# Supplementary material for: Type-I Interferon Signaling Is Essential for Robust Metronomic Chemo-Immunogenic Tumor Regression in Murine Breast Cancer
Source: Cancer Res Commun. 2022 Apr 22;2(4):246–57. doi: 10.1158/2767-9764.CRC-21-0148 (PMC9524291; doi:10.1158/2767-9764.CRC-21-0148)
Supplement: Table S1 — RNAseq analysis of cultured 4T1 and E0771 tumor cell RNA. [file crc-21-0148-s02.xlsx]

## Sheet: S1A_4T1_4HC vs INFb
Table S1A. RNAseq analysis of cultured 4T1 tumor cell RNA for three comparisons, represented by experiments # 882, 885 and 884, as described in cells D3-D5 and in row 9 (4HC treatment (72 h) vs control, IFNB treatment (6 h) vs control, 4HC [72 h] + IFNAR1-antibody vs 4HC [72 h], respectively). Shown are the genes whose expression is significantly altered by 4HC or IFNB treatment, as determined by…
Exp. no.	|FC| >	P <	Exp. samples								TFS	Probe Count	TFS (continued)	Probe Count							TFS	Probe Count
882	2	0.05	882: T72_4T1_4HC_G179_M4M5M6/T72_4T1_Untreated_G179_M1M3								total genes:	2263	2.01	380							total genes:	2263
885	2	0.05	885: T6_4T1_IFNB_G179_M10M11M12/T72_4T1_Untreated_G179_M1M3								1.1	655	2.02	308							0	2182
884	2	0.05	884: 4T1_cells_4HC-72 hr IFNAR1-Ab_G179_M7M8M9/4T1_cells_4HC-72 hr_G179_M4M5M6								1.2	395	3.22	85							1.2	81	(77 of 81 show 3.11 in column B)
											3.11	388	3.12	50
													3.21	2
	Sum of 882 + 885	4HC vs Untreated	IFNB vs Untreated	Max > 1							882:T72_4T1_4HC_G179_M4M5M6/T72_4T1_Untreated_G179_M1M3					885:T6_4T1_IFNB_G179_M10M11M12/T72_4T1_Untreated_G179_M1M3					4HC + Ab vs 4HC	884:4T1_cells_4HC-72 hr IFNAR1-Ab_G179_M7M8M9/4T1_cells_4HC-72 hr_G179_M4M5M6
Probe ID	TFS	882:FS	885:FS	Max FPKM	Probe Note	Mapping Location(s)	Accession No.	Gene Name/Desc.	GO terms	Gene Symbol	882: Ratio	882: FC	882: Intensity-1	882: Intensity-2	882: P-1	885: Ratio	885: FC	885: Intensity-1	885: Intensity-2	885: P-1	884:FS	884: Ratio	884: FC	884: Intensity-1	884: Intensity-2	884: P-1
2310014L17RIK	3.22	1.2	2.02	2.98237	[TAD1411_chr7],[Plus]	chr7:13,512,764-13,516,421	NM_029809	RIKEN cDNA 2310014L17 gene,	molecular_function (GO:0003674); cellular_component (GO:0005575); biological_process (GO:0008150); membrane (GO:0016020); integral component of membrane (GO:0016021); metal ion binding (GO:0046872)	2310014L17Rik	0.111849	-8.94063	2.98237	0.382063	3.42583e-41	0.182209	-5.4882	2.98237	0.55057	2.56201e-13	0	1.23661	1.23662	0.382063	0.463182	1
2410004N09RIK	3.22	1.2	2.02	17.7231	[TAD3309_chr18],[Plus],[Overlapping_Isoform_Count: 2]	chr18:33,954,545-33,955,643	NR_038152 NR_038151		molecular_function (GO:0003674); cellular_component (GO:0005575); biological_process (GO:0008150)	2410004N09Rik	0.358383	-2.79031	17.7231	7.24485	6.01573e-08	0.403026	-2.48123	17.7231	7.2688	3.49879e-06	0	0.874885	-1.14301	7.24485	6.29117	1
5430416N02RIK	3.22	1.2	2.02	76.1496	[TAD1079_chr5],[Minus]	chr5:100,849,860-100,858,554	NR_034038	5430416N02Rik, RIKEN cDNA 5430416N02 gene, adaptive response 33	molecular_function (GO:0003674); cellular_component (GO:0005575); response to wounding (GO:0009611)	5430416N02Rik	0.436167	-2.2927	76.1496	37.9244	8.15392e-15	0.221814	-4.50829	76.1496	17.2798	3.82137e-13	0	0.802365	-1.24632	37.9244	30.0484	0.4472
ACOT2	3.22	1.2	2.02	20.7258	[TAD2488_chr12],[Plus]	chr12:85,328,810-85,334,825	NM_134188	Acot2, acyl-CoA thioesterase 2, acyl-coenzyme A thioesterase 2, mitochondrial|acyl coenzyme A thioester hydrolase|mitochondrial acyl-CoA thioesterase 1|very-long-chain acyl-CoA thioesterase, Predicted to have palmitoyl-CoA hydrolase activity. Predicted to be involved in acyl-CoA metabolic process; fatty acid metabolic process; and response to hypoxia. Localizes to mitochondrion. Is expressed in s…	very long-chain fatty acid metabolic process (GO:0000038); response to hypoxia (GO:0001666); long-chain fatty acid metabolic process (GO:0001676); mitochondrion (GO:0005739); lipid metabolic process (GO:0006629); fatty acid metabolic process (GO:0006631); acyl-CoA metabolic process (GO:0006637); palmitoyl-CoA hydrolase activity (GO:0016290); hydrolase activity (GO:0016787); thiolester hydrolase a…	Acot2	0.365409	-2.73666	20.7258	8.6518	7.21531e-19	0.28993	-3.4491	20.7258	6.13056	1.40208e-22	0	0.819148	-1.22078	8.6518	6.99968	0.679834
AGPAT9	3.22	1.2	2.02	5.2533	[TAD1079_chr5],[Plus]	chr5:101,275,247-101,328,121	NM_172715	1-acylglycerol-3-phosphate O-acyltransferase 9, glycerol-3-phosphate acyltransferase 3	1-acylglycerol-3-phosphate O-acyltransferase activity (GO:0003841); glycerol-3-phosphate O-acyltransferase activity (GO:0004366); protein binding (GO:0005515); endoplasmic reticulum (GO:0005783); endoplasmic reticulum membrane (GO:0005789); glycerol-3-phosphate metabolic process (GO:0006072); lipid metabolic process (GO:0006629); phospholipid biosynthetic process (GO:0008654); membrane (GO:001602…	Agpat9	0.419697	-2.38267	5.2533	2.51445	1.14139e-11	0.377926	-2.64602	5.2533	2.02322	2.15603e-08	0	0.776986	-1.28702	2.51445	1.93181	0.615783
AOC2	3.22	1.2	2.02	8.07589	[TAD2335_chr11],[Plus]	chr11:101,186,376-101,191,008	NM_178932	Aoc2, amine oxidase, copper containing 2 (retina-specific), retina-specific copper amine oxidase|retina-specific amine oxidase, Predicted to have copper ion binding activity and primary amine oxidase activity. Predicted to be involved in amine metabolic process. Predicted to localize to plasma membrane. Orthologous to human AOC2 (amine oxidase copper containing 2).	copper ion binding (GO:0005507); plasma membrane (GO:0005886); catecholamine metabolic process (GO:0006584); visual perception (GO:0007601); primary amine oxidase activity (GO:0008131); amine metabolic process (GO:0009308); oxidoreductase activity (GO:0016491); metal ion binding (GO:0046872); quinone binding (GO:0048038); tryptamine:oxygen oxidoreductase (deaminating) activity (GO:0052593); amino…	Aoc2	0.443797	-2.25328	8.07589	4.10012	6.0216e-09	0.359753	-2.77969	8.07589	2.9622	7.63623e-11	0	1.08082	1.08082	4.10012	4.37444	1
APOE	3.22	1.2	2.02	9.91368	[TAD1420_chr7],[Minus]	chr7:20,281,592-20,284,515	NM_009696	Apoe, apolipoprotein E, Exhibits several functions, including cholesterol transfer activity; heparan sulfate proteoglycan binding activity; and phosphatidylcholine-sterol O-acyltransferase activator activity. Involved in several processes, including lipid homeostasis; lipoprotein metabolic process; and plasma lipoprotein particle remodeling. Localizes to glutamatergic synapse and low-density lipo…	amyloid-beta binding (GO:0001540); negative regulation of endothelial cell proliferation (GO:0001937); response to dietary excess (GO:0002021); signaling receptor binding (GO:0005102); lipid transporter activity (GO:0005319); protein binding (GO:0005515); phospholipid binding (GO:0005543); extracellular region (GO:0005576); extracellular space (GO:0005615); nuclear envelope (GO:0005635); cytoplas…	Apoe	0.344851	-2.8998	9.91368	3.91278	1.9686e-08	0.488651	-2.04645	9.91368	4.94572	0.00102771	0	0.982269	-1.01805	3.91278	3.80683	1
ARF2	3.22	1.2	2.02	16.3362	[TAD2341_chr11],[Plus],[Overlapping_Isoform_Count: 2]	chr11:103,828,184-103,846,664 chr11:103,828,038-103,846,664	NM_007477 NM_001304574	Arf2, ADP-ribosylation factor 2, Predicted to have GTP binding activity. Predicted to be involved in intracellular protein transport and vesicle-mediated transport. Localizes to Golgi apparatus. Is expressed in several structures, including central nervous system; cranium; and nasal septum. Human ortholog(s) of this gene implicated in periventricular nodular heterotopia. Orthologous to several hu…	nucleotide binding (GO:0000166); GTP binding (GO:0005525); cytoplasm (GO:0005737); Golgi apparatus (GO:0005794); plasma membrane (GO:0005886); intracellular protein transport (GO:0006886); protein transport (GO:0015031); vesicle-mediated transport (GO:0016192)	Arf2	0.387701	-2.57931	16.3362	7.24598	5.54051e-18	0.435618	-2.29559	16.3362	7.26472	2.53215e-11	0	0.929067	-1.07635	7.24598	6.64702	1
ASF1A	3.22	1.2	2.02	19.7184	[TAD2046_chr10],[Plus]	chr10:53,316,766-53,329,021	NM_025541	Asf1a, anti-silencing function 1A histone chaperone, histone chaperone ASF1A|ASF1 anti-silencing function 1 homolog A|anti-silencing function protein 1 homolog A, Exhibits chromatin binding activity. Involved in muscle cell differentiation and osteoblast differentiation. Predicted to localize to chromatin; nucleoplasm; and protein-containing complex. Is expressed in several structures, including …	chromatin (GO:0000785); osteoblast differentiation (GO:0001649); chromatin binding (GO:0003682); nucleus (GO:0005634); nucleoplasm (GO:0005654); DNA repair (GO:0006281); chromatin organization (GO:0006325); chromatin assembly or disassembly (GO:0006333); nucleosome assembly (GO:0006334); DNA replication-dependent nucleosome assembly (GO:0006335); DNA replication-independent nucleosome assembly (G…	Asf1a	0.458315	-2.18191	19.7184	10.344	1.4713e-10	0.499874	-2.0005	19.7184	10.0672	3.23385e-07	0	0.877657	-1.1394	10.344	8.97119	1
ATF3	3.22	1.2	2.02	22.6789	[TAD258_chr1],[Minus]	chr1:192,994,175-193,007,212	NM_007498	Atf3, activating transcription factor 3, cyclic AMP-dependent transcription factor ATF-3|cAMP-dependent transcription factor ATF-3|transcription factor LRG-21, Exhibits DNA-binding transcription repressor activity, RNA polymerase II-specific and RNA polymerase II cis-regulatory region sequence-specific DNA binding activity. Involved in several processes, including gluconeogenesis; negative regula…	negative regulation of transcription by RNA polymerase II (GO:0000122); transcription regulatory region sequence-specific DNA binding (GO:0000976); RNA polymerase II regulatory region sequence-specific DNA binding (GO:0000977); RNA polymerase II proximal promoter sequence-specific DNA binding (GO:0000978); RNA polymerase II transcription factor activity, sequence-specific DNA binding (GO:0000981)…	Atf3	0.40819	-2.44984	22.6789	10.5744	1.23002e-14	0.191779	-5.21433	22.6789	4.44842	1.71058e-15	0	0.782558	-1.27786	10.5744	8.17067	0.645329
BANP	3.22	1.2	2.02	6.05268	[TAD1754_chr8],[Plus],[Overlapping_Isoform_Count: 4],[Overlaps with:Mir7237]	chr8:124,474,391-124,553,160	NM_016812 NM_001110100 NM_001285981 NM_001285983	Banp, BTG3 associated nuclear protein, protein BANP|scaffold/matrix-associated region-1-binding protein, Exhibits p53 binding activity. Involved in negative regulation of protein catabolic process; positive regulation of transcription, DNA-templated; and protein localization to nucleus. Localizes to nucleus. Is expressed in bladder; heart; musculature; spleen; and thymus. Orthologous to human BAN…	p53 binding (GO:0002039); DNA binding (GO:0003677); protein binding (GO:0005515); nucleus (GO:0005634); nucleoplasm (GO:0005654); chromatin organization (GO:0006325); cell cycle (GO:0007049); multicellular organism development (GO:0007275); nuclear body (GO:0016604); protein localization to nucleus (GO:0034504); negative regulation of protein catabolic process (GO:0042177); identical protein bind…	Banp	0.343647	-2.90996	6.05268	2.38145	3.16773e-10	0.279709	-3.57515	6.05268	1.73341	2.76315e-09	0	1.03845	1.03845	2.38145	2.44627	1
BBC3	3.22	1.2	2.02	7.09464	[TAD1416_chr7],[Plus]	chr7:16,894,931-16,903,683	NM_133234	Bbc3, BCL2 binding component 3, bcl-2-binding component 3|BH3-only|Bcl-2 binding component 3|p53 up-regulated modulator of apoptosis, Predicted to have ATPase binding activity. Involved in several processes, including intrinsic apoptotic signaling pathway; positive regulation of apoptotic process; and positive regulation of protein insertion into mitochondrial membrane involved in apoptotic signa…	release of cytochrome c from mitochondria (GO:0001836); protein binding (GO:0005515); mitochondrion (GO:0005739); mitochondrial envelope (GO:0005740); lysosome (GO:0005764); apoptotic process (GO:0006915); activation of cysteine-type endopeptidase activity involved in apoptotic process (GO:0006919); cellular response to DNA damage stimulus (GO:0006974); determination of adult lifespan (GO:0008340…	Bbc3	0.407807	-2.45214	7.09464	3.30149	1.90967e-11	0.17036	-5.86993	7.09464	1.23185	1.15411e-09	0	0.827664	-1.20822	3.30149	2.70243	1
CAR6	3.22	1.2	2.02	2.53944	[TAD968_chr4],[Minus]	chr4:149,561,124-149,575,244	NM_009802	Car6, carbonic anhydrase 6, carbonic anhydrase 6|CA-VI|carbonate dehydratase VI|carbonic anhydrase VI|salivary carbonic anhydrase|secreted carbonic anhydrase, Predicted to have carbonate dehydratase activity. Predicted to be involved in detection of chemical stimulus involved in sensory perception of bitter taste and one-carbon metabolic process. Localizes to cytosol and extracellular space. Is e…	detection of chemical stimulus involved in sensory perception of bitter taste (GO:0001580); carbonate dehydratase activity (GO:0004089); extracellular region (GO:0005576); extracellular space (GO:0005615); cytoplasm (GO:0005737); cytosol (GO:0005829); one-carbon metabolic process (GO:0006730); zinc ion binding (GO:0008270); lyase activity (GO:0016829); hydro-lyase activity (GO:0016836); metal ion…	Car6	0.440581	-2.26973	2.53944	1.27262	3.31128e-05	0.352675	-2.83547	2.53944	0.912167	1.22509e-06	0	0.815114	-1.22682	1.27262	1.02875	1
CCDC137	3.22	1.2	2.02	17.8494	[TAD2375_chr11],[Plus]	chr11:120,319,442-120,325,667	NM_152807	Ccdc137, coiled-coil domain containing 137, coiled-coil domain-containing protein 137, Predicted to localize to chromosome and fibrillar center. Orthologous to human CCDC137 (coiled-coil domain containing 137).	fibrillar center (GO:0001650); chromosome (GO:0005694); nucleolus (GO:0005730); biological_process (GO:0008150)	Ccdc137	0.376206	-2.65812	17.8494	7.67724	1.15575e-12	0.419758	-2.38232	17.8494	7.64505	1.28322e-11	0	0.877366	-1.13978	7.67724	6.64573	1
CCDC47	3.22	1.2	2.02	59.4885	[TAD2345_chr11],[Minus]	chr11:106,060,669-106,077,681	NM_026009	Ccdc47, coiled-coil domain containing 47, PAT complex subunit CCDC47|coiled-coil domain-containing protein 47|adipocyte-specific protein 4, Exhibits calcium ion binding activity. Involved in several processes, including ER overload response; calcium ion homeostasis; and ubiquitin-dependent ERAD pathway. Localizes to rough endoplasmic reticulum. Is expressed in several structures, including alimen…	calcium ion binding (GO:0005509); protein binding (GO:0005515); endoplasmic reticulum (GO:0005783); rough endoplasmic reticulum (GO:0005791); ER overload response (GO:0006983); endoplasmic reticulum organization (GO:0007029); embryo development (GO:0009790); post-embryonic development (GO:0009791); membrane (GO:0016020); integral component of membrane (GO:0016021); integral component of endoplasm…	Ccdc47	0.449914	-2.22264	59.4885	30.4991	1.34319e-12	0.404845	-2.47008	59.4885	24.579	1.87999e-13	0	1.02943	1.02943	30.4991	31.0194	1
CDSN	3.22	1.2	2.02	8.97267	[TAD3196_chr17],[Plus]	chr17:35,689,072-35,694,125	NM_001008424	Cdsn, corneodesmosin, Predicted to have protein homodimerization activity. Predicted to be involved in cell-cell adhesion. Predicted to localize to desmosome. Is expressed in back skin and epidermis. Human ortholog(s) of this gene implicated in alopecia; hypotrichosis 2; and peeling skin syndrome. Orthologous to human CDSN (corneodesmosin).	extracellular region (GO:0005576); desmosome (GO:0030057); protein homodimerization activity (GO:0042803); skin morphogenesis (GO:0043589); cell-cell adhesion (GO:0098609)	Cdsn	0.15613	-6.4049	8.97267	1.59035	2.75656e-25	0.303894	-3.29063	8.97267	2.77869	1.85621e-14	0	0.90717	-1.10233	1.59035	1.42634	1
CIART	3.22	1.2	2.02	27.5041	[TAD667_chr3],[Minus]	chr3:95,682,427-95,686,151	NM_001033302	Ciart, circadian associated repressor of transcription, circadian-associated transcriptional repressor|chIP-derived repressor of network oscillator|computationally highlighted repressor of the network oscillator, Exhibits E-box binding activity. Involved in circadian regulation of gene expression; locomotor rhythm; and negative regulation of transcription, DNA-templated. Localizes to nucleus. Ort…	transcription regulatory region sequence-specific DNA binding (GO:0000976); RNA polymerase II proximal promoter sequence-specific DNA binding (GO:0000978); protein binding (GO:0005515); nucleus (GO:0005634); circadian regulation of gene expression (GO:0032922); locomotor rhythm (GO:0045475); negative regulation of transcription, DNA-templated (GO:0045892); rhythmic process (GO:0048511); E-box bin…	Ciart	0.369694	-2.70494	27.5041	11.6316	2.60891e-17	0.143976	-6.94562	27.5041	4.07216	2.38739e-07	0	0.764069	-1.30878	11.6316	8.77135	0.309329
COL11A2	3.22	1.2	2.02	1.7445	[TAD3192_chr17],[Plus]	chr17:34,176,381-34,203,187	NM_009926	Col11a2, collagen, type XI, alpha 2, collagen alpha-2(XI) chain|procollagen, type XI, alpha 2, Predicted to be an extracellular matrix structural constituent. Involved in several processes, including collagen fibril organization; sensory perception of sound; and skeletal system development. Localizes to collagen trimer. Is expressed in several structures, including genitourinary system; hemolymph…	skeletal system development (GO:0001501); tissue homeostasis (GO:0001894); chondrocyte differentiation (GO:0002062); extracellular matrix structural constituent (GO:0005201); extracellular region (GO:0005576); collagen trimer (GO:0005581); extracellular space (GO:0005615); sensory perception of sound (GO:0007605); extracellular matrix structural constituent conferring tensile strength (GO:0030020…	Col11a2	0.329999	-3.03031	1.7445	0.66048	2.01007e-11	0.220553	-4.53407	1.7445	0.390994	5.13881e-09	0	1.02907	1.02907	0.66048	0.668407	1
CRCP	3.22	1.2	2.02	35.9491	[TAD1126_chr5],[Plus]	chr5:130,505,175-130,536,653	NM_007761	Crcp, calcitonin gene-related peptide-receptor component protein, DNA-directed RNA polymerase III subunit RPC9|CGRP-RCP|CGRP-receptor component protein|CGRPRCP|RNA polymerase III subunit C9, Exhibits calcitonin gene-related peptide receptor activity. Involved in neuropeptide signaling pathway. Localizes to acrosomal vesicle. Orthologous to human CRCP (CGRP receptor component).	nucleotide binding (GO:0000166); calcitonin gene-related peptide receptor activity (GO:0001635); acrosomal vesicle (GO:0001669); immune system process (GO:0002376); DNA-directed 5'-3' RNA polymerase activity (GO:0003899); nucleus (GO:0005634); DNA-directed RNA polymerase III complex (GO:0005666); cytoplasm (GO:0005737); plasma membrane (GO:0005886); DNA-templated transcription, initiation (GO:000…	Crcp	0.34967	-2.85984	35.9491	14.3881	2.22922e-21	0.478506	-2.08984	35.9491	17.5757	6.69956e-08	0	0.896503	-1.11545	14.3881	12.7304	1
CREBZF	3.22	1.2	2.02	17.0728	[TAD1504_chr7],[Plus],[Overlapping_Isoform_Count: 4]	chr7:97,591,290-97,596,553	NM_145151 NR_073436 NR_073437 NR_073438	Crebzf, CREB/ATF bZIP transcription factor, CREB/ATF bZIP transcription factor|HCF-binding transcription factor Zhangfei|host cell factor-binding transcription factor Zhangfei|tyrosine kinase-associated leucine zipper protein LAZip|tyrosine kinase-associated leucine zipper protein LAZipII, Predicted to have identical protein binding activity and transcription regulatory region sequence-specific D…	transcription regulatory region sequence-specific DNA binding (GO:0000976); DNA binding transcription factor activity (GO:0003700); protein binding (GO:0005515); nucleus (GO:0005634); nucleoplasm (GO:0005654); mitochondrion (GO:0005739); regulation of transcription, DNA-templated (GO:0006355); regulation of transcription by RNA polymerase II (GO:0006357); response to virus (GO:0009615); identical…	Crebzf	0.381918	-2.61836	17.0728	7.44707	3.64248e-19	0.431604	-2.31694	17.0728	7.51867	4.92112e-14	0	0.920294	-1.08661	7.44707	6.76841	1
CYP27B1	3.22	1.2	2.02	2.20616	[TAD2161_chr10],[Plus]	chr10:126,485,301-126,490,062	NM_010009	Cyp27b1, cytochrome P450, family 27, subfamily b, polypeptide 1, 25-hydroxyvitamin D-1 alpha hydroxylase, mitochondrial|1alpha(OH)ase|25(OH)D 1alpha-hydroxylase|25-OHD-1 alpha-hydroxylase|25-hydroxyvitamin D(3) 1-alpha-hydroxylase|25-hydroxyvitamin D-1 alpha hydroxylase, mitochondrial precursor (25-OHD-1 alpha-hydroxylase) (25-hydroxyvitamin D3 1-alpha-hydroxylase) (VD3 1A hydroxylase) (P450C1 al…	monooxygenase activity (GO:0004497); calcidiol 1-monooxygenase activity (GO:0004498); iron ion binding (GO:0005506); cytoplasm (GO:0005737); mitochondrion (GO:0005739); calcium ion transport (GO:0006816); aging (GO:0007568); negative regulation of cell proliferation (GO:0008285); negative regulation of calcidiol 1-monooxygenase activity (GO:0010956); positive regulation of vitamin D 24-hydroxylas…	Cyp27b1	0.143543	-6.96655	2.20616	0.364998	7.14855e-20	0.215592	-4.6384	2.20616	0.482233	5.89729e-07	0	0.903538	-1.10676	0.364998	0.321736	1
DEB1	3.22	1.2	2.02	25.3504	[TAD1965_chr9],[Plus]	chr9:121,619,506-121,622,039	NM_026794	Differentially expressed in B16F10 1, SS18-like protein 2	molecular_function (GO:0003674); transcription coactivator activity (GO:0003713); nucleus (GO:0005634); positive regulation of transcription by RNA polymerase II (GO:0045944); positive regulation of dendrite morphogenesis (GO:0050775)	Deb1	0.339754	-2.9433	25.3504	9.8492	1.96633e-12	0.472768	-2.1152	25.3504	12.2226	4.51878e-06	0	1.00573	1.00573	9.8492	9.80133	1
DENND4A	3.22	1.2	2.02	5.27892	[TAD1869_chr9],[Plus]	chr9:64,658,817-64,767,474	NM_001162917	Dennd4a, DENN/MADD domain containing 4A, C-myc promoter-binding protein, Predicted to have guanyl-nucleotide exchange factor activity. Predicted to be involved in regulation of Rab protein signal transduction. Predicted to localize to cytoplasmic vesicle. Is expressed in liver left lobe and liver right lobe. Orthologous to human DENND4A (DENN domain containing 4A).	guanyl-nucleotide exchange factor activity (GO:0005085); cytoplasmic vesicle (GO:0031410); regulation of Rab protein signal transduction (GO:0032483)	Dennd4a	0.437249	-2.28702	5.27892	2.6298	1.14736e-09	0.326146	-3.06611	5.27892	1.75579	2.67174e-14	0	0.943076	-1.06036	2.6298	2.44676	1
DET1	3.22	1.2	2.02	3.79563	[TAD1481_chr7],[Minus]	chr7:85,972,359-85,992,097	NM_029585	Det1, de-etiolated homolog 1 (Arabidopsis), DET1 homolog|de-etiolated-1 homolog, Predicted to have ubiquitin ligase-substrate adaptor activity and ubiquitin protein ligase binding activity. Predicted to be involved in positive regulation of proteasomal ubiquitin-dependent protein catabolic process; protein ubiquitination; and protein-containing complex assembly. Predicted to localize to Cul4A-RIN…	nucleus (GO:0005634); protein ubiquitination (GO:0016567); cullin-RING ubiquitin ligase complex (GO:0031461); Cul4A-RING E3 ubiquitin ligase complex (GO:0031464); ubiquitin protein ligase binding (GO:0031625); positive regulation of proteasomal ubiquitin-dependent protein catabolic process (GO:0032436); protein-containing complex binding (GO:0044877); protein-containing complex assembly (GO:00650…	Det1	0.477815	-2.09286	3.79563	2.07562	2.8596e-06	0.481904	-2.0751	3.79563	1.86262	3.53451e-06	0	1.08728	1.08728	2.07562	2.22472	1
DND1	3.22	1.2	2.02	1.51671	[TAD3317_chr18],[Minus]	chr18:36,923,324-36,925,868	NM_173383	Dnd1, DND microRNA-mediated repression inhibitor 1, dead end protein homolog 1|RNA-binding motif, single-stranded-interacting protein 4|dead end homolog 1|teratoma, Predicted to have mRNA 3'-UTR binding activity. Involved in germ cell development. Localizes to cytoplasm. Is expressed in several structures, including allantois; central nervous system; gonad; head mesenchyme; and sensory organ. Ort…	nucleic acid binding (GO:0003676); RNA binding (GO:0003723); mRNA binding (GO:0003729); mRNA 3'-UTR binding (GO:0003730); protein binding (GO:0005515); nucleus (GO:0005634); nucleoplasm (GO:0005654); cytoplasm (GO:0005737); mitochondrion (GO:0005739); multicellular organism development (GO:0007275); germ cell development (GO:0007281); mRNA stabilization (GO:0048255); negative regulation of gene s…	Dnd1	0.334701	-2.98774	1.51671	0.577853	1.29466e-05	0.344806	-2.90019	1.51671	0.524541	2.98126e-05	0	0.820227	-1.21917	0.577853	0.466938	1
E230016M11RIK	3.22	1.2	2.02	1.03933	[TAD1264_chr6],[Plus]	chr6:66,986,592-67,030,646	NR_040278	E230016M11Rik, RIKEN cDNA E230016M11 gene	molecular_function (GO:0003674); cellular_component (GO:0005575); biological_process (GO:0008150)	E230016M11Rik	0.342864	-2.91661	1.03933	0.408943	0.000116105	0.329607	-3.03391	1.03933	0.348007	0.000134822	0	0.794412	-1.25879	0.408943	0.317569	1
EIF1	3.22	1.2	2.02	565.914	[TAD2333_chr11],[Plus]	chr11:100,181,309-100,183,410	NM_011508	Eif1, eukaryotic translation initiation factor 1, eukaryotic translation initiation factor 1|protein translation factor SUI1 homolog|suppressor of initiator codon mutations, related sequence 1|suppressor of initiator codon mutations-Yeast homolog related sequence 1, Predicted to have ribosomal small subunit binding activity and translation initiation factor activity. Involved in dosage compensati…	RNA binding (GO:0003723); translation initiation factor activity (GO:0003743); translation (GO:0006412); translational initiation (GO:0006413); dosage compensation by inactivation of X chromosome (GO:0009048); eukaryotic 43S preinitiation complex (GO:0016282); ribosomal small subunit binding (GO:0043024)	Eif1	0.452352	-2.21067	565.914	292.838	1.66711e-11	0.446579	-2.23924	565.914	258.359	3.11136e-11	0	0.885092	-1.12983	292.838	256.104	1
ELP6	3.22	1.2	2.02	8.55407	[TAD1945_chr9],[Plus]	chr9:110,207,695-110,224,606	NM_001081381	Elp6, elongator acetyltransferase complex subunit 6, elongator complex protein 6|UPF0405 protein C3orf75 homolog|elongator complex protein 6 homolog|transmembrane protein 103, Involved in positive regulation of cell migration. Predicted to localize to cytosol; elongator holoenzyme complex; and nucleus. Orthologous to human ELP6 (elongator acetyltransferase complex subunit 6).	tRNA wobble uridine modification (GO:0002098); molecular_function (GO:0003674); nucleus (GO:0005634); cytosol (GO:0005829); tRNA processing (GO:0008033); positive regulation of cell migration (GO:0030335); Elongator holoenzyme complex (GO:0033588)	Elp6	0.327998	-3.0488	8.55407	3.20609	1.46356e-17	0.434873	-2.29952	8.55407	3.79506	5.00239e-07	0	0.818593	-1.22161	3.20609	2.59255	1
FAM120C	3.22	1.2	2.02	2.38387	[TAD3597_chrX],[Plus]	chrX:147,778,765-147,908,677	NM_198105	Fam120c, family with sequence similarity 120, member C, constitutive coactivator of PPAR-gamma-like protein 2|family with sequence similarity 120C, Predicted to localize to nucleus. Is expressed in brain; embryo; skeletal muscle; and testis. Orthologous to human FAM120C (family with sequence similarity 120C).	nucleus (GO:0005634); biological_process (GO:0008150)	Fam120c	0.487842	-2.04984	2.38387	1.32453	2.63997e-05	0.344786	-2.90035	2.38387	0.83785	3.2384e-09	0	0.962664	-1.03878	1.32453	1.25927	1
FAM171B	3.22	1.2	2.02	3.99808	[TAD389_chr2],[Plus]	chr2:83,652,884-83,721,515	NM_175514	Fam171b, family with sequence similarity 171, member B, protein FAM171B, Predicted to localize to integral component of membrane. Is expressed in central nervous system; dorsal root ganglion; sensory organ; and trigeminal nerve. Orthologous to human FAM171B (family with sequence similarity 171 member B).	molecular_function (GO:0003674); cellular_component (GO:0005575); biological_process (GO:0008150); membrane (GO:0016020); integral component of membrane (GO:0016021)	Fam171b	0.227335	-4.39879	3.99808	1.03256	1.41179e-15	0.26226	-3.81301	3.99808	1.06779	3.62856e-08	0	0.936997	-1.06724	1.03256	0.954634	1
GLCE	3.22	1.2	2.02	21.1082	[TAD1861_chr9],[Minus]	chr9:61,905,055-61,918,413	NM_033320	Glce, glucuronyl C5-epimerase, D-glucuronyl C5-epimerase|heparan sulfate C5-epimerase|heparan sulfate-glucuronic acid C5-epimerase|heparin sulfate C5-epimerase|heparin/heparan sulfate:glucuronic acid C5-epimerase|heparosan-N-sulfate-glucuronate 5-epimerase, Exhibits racemase and epimerase activity, acting on carbohydrates and derivatives. Involved in heparan sulfate proteoglycan biosynthetic proc…	Golgi membrane (GO:0000139); calcium ion binding (GO:0005509); Golgi apparatus (GO:0005794); heparan sulfate proteoglycan biosynthetic process (GO:0015012); membrane (GO:0016020); integral component of membrane (GO:0016021); isomerase activity (GO:0016853); racemase and epimerase activity, acting on carbohydrates and derivatives (GO:0016857); heparin biosynthetic process (GO:0030210); protein hom…	Glce	0.481575	-2.07652	21.1082	11.5952	2.50076e-11	0.377177	-2.65127	21.1082	8.12371	3.95045e-14	0	0.972885	-1.02787	11.5952	11.1413	1
GM11974	3.22	1.2	2.02	40.8642	[TAD2169_chr11],[Minus]	chr11:6,425,593-6,428,763	NR_045893		molecular_function (GO:0003674); cellular_component (GO:0005575); biological_process (GO:0008150)	Gm11974	0.46378	-2.1562	40.8642	21.636	7.06991e-10	0.483529	-2.06813	40.8642	20.1521	7.40935e-07	0	0.801461	-1.24772	21.636	17.1046	0.886833
GM15545	3.22	1.2	2.02	2.55543	[TAD1435_chr7],[Plus]	chr7:52,242,269-52,249,971	NR_045266	Gm15545, predicted gene 15545	molecular_function (GO:0003674); cellular_component (GO:0005575); biological_process (GO:0008150)	Gm15545	0.478905	-2.0881	2.55543	1.40036	0.000150329	0.461265	-2.16795	2.55543	1.19984	0.000179939	0	1.1173	1.1173	1.40036	1.5378	1
GM25500	3.22	1.2	2.02	21.8131	[TAD1777_chr9],[Plus],[Overlaps with:Taf1d],[Multi-counted reads: Whole_gene_body, Exon-only_counting, -]	chr9:15,117,054-15,117,113	NR_106108	Gm25500, predicted gene, 25500, microRNA 7650|microRNA mir-7650		Gm25500	0.37696	-2.6528	21.8131	9.35655	0.000155922	0.275208	-3.63362	21.8131	6.16224	1.54701e-05	0	1.06342	1.06342	9.35655	9.76631	1
GNPNAT1	3.22	1.2	2.02	26.5826	[TAD2772_chr14],[Minus]	chr14:45,996,095-46,008,471	NM_019425	Gnpnat1, glucosamine-phosphate N-acetyltransferase 1, glucosamine 6-phosphate N-acetyltransferase|glucosamine-6-phosphate acetyltransferase|glucosamine-phosphate N-acetyltransferase 1; glucosamine-6-phosphate acetyltransferase; glucosamine-phosphate N-acetyltransferase|phosphoglucosamine acetylase|phosphoglucosamine transacetylase, Exhibits glucosamine 6-phosphate N-acetyltransferase activity. In…	glucosamine 6-phosphate N-acetyltransferase activity (GO:0004343); endosome (GO:0005768); late endosome (GO:0005770); endoplasmic reticulum (GO:0005783); endoplasmic reticulum-Golgi intermediate compartment (GO:0005793); Golgi apparatus (GO:0005794); glucosamine metabolic process (GO:0006041); N-acetylglucosamine metabolic process (GO:0006044); UDP-N-acetylglucosamine biosynthetic process (GO:000…	Gnpnat1	0.448095	-2.23167	26.5826	13.6019	8.05123e-13	0.321576	-3.10968	26.5826	8.72811	4.23277e-20	0	0.833198	-1.20019	13.6019	11.1977	0.878275
GZMM	3.22	1.2	2.02	1.58571	[TAD2088_chr10],[Plus],[Overlapping_Isoform_Count: 4]	chr10:79,156,570-79,158,006 chr10:79,151,764-79,158,006	NM_008504 NM_001302485 NM_001302499 NR_126325	Gzmm, granzyme M (lymphocyte met-ase 1), granzyme M|lymphoctye Met-ase 1, Exhibits endopeptidase activity. Involved in T cell mediated cytotoxicity. Is expressed in retina. Orthologous to human GZMM (granzyme M).	T cell mediated cytotoxicity (GO:0001913); endopeptidase activity (GO:0004175); serine-type endopeptidase activity (GO:0004252); protein binding (GO:0005515); proteolysis (GO:0006508); cell death (GO:0008219); serine-type peptidase activity (GO:0008236)	Gzmm	0.382892	-2.61171	1.58571	0.696258	0.000657903	0.235676	-4.24311	1.58571	0.374948	0.000237325	0	0.74739	-1.33799	0.696258	0.512277	1
HHIPL1	3.22	1.2	2.02	1.0558	[TAD2518_chr12],[Plus]	chr12:109,544,479-109,566,510	NM_001044380	Hhipl1, hedgehog interacting protein-like 1, HHIP-like protein 1, Predicted to have catalytic activity and scavenger receptor activity. Predicted to localize to extracellular region and membrane. Is expressed in adrenal gland; cartilage; nervous system; stomach; and testis. Orthologous to human HHIPL1 (HHIP like 1).	catalytic activity (GO:0003824); scavenger receptor activity (GO:0005044); extracellular region (GO:0005576); biological_process (GO:0008150); membrane (GO:0016020)	Hhipl1	0.431471	-2.31765	1.0558	0.517071	0.015391	0.402753	-2.48291	1.0558	0.432896	0.0426933	0	1.08363	1.08363	0.517071	0.549023	1
IL23A	3.22	1.2	2.02	21.1449	[TAD2164_chr10],[Minus]	chr10:127,733,195-127,735,140	NM_031252	Il23a, interleukin 23, alpha subunit p19, interleukin-23 subunit alpha|IL-23 subunit alpha|IL-23-A|IL-23p19|interleukin-23 subunit p19, Contributes to interleukin-23 receptor binding activity. Involved in several processes, including positive regulation of defense response to virus by host; positive regulation of immune response; and positive regulation of neutrophil chemotaxis. Localizes to inte…	positive regulation of T cell mediated cytotoxicity (GO:0001916); positive regulation of defense response to virus by host (GO:0002230); immune system process (GO:0002376); positive regulation of T-helper 1 type immune response (GO:0002827); cytokine activity (GO:0005125); protein binding (GO:0005515); extracellular region (GO:0005576); extracellular space (GO:0005615); inflammatory response (GO:…	Il23a	0.413234	-2.41994	21.1449	9.95926	4.38645e-13	0.265739	-3.7631	21.1449	5.74608	2.16199e-08	0	0.978049	-1.02244	9.95926	9.63252	1
KCNJ14	3.22	1.2	2.02	1.44985	[TAD1437_chr7],[Minus]	chr7:53,071,836-53,080,117	NM_145963	Kcnj14, potassium inwardly-rectifying channel, subfamily J, member 14, ATP-sensitive inward rectifier potassium channel 14|IRK-4|inward rectifier K(+) channel Kir2.4|potassium channel, inwardly rectifying subfamily J member 14, Predicted to have inward rectifier potassium channel activity. Predicted to be involved in potassium ion import across plasma membrane and regulation of ion transmembrane …	inward rectifier potassium channel activity (GO:0005242); voltage-gated ion channel activity (GO:0005244); plasma membrane (GO:0005886); ion transport (GO:0006811); potassium ion transport (GO:0006813); membrane (GO:0016020); integral component of membrane (GO:0016021); dendrite (GO:0030425); regulation of ion transmembrane transport (GO:0034765); neuronal cell body (GO:0043025); potassium ion im…	Kcnj14	0.118028	-8.47253	1.44985	0.194568	5.89041e-20	0.289137	-3.45857	1.44985	0.423063	1.04551e-06	0	0.665543	-1.50253	0.194568	0.126549	1
KDM7A	3.22	1.2	2.02	1.6429	[TAD1217_chr6],[Minus]	chr6:39,086,618-39,156,772	NM_001033430	Kdm7a, lysine (K)-specific demethylase 7A, lysine-specific demethylase 7A|jmjC domain-containing histone demethylation protein 1D|jumonji C domain-containing histone demethylase 1 homolog D|lysine-specific demethylase 7, Exhibits histone demethylase activity (H3-K27 specific) and histone demethylase activity (H3-K9 specific). Involved in histone H3-K27 demethylation; histone H3-K9 demethylation; …	transcription cofactor activity (GO:0003712); iron ion binding (GO:0005506); nucleus (GO:0005634); nucleoplasm (GO:0005654); nucleolus (GO:0005730); chromatin organization (GO:0006325); regulation of transcription by RNA polymerase II (GO:0006357); protein demethylation (GO:0006482); nervous system development (GO:0007399); zinc ion binding (GO:0008270); oxidoreductase activity (GO:0016491); oxid…	Kdm7a	0.438852	-2.27867	1.6429	0.82154	8.095e-10	0.186857	-5.35168	1.6429	0.312905	8.96704e-10	0	1.02925	1.02925	0.82154	0.835765	1
LEPROTL1	3.22	1.2	2.02	46.4386	[TAD1629_chr8],[Minus]	chr8:35,198,625-35,209,793	NM_026609	Leprotl1, leptin receptor overlapping transcript-like 1, leptin receptor overlapping transcript-like 1|endospanin-2, Predicted to have identical protein binding activity. Predicted to be involved in late endosome to vacuole transport via multivesicular body sorting pathway and negative regulation of protein localization to cell surface. Predicted to localize to endosome. Is expressed in several s…	endosome (GO:0005768); membrane (GO:0016020); integral component of membrane (GO:0016021); late endosome to vacuole transport via multivesicular body sorting pathway (GO:0032511); identical protein binding (GO:0042802); negative regulation of protein localization to cell surface (GO:2000009)	Leprotl1	0.449311	-2.22563	46.4386	23.8699	1.68989e-10	0.288619	-3.46478	46.4386	13.7338	1.87355e-12	0	0.852283	-1.17332	23.8699	20.1048	1
LMBRD1	3.22	1.2	2.02	5.79862	[TAD20_chr1],[Plus]	chr1:24,685,382-24,823,146	NM_026719	Lmbrd1, LMBR1 domain containing 1, lysosomal cobalamin transport escort protein LMBD1|LMBR1 domain-containing protein 1|probable lysosomal cobalamin transporter|protein N90b, Exhibits insulin receptor binding activity. Involved in insulin receptor internalization; negative regulation of glucose import; and negative regulation of signal transduction. Localizes to clathrin-coated endocytic vesicle;…	insulin receptor binding (GO:0005158); protein binding (GO:0005515); lysosome (GO:0005764); lysosomal membrane (GO:0005765); vacuolar membrane (GO:0005774); endoplasmic reticulum (GO:0005783); endoplasmic reticulum membrane (GO:0005789); plasma membrane (GO:0005886); gastrulation (GO:0007369); membrane (GO:0016020); integral component of membrane (GO:0016021); clathrin-coated vesicle (GO:0030136)…	Lmbrd1	0.497214	-2.01121	5.79862	3.28958	1.08958e-09	0.371246	-2.69364	5.79862	2.19553	8.11119e-13	0	1.05113	1.05113	3.28958	3.41416	1
LOC106740	3.22	1.2	2.02	9.1589	[TAD3158_chr17],[Minus],[Overlaps with:Phf10]	chr17:15,084,740-15,085,828	NR_027905			LOC106740	0.482988	-2.07045	9.1589	5.06228	1.83538e-07	0.335396	-2.98155	9.1589	3.12381	1.33077e-09	0	0.848464	-1.1786	5.06228	4.22976	1
LRIG2	3.22	1.2	2.02	3.71995	[TAD687_chr3],[Minus]	chr3:104,257,905-104,315,779	NM_001025067	Lrig2, leucine-rich repeats and immunoglobulin-like domains 2, leucine-rich repeats and immunoglobulin-like domains protein 2, Exhibits signaling receptor binding activity. Involved in several processes, including negative regulation of axon regeneration; negative regulation of membrane protein ectodomain proteolysis; and regulation of neuron migration. Localizes to several cellular components, i…	signaling receptor binding (GO:0005102); protein binding (GO:0005515); extracellular space (GO:0005615); cytoplasm (GO:0005737); plasma membrane (GO:0005886); sensory perception of sound (GO:0007605); regulation of platelet-derived growth factor receptor signaling pathway (GO:0010640); negative regulation of neuron projection development (GO:0010977); membrane (GO:0016020); integral component of …	Lrig2	0.462829	-2.16063	3.71995	1.96637	1.4387e-09	0.30642	-3.2635	3.71995	1.1629	8.97031e-12	0	1.0335	1.0335	1.96637	2.00389	1
LUC7L	3.22	1.2	2.02	19.7165	[TAD3175_chr17],[Plus],[Overlapping_Isoform_Count: 4]	chr17:26,389,854-26,422,451 chr17:26,389,854-26,417,675	NM_025881 NM_028190 NR_037906 NR_037905	Luc7l, Luc7-like, putative RNA-binding protein Luc7-like 1|Luc7 homolog-like, Exhibits RS domain binding activity. Involved in negative regulation of striated muscle tissue development. Localizes to nucleus. Is expressed in several structures, including genitourinary system; heart; liver; lung; and spleen. Orthologous to human LUC7L (LUC7 like).	mRNA binding (GO:0003729); protein binding (GO:0005515); nucleus (GO:0005634); U1 snRNP (GO:0005685); mRNA splice site selection (GO:0006376); identical protein binding (GO:0042802); negative regulation of striated muscle tissue development (GO:0045843); RS domain binding (GO:0050733); U2-type prespliceosome (GO:0071004)	Luc7l	0.410222	-2.4377	19.7165	9.24673	4.40497e-18	0.397512	-2.51565	19.7165	8.00309	5.90557e-15	0	0.96175	-1.03977	9.24673	8.7828	1
MASP2	3.22	1.2	2.02	1.91117	[TAD966_chr4],[Plus],[Overlapping_Isoform_Count: 2]	chr4:147,976,652-147,978,522 chr4:147,976,652-147,989,589	NM_010767 NM_001003893	Masp2, mannan-binding lectin serine peptidase 2, mannan-binding lectin serine protease 2|MBL-associated serine protease 2|mannose-binding protein-associated serine protease 2, Predicted to have several functions, including calcium-dependent protein binding activity; complement component C4b binding activity; and serine-type endopeptidase activity. Involved in complement activation, lectin pathway…	complement component C4b binding (GO:0001855); complement activation, lectin pathway (GO:0001867); immune system process (GO:0002376); serine-type endopeptidase activity (GO:0004252); calcium ion binding (GO:0005509); protein binding (GO:0005515); extracellular region (GO:0005576); extracellular space (GO:0005615); complement activation, classical pathway (GO:0006958); peptidase activity (GO:0008…	Masp2	0.342978	-2.91564	1.91117	0.746244	5.81908e-07	0.408104	-2.45036	1.91117	0.794569	0.000107209	0	1.0306	1.0306	0.746244	0.755827	1
MFAP1A	3.22	1.2	2.02	5.22571	[TAD440_chr2],[Minus]	chr2:121,318,416-121,332,392	NM_026220	Mfap1a, microfibrillar-associated protein 1A, microfibrillar-associated protein 1A|Microfibrillar-associated protein 1B|Spliceosome B complex protein MFAP1B|microfibrillar-associated protein 1|spliceosome B complex protein MFAP1A, Predicted to be an extracellular matrix structural constituent. Predicted to be involved in mRNA splicing, via spliceosome. Localizes to collagen-containing extracellul…	mRNA splicing, via spliceosome (GO:0000398); microfibril (GO:0001527); extracellular matrix structural constituent (GO:0005201); nucleus (GO:0005634); nucleoplasm (GO:0005654); U2-type spliceosomal complex (GO:0005684); centrosome (GO:0005813); collagen-containing extracellular matrix (GO:0062023); U2-type precatalytic spliceosome (GO:0071005)	Mfap1a	0.457936	-2.18371	5.22571	2.73019	1.30234e-09	0.492262	-2.03144	5.22571	2.62379	3.6873e-05	0	1.099	1.099	2.73019	2.96087	1
MIR1898	3.22	1.2	2.02	11.3582	[TAD2883_chr15],[Plus],[Overlaps with:Zfr],[Multi-counted reads: Whole_gene_body, Exon-only_counting, -]	chr15:12,101,246-12,101,329	NR_035443	Mir1898, microRNA 1898, microRNA mir-1898		Mir1898	0.337866	-2.95975	11.3582	4.42312	0.000612394	0.293307	-3.4094	11.3582	3.41463	0.00068627	0	1.20506	1.20506	4.42312	5.15961	1
MIR6986	3.22	1.2	2.02	6.6885	[TAD3409_chr19],[Minus],[Overlaps with:Rce1],[Multi-counted reads: Whole_gene_body, Exon-only_counting, -]	chr19:4,623,897-4,623,955	NR_105952	Mir6986, microRNA 6986, microRNA mir-6986		Mir6986	0.214509	-4.66181	6.6885	1.59041	0.00154654	0.327023	-3.05789	6.6885	2.25237	0.0191609	0	1.19006	1.19006	1.59041	1.87045	1
MIR7024	3.22	1.2	2.02	15.093	[TAD1005_chr5],[Minus],[Overlaps with:Nelfa],[Multi-counted reads: Whole_gene_body, Exon-only_counting, -]	chr5:34,241,558-34,241,620	NR_105991	Mir7024, microRNA 7024, microRNA mir-7024		Mir7024	0.106896	-9.35489	15.093	1.86225	6.25026e-11	0.313846	-3.18627	15.093	4.66723	0.00362875	0	0.925533	-1.08046	1.86225	1.63961	1
MIR7069	3.22	1.2	2.02	21.8566	[TAD1701_chr8],[Plus],[Overlaps with:Farsa],[Multi-counted reads: Whole_gene_body, Exon-only_counting, -]	chr8:87,391,845-87,391,907	NR_106037	Mir7069, microRNA 7069, microRNA mir-7069		Mir7069	0.187598	-5.33055	21.8566	4.6566	2.13115e-07	0.41812	-2.39166	21.8566	9.24313	0.0112303	0	1.49472	1.49472	4.6566	6.83312	1
MIR708	3.22	1.2	2.02	2.01208	[TAD1509_chr7],[Plus],[Overlaps with:Tenm4],[Multi-counted reads: Whole_gene_body, Exon-only_counting, -]	chr7:103,397,933-103,398,042	NR_030489	Mir708, microRNA 708, mir 708, Involved in cellular response to amino acid stimulus and cellular response to estrogen stimulus. Localizes to RISC complex. Is expressed in cerebral cortex. Orthologous to human MIR708 (microRNA 708).	RISC complex (GO:0016442); cellular response to amino acid stimulus (GO:0071230); cellular response to estrogen stimulus (GO:0071391)	Mir708	0.123155	-8.11984	2.01208	0.237432	0.00206835	0.189913	-5.26556	2.01208	0.362277	0.0121548	0	0.3866	-2.58665	0.237432	0.0737538	1
PER2	3.22	1.2	2.02	1.45971	[TAD117_chr1],[Minus]	chr1:93,312,558-93,355,905	NM_011066	Per2, period circadian clock 2, period circadian protein homolog 2|circadian clock protein PERIOD 2|period 2|period homolog 2, Exhibits several functions, including enzyme binding activity; nucleic acid binding activity; and transcription factor binding activity. Involved in several processes, including monocarboxylic acid metabolic process; regulation of anion transport; and regulation of gene e…	negative regulation of transcription by RNA polymerase II (GO:0000122); transcription regulatory region sequence-specific DNA binding (GO:0000976); RNA polymerase II proximal promoter sequence-specific DNA binding (GO:0000978); transcription corepressor binding (GO:0001222); response to ischemia (GO:0002931); transcription coactivator activity (GO:0003713); protein binding (GO:0005515); nucleus (…	Per2	0.255586	-3.91258	1.45971	0.422906	2.67209e-10	0.171187	-5.84156	1.45971	0.253459	1.53377e-11	0	1.08292	1.08292	0.422906	0.451992	1
PITHD1	3.22	1.2	2.02	20.6324	[TAD947_chr4],[Minus]	chr4:135,531,516-135,543,159	NM_025411	Pithd1, PITH (C-terminal proteasome-interacting domain of thioredoxin-like) domain containing 1, PITH domain-containing protein 1|AD039|thioredoxin family Trp26, Involved in several processes, including positive regulation of megakaryocyte differentiation; single fertilization; and sperm motility. Localizes to cytoplasm and sperm cytoplasmic droplet. Is expressed in several structures, including …	protein binding (GO:0005515); nucleus (GO:0005634); cytoplasm (GO:0005737); spermatid development (GO:0007286); penetration of zona pellucida (GO:0007341); positive regulation of megakaryocyte differentiation (GO:0045654); positive regulation of transcription, DNA-templated (GO:0045893); regulation of proteasomal protein catabolic process (GO:0061136); penetration of cumulus oophorus (GO:0061956)…	Pithd1	0.354549	-2.82049	20.6324	8.37546	1.29611e-15	0.420243	-2.37957	20.6324	8.85478	4.1511e-09	0	0.904694	-1.10535	8.37546	7.48599	1
PNRC2	3.22	1.2	2.02	29.8393	[TAD947_chr4],[Minus]	chr4:135,426,840-135,429,761	NM_026383	Pnrc2, proline-rich nuclear receptor coactivator 2, Predicted to be involved in nuclear-transcribed mRNA catabolic process, nonsense-mediated decay. Predicted to localize to Golgi apparatus; P-body; and nucleoplasm. Is expressed in several structures, including brain ventricular layer; genitourinary system; retina; and thymus primordium. Orthologous to human PNRC2 (proline rich nuclear receptor c…	nuclear-transcribed mRNA catabolic process, nonsense-mediated decay (GO:0000184); P-body (GO:0000932); nucleus (GO:0005634); nucleoplasm (GO:0005654); cytoplasm (GO:0005737); Golgi apparatus (GO:0005794)	Pnrc2	0.478538	-2.0897	29.8393	16.311	2.95426e-09	0.394931	-2.53209	29.8393	12.0548	1.64741e-08	0	0.90024	-1.11081	16.311	14.5128	1
PPIL4	3.22	1.2	2.02	27.2514	[TAD1972_chr10],[Plus]	chr10:7,512,691-7,542,361	NM_026141	Ppil4, peptidylprolyl isomerase (cyclophilin)-like 4, peptidyl-prolyl cis-trans isomerase-like 4|cyclophilin-like protein PPIL4|rotamase PPIL4, Predicted to have RNA binding activity and peptidyl-prolyl cis-trans isomerase activity. Predicted to be involved in regulation of phosphorylation of RNA polymerase II C-terminal domain. Predicted to localize to cytosol and nucleoplasm. Is expressed in ce…	protein peptidyl-prolyl isomerization (GO:0000413); nucleic acid binding (GO:0003676); RNA binding (GO:0003723); peptidyl-prolyl cis-trans isomerase activity (GO:0003755); nucleus (GO:0005634); nucleoplasm (GO:0005654); cytosol (GO:0005829); isomerase activity (GO:0016853); regulation of phosphorylation of RNA polymerase II C-terminal domain (GO:1901407)	Ppil4	0.319122	-3.1336	27.2514	9.95525	2.03093e-24	0.384457	-2.60107	27.2514	10.7104	2.37249e-12	0	0.946766	-1.05623	9.95525	9.30486	1
PPP1R15A	3.22	1.2	2.02	35.5698	[TAD1436_chr7],[Minus]	chr7:52,778,287-52,781,638	NM_008654	Ppp1r15a, protein phosphatase 1, regulatory subunit 15A, protein phosphatase 1 regulatory subunit 15A|growth arrest and DNA damage-inducible protein GADD34|growth arrest and DNA-damage-inducible 34|myeloid differentiation primary response gene 116|myeloid differentiation primary response protein MyD116|protein phosphatase 1, regulatory (inhibitor) subunit 15A, Exhibits protein phosphatase binding…	protein phosphatase type 1 complex (GO:0000164); cytoplasm (GO:0005737); mitochondrion (GO:0005739); mitochondrial outer membrane (GO:0005741); endoplasmic reticulum (GO:0005783); endoplasmic reticulum membrane (GO:0005789); Golgi apparatus (GO:0005794); regulation of translation (GO:0006417); apoptotic process (GO:0006915); protein phosphatase 1 binding (GO:0008157); positive regulation of gene …	Ppp1r15a	0.396999	-2.5189	35.5698	16.1744	2.22074e-12	0.0988454	-10.1168	35.5698	3.63513	1.5872e-05	0	0.821848	-1.21677	16.1744	13.1321	1
RABL3	3.22	1.2	2.02	4.93991	[TAD3071_chr16],[Plus]	chr16:37,539,979-37,572,471	NM_001042499	Rabl3, RAB, member RAS oncogene family-like 3, rab-like protein 3|RAB, member of RAS oncogene family-like 3, Exhibits GTP binding activity and protein homodimerization activity. Involved in lymphocyte differentiation and protein stabilization. Predicted to localize to endomembrane system. Is expressed in acoustic ganglion; otocyst; and urinary system. Human ortholog(s) of this gene implicated in …	nucleotide binding (GO:0000166); natural killer cell differentiation (GO:0001779); GTPase activity (GO:0003924); protein binding (GO:0005515); GTP binding (GO:0005525); intracellular protein transport (GO:0006886); endomembrane system (GO:0012505); B cell differentiation (GO:0030183); T cell differentiation in thymus (GO:0033077); protein homodimerization activity (GO:0042803); regulation of Ras …	Rabl3	0.419129	-2.3859	4.93991	2.36789	3.18467e-08	0.453951	-2.20288	4.93991	2.28457	1.40116e-06	0	0.914136	-1.09393	2.36789	2.13508	1
RBM39	3.22	1.2	2.02	90.7122	[TAD499_chr2],[Minus],[Overlapping_Isoform_Count: 3]	chr2:155,972,975-156,005,316 chr2:155,972,975-156,005,974	NM_133242 NM_001291114 NM_001291115	Rbm39, RNA binding motif protein 39, RNA-binding protein 39|Caper alpha|RNA-binding region (RNP1, RRM) containing 2|RNA-binding region-containing protein 2|coactivator of AP-1 and ERs|coactivator of activating protein-1 and estrogen receptors|transcription coactivator CAPER, Exhibits RS domain binding activity and transcription coactivator activity. Involved in regulation of transcription by RNA …	nucleic acid binding (GO:0003676); transcription coactivator activity (GO:0003713); RNA binding (GO:0003723); protein binding (GO:0005515); nucleus (GO:0005634); nucleoplasm (GO:0005654); regulation of transcription by RNA polymerase II (GO:0006357); mRNA processing (GO:0006397); RNA splicing (GO:0008380); microtubule cytoskeleton (GO:0015630); nuclear speck (GO:0016607); protein-containing compl…	Rbm39	0.469928	-2.12799	90.7122	48.6927	8.85767e-14	0.494362	-2.02281	90.7122	45.7659	1.09387e-10	0	0.891498	-1.12171	48.6927	42.8865	1
RN45S	3.22	1.2	2.02	1038.11	[TAD3199_chr17],[Plus]	chr17:39,979,941-39,985,774	NR_046233			Rn45s	0.250723	-3.98847	1038.11	299.855	7.18036e-10	0.317008	-3.15449	1038.11	338.429	3.68199e-05	0	0.959732	-1.04196	299.855	284.326	1
RPS15A-PS4	3.22	1.2	2.02	2.21386	[TAD937_chr4],[Minus]	chr4:131,775,807-131,776,504	NR_036572	Rps15a-ps4, ribosomal protein S15A, pseudogene 4, ribosomal protein S15a pseudogene		Rps15a-ps4	0.35101	-2.84892	2.21386	0.888654	0.000387523	0.440071	-2.27236	2.21386	0.980257	0.0207817	0	0.764029	-1.30885	0.888654	0.665444	1
SBDS	3.22	1.2	2.02	49.433	[TAD1126_chr5],[Minus]	chr5:130,721,601-130,731,332	NM_023248	Sbds, SBDS ribosome maturation factor, ribosome maturation protein SBDS|SBDS ribosome assembly guanine nucleotide exchange factor|Shwachman-Bodian-Diamond syndrome homolog|protein 22A3|shwachman-Bodian-Diamond syndrome protein homolog, Predicted to have microtubule binding activity; rRNA binding activity; and ribosome binding activity. Involved in inner cell mass cell proliferation. Predicted to …	spindle pole (GO:0000922); inner cell mass cell proliferation (GO:0001833); hematopoietic progenitor cell differentiation (GO:0002244); nucleus (GO:0005634); nucleoplasm (GO:0005654); nucleolus (GO:0005730); cytoplasm (GO:0005737); cytosol (GO:0005829); cytoskeleton (GO:0005856); rRNA processing (GO:0006364); mitotic spindle organization (GO:0007052); microtubule binding (GO:0008017); rRNA bindin…	Sbds	0.442026	-2.26231	49.433	24.9738	5.18831e-14	0.393554	-2.54095	49.433	19.8777	7.68632e-13	0	0.909013	-1.10009	24.9738	22.4367	1
SLC19A2	3.22	1.2	2.02	6.79547	[TAD207_chr1],[Plus],[Overlapping_Isoform_Count: 2]	chr1:166,179,176-166,195,516	NM_054087 NM_001276455	Slc19a2, solute carrier family 19 (thiamine transporter), member 2, thiamine transporter 1|solute carrier family 19 member 2, Exhibits thiamine transmembrane transporter activity. Involved in thiamine transmembrane transport. Localizes to plasma membrane. Is expressed in embryo; liver; and skeletal muscle. Used to study thiamine-responsive megaloblastic anemia syndrome. Human ortholog(s) of this …	plasma membrane (GO:0005886); thiamine transmembrane transporter activity (GO:0015234); thiamine transport (GO:0015888); membrane (GO:0016020); integral component of membrane (GO:0016021); vitamin transport (GO:0051180); transmembrane transport (GO:0055085); thiamine transmembrane transport (GO:0071934); vitamin transmembrane transporter activity (GO:0090482)	Slc19a2	0.416798	-2.39924	6.79547	3.23384	2.00363e-10	0.441925	-2.26283	6.79547	3.06209	1.48202e-07	0	0.959291	-1.04244	3.23384	3.05732	1
SMNDC1	3.22	1.2	2.02	56.3514	[TAD3498_chr19],[Minus]	chr19:53,453,703-53,465,063	NM_172429	Smndc1, survival motor neuron domain containing 1, survival of motor neuron-related-splicing factor 30|30 kDa splicing factor SMNrp|SMN-related protein|survival motor neuron domain-containing protein 1, Predicted to have RNA binding activity. Predicted to be involved in RNA splicing; apoptotic process; and mRNA processing. Predicted to localize to nucleus. Is expressed in brain ventricular layer;…	RNA binding (GO:0003723); nucleus (GO:0005634); spliceosomal complex (GO:0005681); cytoplasm (GO:0005737); mRNA processing (GO:0006397); apoptotic process (GO:0006915); RNA splicing (GO:0008380)	Smndc1	0.349264	-2.86317	56.3514	22.5305	3.13775e-20	0.485401	-2.06015	56.3514	27.9534	1.35257e-08	0	0.897361	-1.11438	22.5305	19.9742	1
SNORD19	3.22	1.2	2.02	47.7947	[TAD2756_chr14],[Minus],[Overlaps with:Gnl3],[Multi-counted reads: Whole_gene_body, Exon-only_counting, -]	chr14:31,829,404-31,829,458	NR_028523	Snord19, small nucleolar RNA, C/D box 19	molecular_function (GO:0003674); cellular_component (GO:0005575); biological_process (GO:0008150)	Snord19	0.343924	-2.90762	47.7947	18.822	0.000119668	0.478427	-2.09018	47.7947	23.3176	0.00984026	0	1.08686	1.08685	18.822	20.0851	1
SNORD37	3.22	1.2	2.02	26.8372	[TAD2089_chr10],[Plus],[Overlaps with:Eef2],[Multi-counted reads: Whole_gene_body, Exon-only_counting, -]	chr10:80,641,705-80,641,758	NR_028549	Snord37, small nucleolar RNA, C/D box 37	molecular_function (GO:0003674); cellular_component (GO:0005575); biological_process (GO:0008150)	Snord37	0.313736	-3.18739	26.8372	9.66575	0.00103948	0.474947	-2.1055	26.8372	12.9372	0.0389714	0	1.64981	1.64981	9.66575	15.4847	1
SNORD42B	3.22	1.2	2.02	34.4413	[TAD2286_chr11],[Minus],[Overlaps with:Rpl23a],[Multi-counted reads: Whole_gene_body, Exon-only_counting, -]	chr11:77,996,560-77,996,615	NR_037683	Snord42b, small nucleolar RNA, C/D box 42B	molecular_function (GO:0003674); cellular_component (GO:0005575); biological_process (GO:0008150)	Snord42b	0.307673	-3.2502	34.4413	12.1208	2.55743e-07	0.44494	-2.24749	34.4413	15.6179	0.0004744	0	1.17481	1.17481	12.1208	14.0076	1
SNORD53	3.22	1.2	2.02	7.77342	[TAD3239_chr17],[Plus],[Overlaps with:Wdr43],[Multi-counted reads: Whole_gene_body, Exon-only_counting, -]	chr17:71,990,228-71,990,296	NR_028551	Snord53, small nucleolar RNA, C/D box 53	molecular_function (GO:0003674); cellular_component (GO:0005575); biological_process (GO:0008150)	Snord53	0.0662925	-15.0847	7.77342	0.505194	1.31636e-08	0.225479	-4.43501	7.77342	1.80441	0.000416477	0	2.21908	2.21908	0.505194	1.21129	1
SNORD66	3.22	1.2	2.02	11.6446	[TAD3033_chr16],[Plus],[Overlaps with:Eif4g1],[Multi-counted reads: Whole_gene_body, Exon-only_counting, -]	chr16:20,684,328-20,684,386	NR_028530	Snord66, small nucleolar RNA, C/D box 66	molecular_function (GO:0003674); cellular_component (GO:0005575); biological_process (GO:0008150)	Snord66	0.266063	-3.75851	11.6446	3.52547	6.40436e-05	0.407253	-2.45547	11.6446	4.71772	0.034334	0	1.71554	1.71554	3.52547	5.91917	1
STBD1	3.22	1.2	2.02	34.0058	[TAD1069_chr5],[Plus]	chr5:93,032,076-93,035,605	NM_175096	Stbd1, starch binding domain 1, starch-binding domain-containing protein 1|genethonin 1|glycophagy cargo receptor stbd1, Predicted to have enzyme binding activity and glycogen binding activity. Involved in intracellular transport. Predicted to localize to several cellular components, including T-tubule; endoplasmic reticulum; and perinuclear region of cytoplasm. Is expressed in several structures…	endoplasmic reticulum (GO:0005783); plasma membrane (GO:0005886); integral component of plasma membrane (GO:0005887); carbohydrate metabolic process (GO:0005975); glycogen metabolic process (GO:0005977); glycogen catabolic process (GO:0005980); autophagy (GO:0006914); membrane (GO:0016020); integral component of membrane (GO:0016021); enzyme binding (GO:0019899); carbohydrate binding (GO:0030246)…	Stbd1	0.371697	-2.69037	34.0058	14.4184	1.75557e-18	0.211154	-4.73588	34.0058	7.35507	1.29511e-13	0	0.829951	-1.20489	14.4184	11.8276	0.801013
TBC1D12	3.22	1.2	2.02	6.76404	[TAD3478_chr19],[Plus]	chr19:38,911,068-38,994,413	NM_145952	Tbc1d12, TBC1D12: TBC1 domain family, member 12, TBC1 domain family member 12, Predicted to have GTPase activator activity. Predicted to be involved in activation of GTPase activity; intracellular protein transport; and regulation of autophagosome assembly. Predicted to localize to autophagosome and recycling endosome. Orthologous to human TBC1D12 (TBC1 domain family member 12).	GTPase activator activity (GO:0005096); endosome (GO:0005768); autophagosome (GO:0005776); intracellular protein transport (GO:0006886); recycling endosome (GO:0055037); activation of GTPase activity (GO:0090630); regulation of autophagosome assembly (GO:2000785)	Tbc1d12	0.45785	-2.18412	6.76404	3.54412	5.52354e-11	0.441413	-2.26545	6.76404	3.0476	1.17815e-08	0	1.04809	1.04809	3.54412	3.66765	1
TEF	3.22	1.2	2.02	7.536	[TAD2972_chr15],[Plus],[Overlapping_Isoform_Count: 2]	chr15:81,633,102-81,657,293 chr15:81,641,843-81,657,293	NM_153484 NM_017376	Tef, thyrotroph embryonic factor, thyrotroph embryonic factor|thyrotrophic embryonic factor, Exhibits double-stranded DNA binding activity. Involved in positive regulation of transcription by RNA polymerase II. Predicted to localize to nucleus. Is expressed in brain; early conceptus; genitourinary system; and trunk somite. Orthologous to human TEF (TEF transcription factor, PAR bZIP family member…	RNA polymerase II proximal promoter sequence-specific DNA binding (GO:0000978); RNA polymerase II transcription factor activity, sequence-specific DNA binding (GO:0000981); transcriptional activator activity, RNA polymerase II transcription regulatory region sequence-specific DNA binding (GO:0001228); DNA binding (GO:0003677); double-stranded DNA binding (GO:0003690); DNA binding transcription fa…	Tef	0.462047	-2.16428	7.536	3.97369	1.21725e-11	0.40412	-2.47451	7.536	3.10595	1.54858e-12	0	0.957113	-1.04481	3.97369	3.75492	1
TIGD3	3.22	1.2	2.02	1.3988	[TAD3409_chr19],[Minus]	chr19:5,891,137-5,894,107	NM_198634	Tigd3, tigger transposable element derived 3, tigger transposable element-derived protein 3|tigger transposable element derived 3 homolog, Predicted to have DNA binding activity. Predicted to localize to nucleus. Orthologous to human TIGD3 (tigger transposable element derived 3).	nucleic acid binding (GO:0003676); DNA binding (GO:0003677); nucleus (GO:0005634); biological_process (GO:0008150)	Tigd3	0.248554	-4.02327	1.3988	0.397396	9.16114e-12	0.326196	-3.06564	1.3988	0.464787	1.59928e-08	0	1.0617	1.0617	0.397396	0.41476	1
TNRC6C	3.22	1.2	2.02	5.75966	[TAD2370_chr11],[Plus]	chr11:117,515,602-117,624,753	NM_198022	Tnrc6c, trinucleotide repeat containing 6C, trinucleotide repeat-containing gene 6C protein, Predicted to have RNA binding activity. Involved in embryonic hemopoiesis; endoderm formation; and regulation of gene silencing by miRNA. Predicted to localize to P-body and nucleoplasm. Is expressed in central nervous system and sensory organ. Orthologous to human TNRC6C (trinucleotide repeat containing …	P-body (GO:0000932); endoderm formation (GO:0001706); molecular_function (GO:0003674); nucleic acid binding (GO:0003676); RNA binding (GO:0003723); nucleoplasm (GO:0005654); regulation of translation (GO:0006417); endoderm development (GO:0007492); gene silencing by RNA (GO:0031047); embryonic hemopoiesis (GO:0035162); gene silencing by miRNA (GO:0035195); miRNA mediated inhibition of translation…	Tnrc6c	0.4215	-2.37248	5.75966	2.76724	1.43721e-12	0.4404	-2.27066	5.75966	2.58777	1.60641e-08	0	1.02768	1.02768	2.76724	2.80657	1
TRA2B	3.22	1.2	2.02	78.5989	[TAD3037_chr16],[Minus]	chr16:22,245,813-22,266,002	NM_009186	Tra2b, transformer 2 beta, transformer-2 protein homolog beta|silica-induced gene 41 protein|splicing factor, arginine/serine-rich 10 (transformer 2 homolog, Drosophila)|transformer 2 beta homolog|transformer-2 protein homolog B, Exhibits poly-purine tract binding activity and pre-mRNA binding activity. Involved in cerebral cortex regionalization; embryonic brain development; and regulation of mR…	regulation of alternative mRNA splicing, via spliceosome (GO:0000381); mRNA splicing, via spliceosome (GO:0000398); nucleic acid binding (GO:0003676); RNA binding (GO:0003723); mRNA binding (GO:0003729); protein binding (GO:0005515); nucleus (GO:0005634); nuclear inner membrane (GO:0005637); nucleoplasm (GO:0005654); spliceosomal complex (GO:0005681); mRNA processing (GO:0006397); RNA splicing (G…	Tra2b	0.473257	-2.11302	78.5989	42.4972	2.30327e-12	0.479819	-2.08412	78.5989	38.5451	7.11892e-09	0	0.893099	-1.1197	42.4972	37.4967	1
TRIB3	3.22	1.2	2.02	81.9224	[TAD492_chr2],[Minus]	chr2:152,163,160-152,169,796	NM_175093	Trib3, tribbles pseudokinase 3, tribbles homolog 3|induced in fatty liver dystrophy 2|neuronal cell death-inducible putative kinase, Exhibits enzyme binding activity; transcription corepressor activity; and ubiquitin-protein transferase regulator activity. Involved in several processes, including negative regulation of fat cell differentiation; negative regulation of fatty acid biosynthetic proce…	negative regulation of transcription by RNA polymerase II (GO:0000122); transcription corepressor activity (GO:0003714); protein kinase activity (GO:0004672); protein kinase inhibitor activity (GO:0004860); protein binding (GO:0005515); ATP binding (GO:0005524); nucleus (GO:0005634); nucleoplasm (GO:0005654); protein phosphorylation (GO:0006468); negative regulation of protein kinase activity (GO…	Trib3	0.358167	-2.79199	81.9224	33.5618	2.15443e-21	0.114865	-8.70587	81.9224	9.72951	5.83327e-06	0	0.802418	-1.24623	33.5618	26.5981	0.484391
TRIM46	3.22	1.2	2.02	4.01451	[TAD656_chr3],[Minus],[Overlapping_Isoform_Count: 3]	chr3:89,038,098-89,048,935 chr3:89,038,098-89,049,819 chr3:89,038,098-89,049,121	NM_183037 NM_001039466 NR_121683	Trim46, tripartite motif-containing 46, tripartite motif-containing protein 46|geneY|tripartite, fibronectin type III and C-terminal SPRY motif-containing, Predicted to have microtubule binding activity. Involved in several processes, including anterograde synaptic vesicle transport; generation of neurons; and protein localization to axon. Localizes to axon initial segment and proximal neuron pro…	microtubule cytoskeleton organization (GO:0000226); microtubule bundle formation (GO:0001578); neuron migration (GO:0001764); cytoplasm (GO:0005737); cytoskeleton (GO:0005856); axonogenesis (GO:0007409); microtubule binding (GO:0008017); zinc ion binding (GO:0008270); microtubule cytoskeleton (GO:0015630); negative regulation of axon extension (GO:0030517); cell projection (GO:0042995); axon init…	Trim46	0.449278	-2.22579	4.01451	2.0586	7.54867e-10	0.209053	-4.78349	4.01451	0.853418	4.36531e-21	0	0.884557	-1.13051	2.0586	1.79728	1
TRNP1	3.22	1.2	2.02	1.0021	[TAD939_chr4],[Minus]	chr4:133,047,014-133,054,465	NM_001081156	Trnp1, TMF1-regulated nuclear protein 1, TMF-regulated nuclear protein 1|mexneurin, Exhibits DNA binding activity. Involved in several processes, including cerebellar cortex morphogenesis; neural precursor cell proliferation; and regulation of cell population proliferation. Localizes to nucleus. Colocalizes with euchromatin. Is expressed in several structures, including bone; central nervous syst…	euchromatin (GO:0000791); DNA binding (GO:0003677); protein binding (GO:0005515); nucleus (GO:0005634); cell cycle (GO:0007049); multicellular organism development (GO:0007275); nervous system development (GO:0007399); cerebellar cortex morphogenesis (GO:0021696); regulation of cell proliferation (GO:0042127); regulation of cell cycle (GO:0051726); neural precursor cell proliferation (GO:0061351)	Trnp1	0.224559	-4.45318	1.0021	0.253707	1.29088e-10	0.449117	-2.22659	1.0021	0.4561	0.00062756	0	1.39683	1.39683	0.253707	0.353527	1
TRPC2	3.22	1.2	2.02	1.05858	[TAD1523_chr7],[Plus],[Overlaps with:Xndc1;Xntrpc],[Multi-counted reads: Whole_gene_body, Exon-only_counting, Intron-only_counting]	chr7:109,231,629-109,245,378	NM_001109897	Trpc2, transient receptor potential cation channel, subfamily C, member 2, short transient receptor potential channel 2|transient receptor potential 2-like protein, Exhibits several functions, including calmodulin binding activity; diacylglycerol binding activity; and inositol 1,4,5 trisphosphate binding activity. Involved in several processes, including inter-male aggressive behavior; mating beh…	single strand break repair (GO:0000012); Golgi membrane (GO:0000139); inter-male aggressive behavior (GO:0002121); territorial aggressive behavior (GO:0002124); damaged DNA binding (GO:0003684); ion channel activity (GO:0005216); calcium channel activity (GO:0005262); protein binding (GO:0005515); calmodulin binding (GO:0005516); nucleus (GO:0005634); nuclear envelope (GO:0005635); endoplasmic re…	Trpc2	0.335728	-2.9786	1.05858	0.406334	1.38792e-09	0.493059	-2.02815	1.05858	0.529037	0.000911118	0	0.855996	-1.16823	0.406334	0.341424	1
TXNIP	3.22	1.2	2.02	72.1498	[TAD668_chr3],[Plus],[Overlapping_Isoform_Count: 2]	chr3:96,361,879-96,365,780	NM_023719 NM_001009935	Txnip, thioredoxin interacting protein, thioredoxin-interacting protein|hyperlipidemia 1|thioredoxin binding protein-2|upregulated by 1,25-dihydroxyvitamin D-3|vitamin D3 up-regulated protein 1, Exhibits enzyme inhibitor activity. Involved in several processes, including negative regulation of transcription by RNA polymerase II; platelet-derived growth factor receptor signaling pathway; and prote…	negative regulation of transcription by RNA polymerase II (GO:0000122); enzyme inhibitor activity (GO:0004857); protein binding (GO:0005515); nucleus (GO:0005634); cytoplasm (GO:0005737); mitochondrial intermembrane space (GO:0005758); cytosol (GO:0005829); protein import into nucleus (GO:0006606); response to oxidative stress (GO:0006979); cell cycle (GO:0007049); protein transport (GO:0015031);…	Txnip	0.389587	-2.56682	72.1498	32.3828	0.00011569	0.141118	-7.08627	72.1498	10.5624	0.000535062	0	0.96573	-1.03549	32.3828	30.9125	1
UBC	3.22	1.2	2.02	52.4208	[TAD1122_chr5],[Minus]	chr5:125,866,334-125,870,387	NM_019639	Ubc, ubiquitin C, polyubiquitin-C|polyubiquitin C, Predicted to have protease binding activity; protein tag; and ubiquitin protein ligase binding activity. Predicted to be involved in modification-dependent protein catabolic process and protein ubiquitination. Localizes to myelin sheath. Is expressed in inner ear; oocyte; telencephalon; and trunk unsegmented mesenchyme. Orthologous to human UBC (…	protease binding (GO:0002020); protein binding (GO:0005515); nucleus (GO:0005634); nucleoplasm (GO:0005654); cytoplasm (GO:0005737); cytosol (GO:0005829); protein ubiquitination (GO:0016567); modification-dependent protein catabolic process (GO:0019941); protein tag (GO:0031386); ubiquitin protein ligase binding (GO:0031625); myelin sheath (GO:0043209)	Ubc	0.368174	-2.7161	52.4208	22.1188	1.52659e-11	0.331867	-3.01326	52.4208	17.7824	1.11972e-14	0	0.988902	-1.01122	22.1188	21.6144	1
UBE2G2	3.22	1.2	2.02	42.3316	[TAD2085_chr10],[Plus],[Overlaps with:Mir1930]	chr10:77,085,065-77,108,735	NM_019803	Ube2g2, ubiquitin-conjugating enzyme E2G 2, ubiquitin-conjugating enzyme E2 G2|E2 ubiquitin-conjugating enzyme G2|ubiquitin carrier protein G2|ubiquitin-conjugating enzyme 7 homolog|ubiquitin-protein ligase G2, Exhibits identical protein binding activity and ubiquitin conjugating enzyme activity. Involved in ubiquitin-dependent ERAD pathway. Localizes to cytosol and endoplasmic reticulum. Is expr…	nucleotide binding (GO:0000166); protein polyubiquitination (GO:0000209); ubiquitin-protein transferase activity (GO:0004842); protein binding (GO:0005515); ATP binding (GO:0005524); endoplasmic reticulum (GO:0005783); lipid droplet (GO:0005811); cytosol (GO:0005829); ubiquitin-dependent protein catabolic process (GO:0006511); transferase activity (GO:0016740); ubiquitin-dependent ERAD pathway (G…	Ube2g2	0.448779	-2.22827	42.3316	21.7452	2.36336e-13	0.433563	-2.30647	42.3316	18.7626	6.611e-10	0	0.938351	-1.0657	21.7452	20.1457	1
ZBTB18	3.22	1.2	2.02	20.9092	[TAD232_chr1],[Plus],[Overlapping_Isoform_Count: 2]	chr1:179,375,951-179,380,897 chr1:179,374,791-179,380,897	NM_013915 NM_001012330	Zbtb18, zinc finger and BTB domain containing 18, zinc finger and BTB domain-containing protein 18|58 kDa repressor protein|transcriptional repressor RP58|zinc finger protein 238, Predicted to have DNA-binding transcription repressor activity, RNA polymerase II-specific and RNA polymerase II cis-regulatory region sequence-specific DNA binding activity. Involved in several processes, including neg…	negative regulation of transcription by RNA polymerase II (GO:0000122); heterochromatin (GO:0000792); RNA polymerase II proximal promoter sequence-specific DNA binding (GO:0000978); RNA polymerase II transcription factor activity, sequence-specific DNA binding (GO:0000981); transcriptional repressor activity, RNA polymerase II transcription regulatory region sequence-specific DNA binding (GO:0001…	Zbtb18	0.468337	-2.13522	20.9092	11.1978	1.12804e-09	0.261832	-3.81924	20.9092	5.61228	6.1508e-12	0	0.957634	-1.04424	11.1978	10.5991	1
ZCCHC7	3.22	1.2	2.02	7.47985	[TAD804_chr4],[Plus]	chr4:44,769,430-44,945,086	NM_138590	Zcchc7, zinc finger, CCHC domain containing 7, zinc finger CCHC domain-containing protein 7|TRAMP-like complex RNA-binding factor ZCCHC7, Predicted to have nucleic acid binding activity and zinc ion binding activity. Predicted to localize to cytosol and nucleolus. Is expressed in several structures, including central nervous system; dorsal root ganglion; extraembryonic component; sensory organ; a…	nucleic acid binding (GO:0003676); nucleus (GO:0005634); nucleolus (GO:0005730); cytosol (GO:0005829); biological_process (GO:0008150); zinc ion binding (GO:0008270); metal ion binding (GO:0046872)	Zcchc7	0.492587	-2.0301	7.47985	4.21755	7.94253e-08	0.417475	-2.39535	7.47985	3.18387	1.72461e-09	0	0.926517	-1.07931	4.21755	3.85173	1
ZFP26	3.22	1.2	2.02	4.52499	[TAD1780_chr9],[Minus]	chr9:20,232,761-20,264,604	NM_011753	Zfp26, zinc finger protein 26, zinc finger protein 26|protein mKR3|zinc finger protein 81, related sequence 1, Predicted to have DNA-binding transcription activator activity, RNA polymerase II-specific and RNA polymerase II cis-regulatory region sequence-specific DNA binding activity. Predicted to be involved in regulation of transcription by RNA polymerase II. Predicted to localize to nucleus. I…	RNA polymerase II proximal promoter sequence-specific DNA binding (GO:0000978); transcriptional activator activity, RNA polymerase II transcription regulatory region sequence-specific DNA binding (GO:0001228); DNA binding (GO:0003677); nucleus (GO:0005634); regulation of transcription, DNA-templated (GO:0006355); regulation of transcription by RNA polymerase II (GO:0006357); metal ion binding (GO…	Zfp26	0.418666	-2.38854	4.52499	2.16136	1.97129e-11	0.478789	-2.0886	4.52499	2.20931	4.40246e-08	0	1.06363	1.06363	2.16136	2.26825	1
BC100451	3.21	1.2	2.01	4.30259	[TAD2371_chr11],[Minus],[Overlaps with:Timp2],[Multi-counted reads: -, -, Intron-only_counting]	chr11:118,193,673-118,203,848	NM_021440			BC100451	0.497579	-2.00973	1.21343	0.69488	0.00285215	3.47667	3.47667	1.21343	4.30259	7.32047e-09	0	1.31535	1.31535	0.69488	0.895006	1
FZD9	3.21	1.2	2.01	1.08625	[TAD1131_chr5],[Minus]	chr5:135,724,807-135,726,917	NM_010246	Fzd9, frizzled class receptor 9, frizzled-9|frizzled homolog 9|fz-9|mFz3, Exhibits Wnt-activated receptor activity. Involved in several processes, including bone regeneration; negative regulation of skeletal muscle acetylcholine-gated channel clustering; and positive regulation of bone mineralization. Localizes to filopodium membrane and perinuclear region of cytoplasm. Is expressed in several st…	ossification (GO:0001503); transmembrane signaling receptor activity (GO:0004888); G-protein coupled receptor activity (GO:0004930); cytoplasm (GO:0005737); plasma membrane (GO:0005886); signal transduction (GO:0007165); cell surface receptor signaling pathway (GO:0007166); G-protein coupled receptor signaling pathway (GO:0007186); multicellular organism development (GO:0007275); neuroblast proli…	Fzd9	0.31962	-3.12872	0.433957	0.158753	0.000130791	2.43414	2.43414	0.433957	1.08625	0.000637246	0	1.08111	1.08111	0.158753	0.168521	1
1110002L01RIK	3.12	1.1	2.02	4.07788	[TAD2377_chr12begin],[Minus]	chr12:3,403,882-3,426,747	NR_030694	1110002L01Rik, RIKEN cDNA 1110002L01 gene	molecular_function (GO:0003674); cellular_component (GO:0005575); biological_process (GO:0008150)	1110002L01Rik	2.45545	2.45545	1.45539	4.07788	5.05738e-07	0.387009	-2.58392	1.45539	0.572264	1.97472e-05	0	1.10165	1.10165	4.07788	4.43163	1
1810011O10RIK	3.12	1.1	2.02	13.3021	[TAD1619_chr8],[Minus]	chr8:25,548,087-25,549,418	NM_026931	RIKEN cDNA 1810011O10 gene, protein C8orf4 homolog	endothelial cell activation involved in immune response (GO:0002264); Notch binding (GO:0005112); nucleus (GO:0005634); nucleoplasm (GO:0005654); nucleolus (GO:0005730); cytoplasm (GO:0005737); cytosol (GO:0005829); plasma membrane (GO:0005886); apoptotic process (GO:0006915); positive regulation of protein kinase A signaling (GO:0010739); nuclear speck (GO:0016607); cellular response to heat (GO…	1810011O10Rik	2.03843	2.03843	5.71243	13.3021	5.98798e-07	0.356274	-2.80683	5.71243	2.07375	0.000169674	0	1.13173	1.13173	13.3021	14.8811	1
ABCC3	3.12	1.1	2.02	3.34373	[TAD2324_chr11],[Minus]	chr11:94,204,608-94,254,290	NM_029600	Abcc3, ATP-binding cassette, sub-family C (CFTR/MRP), member 3, ATP-binding cassette sub-family C member 3|ATP-binding cassette protein C3|ATP-binding cassette transporter|canalicular multispecific organic anion transporter 2|multidrug resistance-associated protein 3|transporter, Predicted to have ABC-type transporter activity and anion transmembrane transporter activity. Predicted to be involved…	nucleotide binding (GO:0000166); ATP binding (GO:0005524); plasma membrane (GO:0005886); integral component of plasma membrane (GO:0005887); drug transmembrane transport (GO:0006855); xenobiotic transmembrane transporting ATPase activity (GO:0008559); glucuronoside transmembrane transporter activity (GO:0015164); glutathione S-conjugate-exporting ATPase activity (GO:0015431); bile acid-exporting …	Abcc3	5.50384	5.50384	0.531886	3.34373	7.28901e-23	0.327521	-3.05324	0.531886	0.176159	5.74121e-08	0	1.24823	1.24823	3.34373	4.12568	0.991386
ACPP	3.12	1.1	2.02	1.05338	[TAD1934_chr9],[Minus],[Overlapping_Isoform_Count: 2]	chr9:104,190,569-104,240,052 chr9:104,201,329-104,240,052	NM_207668 NM_019807	Acpp, acid phosphatase, prostate, prostatic acid phosphatase|5'-nucleotidase|TMPase|acid phosphatase 3|ecto-5'-nucleotidase|fluoride-resistant acid phosphatase|lysosomal acid phosphatase|protein tyrosine phosphatase ACP3|thiamine monophosphatase, Exhibits thiamine phosphate phosphatase activity. Involved in nucleobase-containing small molecule metabolic process; regulation of sensory perception o…	acid phosphatase activity (GO:0003993); protein tyrosine phosphatase activity (GO:0004725); extracellular region (GO:0005576); extracellular space (GO:0005615); lysosome (GO:0005764); multivesicular body (GO:0005771); plasma membrane (GO:0005886); purine nucleobase metabolic process (GO:0006144); thiamine metabolic process (GO:0006772); lysosome organization (GO:0007040); 5'-nucleotidase activity…	Acpp	6.31406	6.31406	0.146089	1.05338	4.59684e-17	0.321081	-3.11448	0.146089	0.0464798	0.000454994	0	1.05622	1.05622	1.05338	1.10157	1
ADSSL1	3.12	1.1	2.02	3.32974	[TAD2527_chr12],[Plus]	chr12:113,858,257-113,879,566	NM_007421	Adssl1, adenylosuccinate synthetase like 1, adenylosuccinate synthetase isozyme 1|AMPSase 1|IMP--aspartate ligase 1|M-type adenylosuccinate synthetase|adSS 1|adenylosuccinate synthetase 1, muscle|adenylosuccinate synthetase, basic isozyme|adenylosuccinate synthetase, muscle isozyme, Exhibits adenylosuccinate synthase activity. Involved in purine nucleotide metabolic process. Localizes to cytoplas…	nucleotide binding (GO:0000166); GTPase activity (GO:0003924); adenylosuccinate synthase activity (GO:0004019); protein binding (GO:0005515); GTP binding (GO:0005525); cytoplasm (GO:0005737); purine nucleotide metabolic process (GO:0006163); purine nucleotide biosynthetic process (GO:0006164); AMP biosynthetic process (GO:0006167); aspartate metabolic process (GO:0006531); purine ribonucleoside m…	Adssl1	2.39578	2.39578	1.21816	3.32974	2.29884e-05	0.481245	-2.07794	1.21816	0.590559	0.00647926	0	0.938641	-1.06537	3.32974	3.09637	1
ARG2	3.12	1.1	2.02	1.87052	[TAD2475_chr12],[Plus]	chr12:80,231,774-80,257,288	NM_009705	Arg2, arginase type II, arginase-2, mitochondrial|arginase II|kidney-type arginase|non-hepatic arginase|type II arginase, Predicted to have arginase activity; manganese ion binding activity; and nitric-oxide synthase binding activity. Involved in several processes, including negative regulation of CD4-positive, alpha-beta T cell proliferation; negative regulation of activated CD8-positive, alpha-…	urea cycle (GO:0000050); ureteric bud development (GO:0001657); adaptive immune response (GO:0002250); immune system process (GO:0002376); negative regulation of type 2 immune response (GO:0002829); arginase activity (GO:0004053); cytoplasm (GO:0005737); mitochondrion (GO:0005739); arginine metabolic process (GO:0006525); striated muscle contraction (GO:0006941); regulation of L-arginine import (…	Arg2	2.56804	2.56804	0.636976	1.87052	0.000137882	0.471886	-2.11916	0.636976	0.301895	0.0401806	0	1.49241	1.49241	1.87052	2.75636	0.0320359
ARHGAP18	3.12	1.1	2.02	4.92542	[TAD2012_chr10],[Plus]	chr10:26,492,317-26,638,454	NM_176837	Arhgap18, Rho GTPase activating protein 18, rho GTPase-activating protein 18|rho-type GTPase-activating protein 18, Predicted to have GTPase activator activity. Predicted to be involved in several processes, including regulation of actin filament polymerization; regulation of small GTPase mediated signal transduction; and small GTPase mediated signal transduction. Predicted to localize to several…	ruffle (GO:0001726); GTPase activator activity (GO:0005096); cytoplasm (GO:0005737); cytosol (GO:0005829); cytoplasmic microtubule (GO:0005881); plasma membrane (GO:0005886); signal transduction (GO:0007165); small GTPase mediated signal transduction (GO:0007264); regulation of cell shape (GO:0008360); nuclear speck (GO:0016607); regulation of actin filament polymerization (GO:0030833); regulatio…	Arhgap18	4.00756	4.00756	1.07596	4.92542	1.82476e-23	0.400461	-2.49712	1.07596	0.436562	0.00136482	0	1.19604	1.19604	4.92542	5.82308	0.716244
ATG9B	3.12	1.1	2.02	7.49987	[TAD991_chr5],[Minus]	chr5:23,889,998-23,897,961	NM_001002897	Atg9b, autophagy related 9B, autophagy-related protein 9B|APG9-like 2|ATG9 autophagy related 9 homolog B|autophagy 9-like 2 protein|nitric oxide synthase 3 antisense|nitric oxide synthase 3-overlapping antisense gene protein, Predicted to be involved in autophagy of mitochondrion; late nucleophagy; and protein localization to phagophore assembly site. Localizes to autophagosome. Orthologous to hu…	autophagosome assembly (GO:0000045); phagophore assembly site (GO:0000407); autophagy of mitochondrion (GO:0000422); molecular_function (GO:0003674); cytoplasm (GO:0005737); autophagosome (GO:0005776); autophagy (GO:0006914); membrane (GO:0016020); integral component of membrane (GO:0016021); cytoplasmic vesicle (GO:0031410); protein localization to phagophore assembly site (GO:0034497); late nuc…	Atg9b	2.52241	2.52241	2.60236	7.49987	6.97664e-13	0.499067	-2.00374	2.60236	1.32366	0.00053094	0	1.05087	1.05087	7.49987	7.78219	1
C3	3.12	1.1	2.02	67.6156	[TAD3224_chr17],[Minus],[Overlaps with:Mir6978]	chr17:57,343,395-57,367,559	NM_009778	C3, complement component 3, complement C3|acylation stimulating protein|complement component 3d|complement factor 3, Predicted to have C5L2 anaphylatoxin chemotactic receptor binding activity and lipid binding activity. Involved in several processes, including positive regulation of endocytosis; positive regulation of immune response; and visual system development. Localizes to cell surface; extr…	positive regulation of type IIa hypersensitivity (GO:0001798); positive regulation of protein phosphorylation (GO:0001934); positive regulation of activation of membrane attack complex (GO:0001970); immune system process (GO:0002376); endopeptidase inhibitor activity (GO:0004866); protein binding (GO:0005515); extracellular region (GO:0005576); extracellular space (GO:0005615); lipid metabolic pr…	C3	21.2803	21.2803	2.78574	67.6156	2.98139e-105	0.468612	-2.13396	2.78574	1.33079	6.35388e-05	0	1.13062	1.13062	67.6156	75.4787	1
CATSPERD	3.12	1.1	2.02	1.83455	[TAD3223_chr17],[Plus]	chr17:56,767,565-56,803,879	NM_175350	Catsperd, cation channel sperm associated auxiliary subunit delta, cation channel sperm-associated protein subunit delta|catSper-delta|catSperdelta|transmembrane protein 146, Involved in flagellated sperm motility and sperm capacitation. Localizes to CatSper complex and sperm principal piece. Orthologous to human CATSPERD (cation channel sperm associated auxiliary subunit delta).	molecular_function (GO:0003674); plasma membrane (GO:0005886); cilium (GO:0005929); multicellular organism development (GO:0007275); spermatogenesis (GO:0007283); membrane (GO:0016020); integral component of membrane (GO:0016021); cell differentiation (GO:0030154); flagellated sperm motility (GO:0030317); motile cilium (GO:0031514); CatSper complex (GO:0036128); cell projection (GO:0042995); sper…	Catsperd	2.56041	2.56041	0.627446	1.83455	7.06344e-07	0.346853	-2.88307	0.627446	0.217143	3.48273e-05	0	1.01467	1.01467	1.83455	1.84007	1
CCL20	3.12	1.1	2.02	33.3352	[TAD99_chr1],[Plus],[Overlapping_Isoform_Count: 2]	chr1:83,113,340-83,115,742	NM_016960 NM_001159738	Ccl20, chemokine (C-C motif) ligand 20, C-C motif chemokine 20|CC chemokine LARC|CC chemokine ST38|MIP-3-alpha|beta-chemokine exodus-1|liver and activation-regulated chemokine|macrophage inflammatory protein 3 alpha|small inducible cytokine subfamily A20|small-inducible cytokine A20, Exhibits CCR6 chemokine receptor binding activity and cytokine activity. Involved in chemotaxis and thymocyte migr…	monocyte chemotaxis (GO:0002548); regulation of T cell cytokine production (GO:0002724); cytokine activity (GO:0005125); protein binding (GO:0005515); extracellular region (GO:0005576); extracellular space (GO:0005615); chemotaxis (GO:0006935); inflammatory response (GO:0006954); immune response (GO:0006955); G-protein coupled receptor signaling pathway (GO:0007186); chemokine activity (GO:000800…	Ccl20	23.3365	23.3365	1.25071	33.3352	2.51629e-73	0.301165	-3.32044	1.25071	0.37468	0.000265693	0	0.995351	-1.00467	33.3352	32.7648	1
CCNG2	3.12	1.1	2.02	12.47	[TAD1070_chr5],[Plus]	chr5:93,696,598-93,705,257	NM_007635	Ccng2, cyclin G2, cyclin-G2, Predicted to have cyclin-dependent protein serine/threonine kinase regulator activity. Involved in regulation of cell cycle. Predicted to localize to cyclin-dependent protein kinase holoenzyme complex; cytoplasm; and nucleus. Is expressed in embryo and tibialis anterior. Orthologous to human CCNG2 (cyclin G2).	regulation of cyclin-dependent protein serine/threonine kinase activity (GO:0000079); cyclin-dependent protein kinase holoenzyme complex (GO:0000307); nucleus (GO:0005634); cytoplasm (GO:0005737); cytosol (GO:0005829); cell cycle (GO:0007049); cyclin-dependent protein serine/threonine kinase regulator activity (GO:0016538); mitotic cell cycle phase transition (GO:0044772); cell division (GO:00513…	Ccng2	3.3617	3.3617	3.25105	12.47	1.02889e-17	0.369379	-2.70725	3.25105	1.22149	9.6645e-06	0	1.01979	1.01979	12.47	12.5657	1
CD68	3.12	1.1	2.02	8.46309	[TAD2269_chr11],[Minus],[Overlapping_Isoform_Count: 2]	chr11:69,477,714-69,479,672	NM_001291058 NR_110993	Cd68, CD68 antigen, macrosialin, Involved in several processes, including cellular response to lipopolysaccharide; cellular response to oxidised low-density lipoprotein particle stimulus; and negative regulation of dendritic cell antigen processing and presentation. Localizes to lysosome and plasma membrane. Is expressed in several structures, including central nervous system; embryo mesenchyme; …	inflammatory response to antigenic stimulus (GO:0002437); negative regulation of dendritic cell antigen processing and presentation (GO:0002605); lysosome (GO:0005764); lysosomal membrane (GO:0005765); endosome (GO:0005768); plasma membrane (GO:0005886); aging (GO:0007568); membrane (GO:0016020); integral component of membrane (GO:0016021); cellular response to nutrient levels (GO:0031669); late …	Cd68	2.94125	2.94125	2.51815	8.46309	3.35146e-11	0.492305	-2.03126	2.51815	1.26969	0.00116922	0	0.933177	-1.07161	8.46309	7.80154	1
CHIL1	3.12	1.1	2.02	1.32084	[TAD157_chr1],[Plus]	chr1:136,078,980-136,086,608	NM_007695	Chil1, chitinase-like 1, chitinase-3-like protein 1|CGP-39|GP-39|YKL-40|breast regression protein 39|cartilage glycoprotein 39|chitinase 3-like 1, Predicted to have chitin binding activity. Involved in interleukin-8 production; positive regulation of protein kinase B signaling; and positive regulation of protein phosphorylation. Localizes to endoplasmic reticulum. Is expressed in alimentary syste…	chitinase activity (GO:0004568); protein binding (GO:0005515); extracellular region (GO:0005576); extracellular space (GO:0005615); cytoplasm (GO:0005737); endoplasmic reticulum (GO:0005783); carbohydrate metabolic process (GO:0005975); chitin catabolic process (GO:0006032); apoptotic process (GO:0006915); inflammatory response (GO:0006954); activation of NF-kappaB-inducing kinase activity (GO:00…	Chil1	8.90907	8.90907	0.128293	1.32084	1.29018e-16	0.191044	-5.23439	0.128293	0.0230888	0.0122748	0	0.900291	-1.11075	1.32084	1.17275	1
CRABP2	3.12	1.1	2.02	2.13967	[TAD654_chr3],[Plus]	chr3:87,752,614-87,757,294	NM_007759	Crabp2, cellular retinoic acid binding protein II, cellular retinoic acid-binding protein 2|CRABP-II, Exhibits retinoic acid binding activity. Involved in embryonic forelimb morphogenesis; positive regulation of collateral sprouting; and retinoic acid metabolic process. Localizes to endoplasmic reticulum and nucleus. Is expressed in several structures, including alimentary system; central nervous…	retinoic acid binding (GO:0001972); nucleus (GO:0005634); nucleoplasm (GO:0005654); cytoplasm (GO:0005737); endoplasmic reticulum (GO:0005783); cytosol (GO:0005829); lipid binding (GO:0008289); retinal binding (GO:0016918); retinol binding (GO:0019841); cyclin binding (GO:0030332); embryonic forelimb morphogenesis (GO:0035115); retinoic acid metabolic process (GO:0042573); positive regulation of …	Crabp2	2.19005	2.19005	0.854334	2.13967	0.00148847	0.401687	-2.4895	0.854334	0.33953	0.00952418	0	0.955762	-1.04629	2.13967	2.01541	1
CSF3	3.12	1.1	2.02	120.605	[TAD2328_chr11],[Plus]	chr11:98,562,626-98,564,943	NM_009971	Csf3, colony stimulating factor 3 (granulocyte), granulocyte colony-stimulating factor, Exhibits granulocyte colony-stimulating factor receptor binding activity. Involved in positive regulation of myeloid cell differentiation. Predicted to localize to extracellular space. Is expressed in several structures, including brain; dorsal aorta; liver; reproductive system; and yolk sac. Human ortholog(s)…	cytokine activity (GO:0005125); granulocyte colony-stimulating factor receptor binding (GO:0005130); extracellular region (GO:0005576); extracellular space (GO:0005615); immune response (GO:0006955); growth factor activity (GO:0008083); positive regulation of cell proliferation (GO:0008284); positive regulation of phosphatidylinositol 3-kinase signaling (GO:0014068); enzyme binding (GO:0019899); …	Csf3	8.97293	8.97293	11.7573	120.605	1.69132e-65	0.434784	-2.3	11.7573	5.2147	2.55456e-06	0	1.07241	1.07241	120.605	127.738	1
CSGALNACT1	3.12	1.1	2.02	1.87827	[TAD1676_chr8],[Minus],[Overlapping_Isoform_Count: 2]	chr8:70,880,679-71,259,045	NM_172753 NM_001252623	Csgalnact1, chondroitin sulfate N-acetylgalactosaminyltransferase 1, chondroitin sulfate N-acetylgalactosaminyltransferase 1|beta1,4 N-acetylgalactosaminyltransferase|beta4GalNAcT-1|chondroitin beta-1,4-N-acetylgalactosaminyltransferase 1, Predicted to have transferase activity, transferring hexosyl groups. Involved in chondroitin sulfate metabolic process; extracellular matrix organization; and …	endochondral ossification (GO:0001958); Golgi apparatus (GO:0005794); acetylgalactosaminyltransferase activity (GO:0008376); peptidoglycan glycosyltransferase activity (GO:0008955); glucuronosyltransferase activity (GO:0015020); membrane (GO:0016020); integral component of membrane (GO:0016021); transferase activity (GO:0016740); UDP-N-acetylgalactosamine metabolic process (GO:0019276); extracell…	Csgalnact1	3.78123	3.78123	0.433468	1.87827	4.32967e-15	0.350093	-2.85638	0.433468	0.15143	0.000360833	0	1.2234	1.2234	1.87827	2.265	0.921473
CXCL1	3.12	1.1	2.02	158.689	[TAD1067_chr5],[Plus]	chr5:91,320,270-91,322,141	NM_008176	Cxcl1, chemokine (C-X-C motif) ligand 1, growth-regulated alpha protein|C-X-C motif chemokine 1|GRO1 oncogene|KC/GR)-alpha|KC/GRO-alpha|alpha-chemokine|platelet-derived growth factor-inducible protein KC|secretory protein N51, Predicted to have CXCR chemokine receptor binding activity and chemokine activity. Involved in positive regulation of hematopoietic stem cell proliferation; positive regula…	response to molecule of bacterial origin (GO:0002237); acute inflammatory response (GO:0002526); cytokine activity (GO:0005125); extracellular region (GO:0005576); extracellular space (GO:0005615); chemotaxis (GO:0006935); defense response (GO:0006952); inflammatory response (GO:0006954); immune response (GO:0006955); positive regulation of cytosolic calcium ion concentration (GO:0007204); chemok…	Cxcl1	15.1783	15.1783	9.14699	158.689	4.24954e-108	0.376309	-2.65739	9.14699	3.51767	2.52971e-09	0	1.22861	1.22861	158.689	192.517	0.0912993
CXCL5	3.12	1.1	2.02	139.774	[TAD1067_chr5],[Plus]	chr5:91,188,323-91,190,651	NM_009141	Cxcl5, chemokine (C-X-C motif) ligand 5, C-X-C motif chemokine 5|cytokine LIX|granulocyte chemotactic protein-2|small inducible cytokine B subfamily, member 5|small inducible cytokine subfamily B, member 15|small-inducible cytokine B5, Predicted to have CXCR chemokine receptor binding activity and chemokine activity. Involved in several processes, including leukocyte homeostasis; regulation of ne…	leukocyte homeostasis (GO:0001776); cytokine activity (GO:0005125); extracellular region (GO:0005576); extracellular space (GO:0005615); chemotaxis (GO:0006935); defense response (GO:0006952); inflammatory response (GO:0006954); immune response (GO:0006955); chemokine activity (GO:0008009); positive regulation of neuron projection development (GO:0010976); neutrophil chemotaxis (GO:0030593); anim…	Cxcl5	22.8853	22.8853	5.35937	139.774	2.89589e-85	0.353004	-2.83283	5.35937	1.92899	2.47984e-05	0	1.21407	1.21407	139.774	167.631	0.316021
DHRS3	3.12	1.1	2.02	1.84839	[TAD965_chr4],[Plus],[Overlapping_Isoform_Count: 2]	chr4:144,483,039-144,517,548 chr4:144,482,729-144,517,548	NM_011303 NM_001172424	Dhrs3, dehydrogenase/reductase (SDR family) member 3, short-chain dehydrogenase/reductase 3|retinal short-chain dehydrogenase/reductase 1, Exhibits retinol dehydrogenase activity. Involved in several processes, including animal organ morphogenesis; negative regulation of retinoic acid receptor signaling pathway; and regulation of ossification. Predicted to localize to lipid droplet. Is expressed …	retinoid metabolic process (GO:0001523); outflow tract morphogenesis (GO:0003151); retinol dehydrogenase activity (GO:0004745); lipid droplet (GO:0005811); membrane (GO:0016020); integral component of membrane (GO:0016021); oxidoreductase activity (GO:0016491); oxidoreductase activity, acting on the CH-OH group of donors, NAD or NADP as acceptor (GO:0016616); regulation of ossification (GO:003027…	Dhrs3	5.72081	5.72081	0.283474	1.84839	2.31594e-13	0.182755	-5.47179	0.283474	0.0482912	0.00104488	0	1.00438	1.00438	1.84839	1.84181	1
DIO2	3.12	1.1	2.02	1.78812	[TAD2499_chr12],[Minus]	chr12:91,962,991-91,976,878	NM_010050	Dio2, deiodinase, iodothyronine, type II, type II iodothyronine deiodinase|iodothyronine type II deiodinase|type 2 DI|type-II 5' deiodinase, Exhibits thyroxine 5'-deiodinase activity. Involved in brown fat cell differentiation; positive regulation of cold-induced thermogenesis; and thyroid hormone catabolic process. Predicted to localize to integral component of membrane. Is expressed in several …	thyroxine 5'-deiodinase activity (GO:0004800); thyroid hormone generation (GO:0006590); response to cold (GO:0009409); membrane (GO:0016020); integral component of membrane (GO:0016021); oxidoreductase activity (GO:0016491); ubiquitin protein ligase binding (GO:0031625); thyroxine 5-deiodinase activity (GO:0033798); thyroid hormone metabolic process (GO:0042403); thyroid hormone catabolic process…	Dio2	8.75224	8.75224	0.178201	1.78812	2.80606e-37	0.258028	-3.87554	0.178201	0.046967	4.39173e-06	0	1.6384	1.6384	1.78812	2.89168	1.00663e-06
ENPP2	3.12	1.1	2.02	2.76665	[TAD2929_chr15],[Minus],[Overlapping_Isoform_Count: 4]	chr15:54,670,233-54,751,701	NM_015744 NM_001136077 NM_001285994 NM_001285995	Enpp2, ectonucleotide pyrophosphatase/phosphodiesterase 2, ectonucleotide pyrophosphatase/phosphodiesterase family member 2|autotaxin|extracellular lysophospholipase D|phosphodiesterase I/nucleotide pyrophosphatase 2, Exhibits calcium ion binding activity; lysophospholipase activity; and zinc ion binding activity. Involved in phosphatidylcholine catabolic process. Localizes to extracellular space…	negative regulation of cell-matrix adhesion (GO:0001953); nucleic acid binding (GO:0003676); catalytic activity (GO:0003824); phosphodiesterase I activity (GO:0004528); nucleotide diphosphatase activity (GO:0004551); lysophospholipase activity (GO:0004622); scavenger receptor activity (GO:0005044); calcium ion binding (GO:0005509); extracellular region (GO:0005576); extracellular space (GO:000561…	Enpp2	8.83189	8.83189	0.273337	2.76665	4.70081e-36	0.34551	-2.89428	0.273337	0.0926533	0.00118296	0	1.45553	1.45553	2.76665	3.9753	0.00524226
ETV1	3.12	1.1	2.02	5.13316	[TAD2422_chr12],[Plus],[Overlapping_Isoform_Count: 2]	chr12:39,506,844-39,594,802 chr12:39,510,297-39,594,802	NM_007960 NM_001163154	Etv1, ets variant 1, ETS translocation variant 1|ets variant gene 1|ets-related protein 81, Predicted to have DNA-binding transcription activator activity, RNA polymerase II-specific and RNA polymerase II cis-regulatory region sequence-specific DNA binding activity. Involved in several processes, including axon guidance; mechanosensory behavior; and positive regulation of transcription, DNA-templ…	RNA polymerase II proximal promoter sequence-specific DNA binding (GO:0000978); RNA polymerase II transcription factor activity, sequence-specific DNA binding (GO:0000981); transcriptional activator activity, RNA polymerase II transcription regulatory region sequence-specific DNA binding (GO:0001228); DNA binding (GO:0003677); DNA binding transcription factor activity (GO:0003700); nucleus (GO:00…	Etv1	2.12777	2.12777	2.11529	5.13316	1.94892e-08	0.494251	-2.02327	2.11529	1.06532	7.89024e-05	0	1.30197	1.30197	5.13316	6.60526	0.0187127
FBXO32	3.12	1.1	2.02	2.94565	[TAD2935_chr15],[Minus]	chr15:58,007,433-58,046,447	NM_026346	Fbxo32, F-box protein 32, F-box only protein 32|atrogin 1|muscle atrophy F-box protein, Involved in cellular response to dexamethasone stimulus and response to denervation involved in regulation of muscle adaptation. Localizes to Z disc and nucleus. Is expressed in several structures, including alimentary system; central nervous system; heart; male reproductive gland or organ; and sensory organ. …	protein binding (GO:0005515); nucleus (GO:0005634); nucleoplasm (GO:0005654); cytoplasm (GO:0005737); cytosol (GO:0005829); negative regulation of cardiac muscle hypertrophy (GO:0010614); positive regulation of cardiac muscle cell apoptotic process (GO:0010666); response to electrical stimulus involved in regulation of muscle adaptation (GO:0014878); muscle atrophy (GO:0014889); response to dener…	Fbxo32	2.04992	2.04992	1.25906	2.94565	3.70084e-08	0.367363	-2.7221	1.25906	0.470319	9.33858e-08	0	1.09773	1.09773	2.94565	3.19578	1
GALNT15	3.12	1.1	2.02	1.87937	[TAD2759_chr14],[Plus]	chr14:32,842,288-32,871,512	NM_030166	Galnt15, polypeptide N-acetylgalactosaminyltransferase 15, polypeptide N-acetylgalactosaminyltransferase 15|UDP-GalNAc:polypeptide N-acetylgalactosaminyltransferase-like protein 2|UDP-N-acetyl-alpha-D-galactosamine:polypeptide N-acetylgalactosaminyltransferase 15|UDP-N-acetyl-alpha-D-galactosamine:polypeptide N-acetylgalactosaminyltransferase-like 2|galNAc-T-like protein 2|polypeptide GalNAc tran…	molecular_function (GO:0003674); polypeptide N-acetylgalactosaminyltransferase activity (GO:0004653); Golgi apparatus (GO:0005794); biological_process (GO:0008150); membrane (GO:0016020); integral component of membrane (GO:0016021); transferase activity (GO:0016740); transferase activity, transferring glycosyl groups (GO:0016757); transport vesicle (GO:0030133); carbohydrate binding (GO:0030246);…	Galnt15	8.64952	8.64952	0.188473	1.87937	5.01488e-18	0.211548	-4.72705	0.188473	0.0373642	0.00133009	0	1.45407	1.45407	1.87937	2.70848	0.360881
GM1045	3.12	1.1	2.02	15.6009	[TAD1069_chr5],[Plus]	chr5:92,416,498-92,424,343	NM_001177577	predicted gene 1045, uncharacterized protein C4orf26 homolog precursor	molecular_function (GO:0003674); cellular_component (GO:0005575); positive regulation of biomineral tissue development (GO:0070169); positive regulation of enamel mineralization (GO:0070175)	Gm1045	3.01412	3.01412	4.52858	15.6009	7.79297e-12	0.497062	-2.01182	4.52858	2.28596	0.0015002	0	1.08991	1.08991	15.6009	16.7806	1
IL1A	3.12	1.1	2.02	41.3125	[TAD453_chr2],[Minus]	chr2:129,125,345-129,135,708	NM_010554	Il1a, interleukin 1 alpha, interleukin-1 alpha|IL-1 alpha, Exhibits cytokine activity and interleukin-1 receptor binding activity. Involved in several processes, including cell surface receptor signaling pathway; connective tissue replacement involved in inflammatory response wound healing; and positive regulation of cytokine production. Localizes to cytoplasm and extracellular space. Is expresse…	fever generation (GO:0001660); positive regulation of cytokine production (GO:0001819); connective tissue replacement involved in inflammatory response wound healing (GO:0002248); cytokine activity (GO:0005125); interleukin-1 receptor binding (GO:0005149); copper ion binding (GO:0005507); extracellular region (GO:0005576); extracellular space (GO:0005615); cytoplasm (GO:0005737); cytosol (GO:0005…	Il1a	26.8207	26.8207	1.34735	41.3125	3.03047e-119	0.42908	-2.33057	1.34735	0.582866	0.000870697	0	1.00528	1.00528	41.3125	41.0202	1
LCN2	3.12	1.1	2.02	354.805	[TAD318_chr2],[Minus]	chr2:32,240,156-32,243,259	NM_008491	Lcn2, lipocalin 2, neutrophil gelatinase-associated lipocalin|SV-40-induced 24P3 protein|neu-related lipocalin|oncogene 24p3|p25|secreted inducible protein 24|siderocalin LCN2, Exhibits iron ion binding activity. Involved in several processes, including extrinsic apoptotic signaling pathway in absence of ligand; positive regulation of cold-induced thermogenesis; and siderophore transport. Localiz…	protease binding (GO:0002020); immune system process (GO:0002376); iron ion binding (GO:0005506); protein binding (GO:0005515); extracellular region (GO:0005576); extracellular space (GO:0005615); cytosol (GO:0005829); ion transport (GO:0006811); apoptotic process (GO:0006915); response to virus (GO:0009615); response to bacterium (GO:0009617); response to herbicide (GO:0009635); positive regulat…	Lcn2	18.9999	18.9999	16.3132	354.805	6.56102e-63	0.309102	-3.23518	16.3132	5.1544	0.000125326	0	1.2666	1.26659	354.805	443.68	1
MAPKAPK3	3.12	1.1	2.02	3.58103	[TAD1940_chr9],[Minus]	chr9:107,157,257-107,192,208	NM_178907	Mapkapk3, mitogen-activated protein kinase-activated protein kinase 3, MAP kinase-activated protein kinase 3|MAPK-activated protein kinase 3|MAPKAP kinase 3|MAPKAPK-3, Predicted to have calmodulin binding activity; mitogen-activated protein kinase binding activity; and protein serine/threonine kinase activity. Involved in macropinocytosis; response to lipopolysaccharide; and toll-like receptor si…	nucleotide binding (GO:0000166); toll-like receptor signaling pathway (GO:0002224); protein kinase activity (GO:0004672); protein serine/threonine kinase activity (GO:0004674); calmodulin-dependent protein kinase activity (GO:0004683); calmodulin binding (GO:0005516); ATP binding (GO:0005524); nucleus (GO:0005634); nucleoplasm (GO:0005654); cytoplasm (GO:0005737); protein phosphorylation (GO:0006…	Mapkapk3	2.28427	2.28427	1.37046	3.58103	2.61483e-07	0.457237	-2.18705	1.37046	0.636208	0.0126059	0	1.10018	1.10018	3.58103	3.88419	1
MMP3	3.12	1.1	2.02	38.0036	[TAD1766_chr9begin],[Plus]	chr9:7,445,821-7,455,974	NM_010809	Mmp3, matrix metallopeptidase 3, stromelysin-1|matrix metalloproteinase 3|progelatinase|transin-1, Predicted to have metalloendopeptidase activity. Involved in several processes, including cellular response to amino acid stimulus; negative regulation of protein kinase B signaling; and positive regulation of oxidative stress-induced cell death. Localizes to cytosol and mitochondrion. Is expressed …	endopeptidase activity (GO:0004175); metalloendopeptidase activity (GO:0004222); extracellular region (GO:0005576); extracellular space (GO:0005615); nucleus (GO:0005634); mitochondrion (GO:0005739); cytosol (GO:0005829); proteolysis (GO:0006508); peptidase activity (GO:0008233); metallopeptidase activity (GO:0008237); zinc ion binding (GO:0008270); negative regulation of hydrogen peroxide metabo…	Mmp3	11.9973	11.9973	2.75961	38.0036	2.37044e-45	0.433162	-2.3086	2.75961	1.21794	0.00650125	0	1.19726	1.19726	38.0036	44.9359	0.868355
MR1	3.12	1.1	2.02	3.97213	[TAD185_chr1],[Minus]	chr1:156,975,007-156,993,910	NM_008209	Mr1, major histocompatibility complex, class I-related, major histocompatibility complex class I-related gene protein|MCH class I|MHC class I-related gene protein|class I histocompatibility antigen-like protein|histocompatibility-2 complex class 1-like sequence, Predicted to have T cell receptor binding activity and beta-2-microglobulin binding activity. Involved in T cell differentiation in thym…	cytokine production involved in immune response (GO:0002367); immune system process (GO:0002376); antigen processing and presentation of peptide antigen via MHC class I (GO:0002474); positive regulation of T cell mediated cytotoxicity directed against tumor cell target (GO:0002854); extracellular space (GO:0005615); endosome (GO:0005768); endoplasmic reticulum (GO:0005783); endoplasmic reticulum …	Mr1	2.13494	2.13494	1.62905	3.97213	2.06651e-07	0.439167	-2.27704	1.62905	0.7244	0.000114424	0	1.18201	1.18201	3.97213	4.64237	1
OLFR1372-PS1	3.12	1.1	2.02	2.31215	[TAD2233_chr11],[Minus]	chr11:51,968,377-51,971,409	NR_034155	Olfr1372-ps1, olfactory receptor 1372, pseudogene 1, GA_x5J8B7TQSKC-412-5|GA_x6K02T2QP88-3272399-3273332, Is expressed in central nervous system; gut; sensory organ; and smooth muscle tissue.		Olfr1372-ps1	3.95382	3.95382	0.511482	2.31215	2.85862e-11	0.407563	-2.45361	0.511482	0.205336	0.0161358	0	0.868031	-1.15203	2.31215	1.98857	1
PIM1	3.12	1.1	2.02	25.4223	[TAD3181_chr17],[Plus]	chr17:29,627,989-29,632,404	NM_008842	Pim1, proviral integration site 1, serine/threonine-protein kinase pim-1|proto-oncogene serine/threonine-protein kinase pim-1, Exhibits ATP binding activity; manganese ion binding activity; and protein serine/threonine kinase activity. Involved in several processes, including positive regulation of brown fat cell differentiation; protein stabilization; and regulation of hematopoietic stem cell pr…	nucleotide binding (GO:0000166); protein kinase activity (GO:0004672); protein serine/threonine kinase activity (GO:0004674); protein binding (GO:0005515); ATP binding (GO:0005524); nucleus (GO:0005634); nucleolus (GO:0005730); cytoplasm (GO:0005737); cytosol (GO:0005829); plasma membrane (GO:0005886); protein phosphorylation (GO:0006468); apoptotic process (GO:0006915); cell cycle (GO:0007049); …	Pim1	3.11066	3.11066	7.14392	25.4223	5.89041e-20	0.409963	-2.43925	7.14392	2.9942	0.00123716	0	0.983389	-1.01689	25.4223	24.6998	1
PLA2G7	3.12	1.1	2.02	5.55725	[TAD3204_chr17],[Plus]	chr17:43,705,399-43,749,150	NM_013737	Pla2g7, phospholipase A2, group VII (platelet-activating factor acetylhydrolase, plasma), platelet-activating factor acetylhydrolase|1-alkyl-2-acetylglycerophosphocholine esterase|2-acetyl-1-alkylglycerophosphocholine esterase|LDL-PLA(2)|LDL-associated phospholipase A2|PAF 2-acylhydrolase|PAF acetylhydrolase, Predicted to have 1-alkyl-2-acetylglycerophosphocholine esterase activity; calcium-indep…	1-alkyl-2-acetylglycerophosphocholine esterase activity (GO:0003847); phospholipid binding (GO:0005543); extracellular region (GO:0005576); extracellular space (GO:0005615); cytoplasm (GO:0005737); lipid metabolic process (GO:0006629); inflammatory response (GO:0006954); phospholipid catabolic process (GO:0009395); lipid catabolic process (GO:0016042); hydrolase activity (GO:0016787); low-density…	Pla2g7	5.21536	5.21536	0.930298	5.55725	4.35031e-20	0.49137	-2.03513	0.930298	0.459941	0.00800973	0	1.15649	1.15649	5.55725	6.34516	1
PLET1	3.12	1.1	2.02	21.3145	[TAD1832_chr9],[Plus]	chr9:50,302,629-50,313,744	NM_029639	Plet1, placenta expressed transcript 1, placenta-expressed transcript 1 protein|antigen mAgK114, Involved in negative regulation of cell-matrix adhesion; positive regulation of cell migration; and wound healing, spreading of epidermal cells. Localizes to apical plasma membrane and external side of plasma membrane. Is expressed in several structures, including embryo endoderm; extraembryonic compo…	negative regulation of cell-matrix adhesion (GO:0001953); plasma membrane (GO:0005886); external side of plasma membrane (GO:0009897); membrane (GO:0016020); apical plasma membrane (GO:0016324); cell differentiation (GO:0030154); positive regulation of cell migration (GO:0030335); anchored component of membrane (GO:0031225); wound healing, spreading of epidermal cells (GO:0035313)	Plet1	2.9696	2.9696	6.2785	21.3145	1.49415e-18	0.338659	-2.95282	6.2785	2.16649	3.48751e-07	0	1.08156	1.08156	21.3145	22.7815	1
PPP1R14C	3.12	1.1	2.02	1.04363	[TAD1972_chr10],[Minus]	chr10:6,881,565-6,980,391	NM_133485	Ppp1r14c, protein phosphatase 1, regulatory inhibitor subunit 14C, protein phosphatase 1 regulatory subunit 14C|PKC-potentiated PP1 inhibitory protein|kinase-enhanced PP1 inhibitor, Exhibits protein serine/threonine phosphatase inhibitor activity. Predicted to be involved in signal transduction. Predicted to localize to membrane. Is expressed in heart. Used to study Coronavirus infectious disease…	protein phosphatase inhibitor activity (GO:0004864); protein serine/threonine phosphatase inhibitor activity (GO:0004865); cytoplasm (GO:0005737); signal transduction (GO:0007165); membrane (GO:0016020); regulation of phosphorylation (GO:0042325)	Ppp1r14c	2.25841	2.25841	0.402933	1.04363	9.6214e-05	0.494084	-2.02395	0.402933	0.19893	0.0327258	0	1.04842	1.04842	1.04363	1.08133	1
PRSS12	3.12	1.1	2.02	8.41618	[TAD718_chr3],[Plus]	chr3:123,149,830-123,209,520	NM_008939	Prss12, protease, serine 12 neurotrypsin (motopsin), neurotrypsin|brain-specific serine protease 3|serine protease 12, Exhibits serine-type endopeptidase activity. Involved in exocytosis and zymogen activation. Localizes to several cellular components, including dendrite; synaptic cleft; and terminal bouton. Is expressed in several structures, including alimentary system; central nervous system; …	serine-type endopeptidase activity (GO:0004252); scavenger receptor activity (GO:0005044); extracellular region (GO:0005576); plasma membrane (GO:0005886); proteolysis (GO:0006508); exocytosis (GO:0006887); peptidase activity (GO:0008233); serine-type peptidase activity (GO:0008236); membrane (GO:0016020); hydrolase activity (GO:0016787); axon (GO:0030424); dendrite (GO:0030425); cytoplasmic vesi…	Prss12	6.51094	6.51094	1.1328	8.41618	8.31603e-26	0.371731	-2.69012	1.1328	0.42522	0.00115403	0	1.14125	1.14125	8.41618	9.49787	1
PSG17	3.12	1.1	2.02	3.12958	[TAD1419_chr7],[Minus]	chr7:19,399,285-19,406,940	NM_007677	Psg17, pregnancy specific glycoprotein 17, pregnancy specific glycoprotein 17|carcinoembryonic antigen 2, Exhibits heparan sulfate proteoglycan binding activity. Involved in immune response. Is expressed in brain and placenta. Orthologous to human CEACAM21 (CEA cell adhesion molecule 21) and CEACAM4 (CEA cell adhesion molecule 4).	protein binding (GO:0005515); immune response (GO:0006955); female pregnancy (GO:0007565); heparan sulfate proteoglycan binding (GO:0043395)	Psg17	5.08431	5.08431	0.535799	3.12958	1.01514e-14	0.378101	-2.6448	0.535799	0.202532	0.0012527	0	1.26621	1.26621	3.12958	3.90395	1
PTGES	3.12	1.1	2.02	3.08405	[TAD314_chr2],[Minus]	chr2:30,744,990-30,758,817	NM_022415	Ptges, prostaglandin E synthase, prostaglandin E synthase|glutathione peroxidase PTGES|glutathione transferase PTGES|microsomal prostaglandin E synthase 1, Exhibits prostaglandin-D synthase activity. Involved in several processes, including positive regulation of prostaglandin secretion; prostaglandin biosynthetic process; and regulation of fever generation. Localizes to cytoplasm and nuclear env…	prostaglandin biosynthetic process (GO:0001516); glutathione transferase activity (GO:0004364); glutathione peroxidase activity (GO:0004602); prostaglandin-D synthase activity (GO:0004667); nucleus (GO:0005634); nuclear envelope lumen (GO:0005641); cytoplasm (GO:0005737); lipid metabolic process (GO:0006629); fatty acid metabolic process (GO:0006631); fatty acid biosynthetic process (GO:0006633);…	Ptges	3.94648	3.94648	0.683989	3.08405	4.49582e-19	0.332083	-3.0113	0.683989	0.228236	1.61463e-05	0	1.2194	1.2194	3.08405	3.72015	0.759503
SBSN	3.12	1.1	2.02	1.34534	[TAD1426_chr7],[Plus],[Overlapping_Isoform_Count: 2]	chr7:31,536,489-31,541,153	NM_172205 NM_001083903	Sbsn, suprabasin, suprabasin|suprabasal-specific protein, Localizes to cytoplasm. Is expressed in several structures, including alimentary system; nose; and skin. Orthologous to human SBSN (suprabasin).	molecular_function (GO:0003674); extracellular region (GO:0005576); cytoplasm (GO:0005737); biological_process (GO:0008150)	Sbsn	2.79014	2.79014	0.420424	1.34534	2.00135e-07	0.475932	-2.10114	0.420424	0.202915	0.0144246	0	1.16595	1.16595	1.34534	1.54711	1
SERPINE2	3.12	1.1	2.02	17.7321	[TAD94_chr1],[Minus]	chr1:79,790,895-79,855,240	NM_009255	Serpine2, serine (or cysteine) peptidase inhibitor, clade E, member 2, glia-derived nexin|GDN|peptidase inhibitor 7|protease nexin 1|protease nexin I|serine (or cysteine) proteinase inhibitor, clade E (nexin, plasminogen activator inhibitor type 1), member 2|serine (or cysteine) proteinase inhibitor, clade E, member 2|serine protease-inhibitor 4|serpin E2, Exhibits serine-type endopeptidase inhib…	serine-type endopeptidase inhibitor activity (GO:0004867); signaling receptor binding (GO:0005102); glycosaminoglycan binding (GO:0005539); extracellular region (GO:0005576); extracellular space (GO:0005615); cytosol (GO:0005829); multicellular organism development (GO:0007275); nervous system development (GO:0007399); blood coagulation (GO:0007596); heparin binding (GO:0008201); negative regulat…	Serpine2	10.7487	10.7487	1.44346	17.7321	2.29579e-65	0.466227	-2.14488	1.44346	0.680915	0.00102326	0	1.22236	1.22236	17.7321	21.4192	0.644665
SHPK	3.12	1.1	2.02	1.97789	[TAD2272_chr11],[Plus]	chr11:73,012,983-73,038,008	NM_029031	Shpk, sedoheptulokinase, sedoheptulokinase|SHK|carbohydrate kinase-like protein, Exhibits sedoheptulokinase activity. Involved in several processes, including cellular response to cytokine stimulus; cellular response to lipopolysaccharide; and pentose-phosphate shunt, non-oxidative branch. Localizes to cytoplasm. Is expressed in trigeminal ganglion. Orthologous to human SHPK (sedoheptulokinase).	nucleotide binding (GO:0000166); ATP binding (GO:0005524); cytoplasm (GO:0005737); cytosol (GO:0005829); carbohydrate metabolic process (GO:0005975); pentose-phosphate shunt, non-oxidative branch (GO:0009052); kinase activity (GO:0016301); phosphorylation (GO:0016310); transferase activity (GO:0016740); phosphotransferase activity, alcohol group as acceptor (GO:0016773); cellular response to inte…	Shpk	4.01909	4.01909	0.429796	1.97789	7.19669e-15	0.249259	-4.0119	0.429796	0.105503	1.25226e-05	0	0.998849	-1.00115	1.97789	1.95105	1
SLC31A2	3.12	1.1	2.02	10.8719	[TAD831_chr4],[Plus],[Overlapping_Isoform_Count: 2]	chr4:61,947,462-61,959,446 chr4:61,952,580-61,959,446	NM_025286 NM_001290518	Slc31a2, solute carrier family 31, member 2, probable low affinity copper uptake protein 2|copper transporter 2|solute carrier family 31 (copper transporters), member 2, Involved in cellular copper ion homeostasis and regulation of copper ion transmembrane transport. Localizes to late endosome; membrane; and recycling endosome. Is expressed in brain; retina nuclear layer; and urinary system. Orth…	copper ion transmembrane transporter activity (GO:0005375); protein binding (GO:0005515); late endosome (GO:0005770); plasma membrane (GO:0005886); ion transport (GO:0006811); copper ion transport (GO:0006825); cellular copper ion homeostasis (GO:0006878); membrane (GO:0016020); integral component of membrane (GO:0016021); copper ion transmembrane transport (GO:0035434); recycling endosome (GO:00…	Slc31a2	4.18569	4.18569	2.27153	10.8719	2.60695e-26	0.43472	-2.30033	2.27153	1.00165	0.00125912	0	0.982466	-1.01785	10.8719	10.5532	1
SPP1	3.12	1.1	2.02	418.021	[TAD1085_chr5],[Plus],[Overlapping_Isoform_Count: 5]	chr5:104,865,210-104,870,072 chr5:104,864,129-104,870,072	NM_009263 NM_001204203 NM_001204202 NM_001204201 NM_001204233	Spp1, secreted phosphoprotein 1, osteopontin|44 kDa bone phosphoprotein|bone sialoprotein 1|calcium oxalate crystal growth inhibitor protein|early T-lymphocyte activation 1 protein|minopontin|osteopontin-like protein, Exhibits extracellular matrix binding activity. Involved in several processes, including cellular ion homeostasis; cellular response to leukemia inhibitory factor; and neutrophil ch…	ossification (GO:0001503); osteoblast differentiation (GO:0001649); cytokine activity (GO:0005125); integrin binding (GO:0005178); extracellular region (GO:0005576); extracellular space (GO:0005615); cytoplasm (GO:0005737); Golgi apparatus (GO:0005794); androgen catabolic process (GO:0006710); cellular calcium ion homeostasis (GO:0006874); cellular sodium ion homeostasis (GO:0006883); cell adhesi…	Spp1	7.71867	7.71867	47.3062	418.021	3.27387e-43	0.339435	-2.94607	47.3062	16.4379	1.2835e-09	0	1.24697	1.24697	418.021	514.725	1
ST6GAL1	3.12	1.1	2.02	5.803	[TAD3041_chr16],[Plus],[Overlapping_Isoform_Count: 3]	chr16:23,224,812-23,360,423 chr16:23,290,542-23,360,423 chr16:23,226,093-23,360,423	NM_145933 NM_001252505 NM_001252506	St6gal1, beta galactoside alpha 2,6 sialyltransferase 1, beta-galactoside alpha-2,6-sialyltransferase 1|CMP-N-acetylneuraminate-beta-galactosamide-alpha-2,6-sialyltransferase 1|ST6Gal I|alpha 2,6-ST 1, Exhibits beta-galactoside alpha-2,6-sialyltransferase activity. Involved in protein N-linked glycosylation via asparagine. Predicted to localize to Golgi apparatus subcompartment and endoplasmic re…	Golgi trans cisterna (GO:0000138); Golgi membrane (GO:0000139); beta-galactoside alpha-2,6-sialyltransferase activity (GO:0003835); extracellular region (GO:0005576); endoplasmic reticulum (GO:0005783); Golgi apparatus (GO:0005794); Golgi medial cisterna (GO:0005797); N-acetylneuraminate metabolic process (GO:0006054); protein glycosylation (GO:0006486); sialyltransferase activity (GO:0008373); m…	St6gal1	2.12982	2.12982	2.39457	5.803	7.58789e-07	0.371444	-2.69219	2.39457	0.905977	8.77833e-07	0	1.01394	1.01394	5.803	5.81559	1
TCN2	3.12	1.1	2.02	3.83737	[TAD2164_chr11begin],[Minus],[Overlapping_Isoform_Count: 3]	chr11:3,817,082-3,832,047 chr11:3,817,080-3,831,964 chr11:3,817,082-3,832,081	NM_015749 NM_001130459 NM_001130458	Tcn2, transcobalamin 2, transcobalamin-2|TC II|TC-2|TCII|transcobalamin II, Predicted to have cobalamin binding activity. Predicted to be involved in cobalamin transport. Localizes to extracellular space. Is expressed in eye and genitourinary system. Human ortholog(s) of this gene implicated in Parkinson's disease; megaloblastic anemia; and transcobalamin II deficiency. Orthologous to human TCN2 …	extracellular region (GO:0005576); extracellular space (GO:0005615); ion transport (GO:0006811); cobalt ion transport (GO:0006824); cobalamin transport (GO:0015889); cobalamin binding (GO:0031419); metal ion binding (GO:0046872)	Tcn2	5.146	5.146	0.652008	3.83737	1.11598e-18	0.495574	-2.01786	0.652008	0.327967	0.0120609	0	1.15628	1.15628	3.83737	4.39092	1
TMEM86A	3.12	1.1	2.02	12.4327	[TAD1442_chr7],[Plus]	chr7:54,306,009-54,310,146	NM_026436	Tmem86a, transmembrane protein 86A, lysoplasmalogenase-like protein TMEM86A, Predicted to have alkenylglycerophosphocholine hydrolase activity and alkenylglycerophosphoethanolamine hydrolase activity. Predicted to localize to integral component of membrane. Is expressed in several structures, including alimentary system; brain; orbito-sphenoid; retina; and vibrissa. Orthologous to human TMEM86A (…	membrane (GO:0016020); integral component of membrane (GO:0016021); alkenylglycerophosphocholine hydrolase activity (GO:0047408); alkenylglycerophosphoethanolamine hydrolase activity (GO:0047409)	Tmem86a	2.51654	2.51654	4.32381	12.4327	1.60866e-09	0.172369	-5.80151	4.32381	0.760788	0.000109101	0	1.00907	1.00907	12.4327	12.4056	1
TNIK	3.12	1.1	2.02	1.58788	[TAD568_chr3],[Plus],[Overlapping_Isoform_Count: 4],[Overlaps with:Mir466q]	chr3:28,162,135-28,565,371 chr3:28,162,135-28,569,507	NM_026910 NM_001163007 NM_001163009 NM_001163008	Tnik, TRAF2 and NCK interacting kinase, traf2 and NCK-interacting protein kinase, Predicted to have protein serine/threonine kinase activity. Involved in regulation of neurotransmitter receptor localization to postsynaptic specialization membrane. Localizes to glutamatergic synapse. Human ortholog(s) of this gene implicated in autosomal recessive non-syndromic intellectual disability. Orthologous…	MAPK cascade (GO:0000165); nucleotide binding (GO:0000166); positive regulation of protein phosphorylation (GO:0001934); protein kinase activity (GO:0004672); protein serine/threonine kinase activity (GO:0004674); protein binding (GO:0005515); ATP binding (GO:0005524); nucleus (GO:0005634); nucleoplasm (GO:0005654); cytoplasm (GO:0005737); endosome (GO:0005768); cytosol (GO:0005829); cytoskeleton…	Tnik	2.26187	2.26187	0.615269	1.58788	1.71507e-07	0.433631	-2.30611	0.615269	0.27088	0.00256824	0	1.0723	1.0723	1.58788	1.68274	1
TRIB2	3.12	1.1	2.02	2.31843	[TAD2393_chr12],[Minus],[Overlaps with:Mir6387]	chr12:15,798,532-15,823,591	NM_144551	Trib2, tribbles pseudokinase 2, tribbles homolog 2, Exhibits transcription factor binding activity; ubiquitin protein ligase binding activity; and ubiquitin-protein transferase regulator activity. Involved in negative regulation of fat cell differentiation and positive regulation of proteasomal ubiquitin-dependent protein catabolic process. Predicted to localize to nucleus. Is expressed in severa…	protein kinase activity (GO:0004672); protein kinase inhibitor activity (GO:0004860); ATP binding (GO:0005524); nucleus (GO:0005634); cytoplasm (GO:0005737); cytoskeleton (GO:0005856); protein phosphorylation (GO:0006468); transcription factor binding (GO:0008134); mitogen-activated protein kinase kinase binding (GO:0031434); ubiquitin protein ligase binding (GO:0031625); positive regulation of p…	Trib2	2.86295	2.86295	0.708887	2.31843	9.88891e-10	0.342145	-2.92274	0.708887	0.247002	2.63174e-08	0	1.29407	1.29407	2.31843	2.96641	0.753372
TRP53INP1	3.12	1.1	2.02	3.3998	[TAD777_chr4],[Plus],[Overlapping_Isoform_Count: 2]	chr4:11,083,587-11,101,524	NM_021897 NM_001199105	Trp53inp1, transformation related protein 53 inducible nuclear protein 1, tumor protein p53-inducible nuclear protein 1|p53-dependent damage-inducible nuclear protein 1|stress induced protein|thymus-expressed acidic protein, Exhibits antioxidant activity. Involved in several processes, including cellular response to methyl methanesulfonate; negative regulation of myofibroblast differentiation; an…	autophagosome assembly (GO:0000045); nucleus (GO:0005634); nucleolus (GO:0005730); cytoplasm (GO:0005737); autophagosome (GO:0005776); cytosol (GO:0005829); regulation of transcription, DNA-templated (GO:0006355); autophagy (GO:0006914); apoptotic process (GO:0006915); negative regulation of cell proliferation (GO:0008285); response to heat (GO:0009408); regulation of autophagy (GO:0010506); posi…	Trp53inp1	2.14931	2.14931	1.38348	3.3998	3.69456e-09	0.278758	-3.58734	1.38348	0.392504	2.08169e-05	0	1.06827	1.06827	3.3998	3.58471	1
IFI44	3.11	1.1	2.01	49.8536	[TAD757_chr3],[Minus]	chr3:151,393,886-151,412,923	NM_133871	Ifi44, interferon-induced protein 44, interferon-induced protein 44|microtubule-associated protein 44, Involved in response to bacterium. Predicted to localize to cytoplasm. Is expressed in central nervous system and retina. Orthologous to human IFI44 (interferon induced protein 44).	molecular_function (GO:0003674); cytoplasm (GO:0005737); immune response (GO:0006955); response to bacterium (GO:0009617)	Ifi44	21.3743	21.3743	0.711192	17.449	4.9599e-37	68.6462	68.6462	0.711192	49.8536	5.58986e-151	1.2	0.0436529	-22.908	17.449	0.750853	6.33441e-64
USP18	3.11	1.1	2.01	47.7708	[TAD1351_chr6],[Plus]	chr6:121,195,923-121,220,935	NM_011909	Usp18, ubiquitin specific peptidase 18, ubl carboxyl-terminal hydrolase 18|43 kDa ISG15-specific protease|ISG15-specific-processing protease|ubiquitin specific protease 15|ubiquitin specific protease 18|ubl thioesterase 18|ubl thiolesterase 18, Exhibits ISG15-specific protease activity. Involved in response to bacterium and response to stilbenoid. Predicted to localize to cytosol and nucleus. Is …	cysteine-type endopeptidase activity (GO:0004197); thiol-dependent ubiquitin-specific protease activity (GO:0004843); protein binding (GO:0005515); nucleus (GO:0005634); cytosol (GO:0005829); proteolysis (GO:0006508); ubiquitin-dependent protein catabolic process (GO:0006511); peptidase activity (GO:0008233); cysteine-type peptidase activity (GO:0008234); response to bacterium (GO:0009617); prote…	Usp18	32.2396	32.2396	0.253094	9.40361	1.5403e-31	184.184	184.184	0.253094	47.7708	4.90156e-145	1.2	0.0751676	-13.3036	9.40361	0.695357	6.81487e-31
IFIT3	3.11	1.1	2.01	40.0441	[TAD3468_chr19],[Plus]	chr19:34,658,018-34,663,472	NM_010501	Ifit3, interferon-induced protein with tetratricopeptide repeats 3, interferon-induced protein with tetratricopeptide repeats 3|GARG-49|IFIT-3|IRG2|glucocorticoid-attenuated response gene 49 protein, Predicted to have RNA binding activity and identical protein binding activity. Involved in cellular response to interferon-beta; response to bacterium; and response to stilbenoid. Predicted to locali…	immune system process (GO:0002376); RNA binding (GO:0003723); protein binding (GO:0005515); cytoplasm (GO:0005737); mitochondrion (GO:0005739); cytosol (GO:0005829); response to bacterium (GO:0009617); cellular response to interferon-alpha (GO:0035457); cellular response to interferon-beta (GO:0035458); response to stilbenoid (GO:0035634); identical protein binding (GO:0042802); innate immune res…	Ifit3	17.2456	17.2456	0.239209	4.75727	2.20822e-18	163.597	163.597	0.239209	40.0441	2.48012e-135	1.2	0.14354	-6.9667	4.75727	0.670878	4.95426e-17
CMPK2	3.11	1.1	2.01	42.4236	[TAD2404_chr12],[Plus]	chr12:27,154,079-27,164,702	NM_020557	Cmpk2, cytidine monophosphate (UMP-CMP) kinase 2, mitochondrial, UMP-CMP kinase 2, mitochondrial|nucleoside-diphosphate kinase|thymidylate kinase LPS-inducible member|thymidylate kinase homologue, Predicted to have nucleobase-containing compound kinase activity. Involved in cellular response to lipopolysaccharide. Predicted to localize to mitochondrion and nucleoplasm. Is expressed in alimentary …	nucleotide binding (GO:0000166); cytidylate kinase activity (GO:0004127); nucleoside diphosphate kinase activity (GO:0004550); thymidylate kinase activity (GO:0004798); ATP binding (GO:0005524); nucleoplasm (GO:0005654); cytoplasm (GO:0005737); mitochondrion (GO:0005739); nucleoside diphosphate phosphorylation (GO:0006165); pyrimidine nucleotide biosynthetic process (GO:0006221); dUDP biosyntheti…	Cmpk2	22.4775	22.4775	0.146572	3.80926	4.83373e-24	278.616	278.616	0.146572	42.4236	5.35192e-132	1.2	0.209842	-4.76548	3.80926	0.786897	7.78527e-19
ISG15	3.11	1.1	2.01	252.314	[TAD973_chr4end],[Minus]	chr4:155,573,532-155,574,927	NM_015783	Isg15, ISG15 ubiquitin-like modifier, ubiquitin-like protein ISG15|interferon, alpha-inducible protein|interferon-induced 15 kDa protein|interferon-induced 15-KDa protein|interferon-induced 17 kDa protein|interferon-stimulated protein (15 kDa)|interferon-stimulated protein 15|ubiquitin cross-reactive protein, Exhibits protein tag. Involved in several processes, including cellular protein metaboli…	integrin binding (GO:0005178); protein binding (GO:0005515); extracellular region (GO:0005576); nucleus (GO:0005634); cytoplasm (GO:0005737); integrin-mediated signaling pathway (GO:0007229); response to virus (GO:0009615); response to bacterium (GO:0009617); protein ubiquitination (GO:0016567); modification-dependent protein catabolic process (GO:0019941); cytosolic small ribosomal subunit (GO:0…	Isg15	8.95399	8.95399	6.07224	62.3474	3.19005e-32	40.7638	40.7638	6.07224	252.314	1.70244e-126	1.2	0.212645	-4.70267	62.3474	13.0768	3.9002e-34
RSAD2	3.11	1.1	2.01	25.8315	[TAD2404_chr12],[Minus]	chr12:27,127,607-27,141,317	NM_021384	Rsad2, radical S-adenosyl methionine domain containing 2, radical S-adenosyl methionine domain-containing protein 2|VHSV-induced-like protein|viperin|viral hemorrhagic septicemia virus (VHSV)-induced gene 1|virus inhibitory protein, endoplasmic reticulum-associated, interferon-inducible, Predicted to have 4 iron, 4 sulfur cluster binding activity and protein self-association. Involved in several …	ossification (GO:0001503); fibrillar center (GO:0001650); immune system process (GO:0002376); catalytic activity (GO:0003824); protein binding (GO:0005515); mitochondrion (GO:0005739); mitochondrial outer membrane (GO:0005741); mitochondrial inner membrane (GO:0005743); endoplasmic reticulum (GO:0005783); endoplasmic reticulum membrane (GO:0005789); Golgi apparatus (GO:0005794); lipid droplet (GO…	Rsad2	20.2413	20.2413	0.184203	4.29522	2.18874e-30	135.84	135.84	0.184203	25.8315	1.70244e-126	1.2	0.338903	-2.95069	4.29522	1.43404	1.296e-10
CXCL10	3.11	1.1	2.01	56.1057	[TAD1069_chr5],[Minus]	chr5:92,775,664-92,777,915	NM_021274	Cxcl10, chemokine (C-X-C motif) ligand 10, C-X-C motif chemokine 10|10 kDa interferon gamma-induced protein|gamma-IP10|interferon activated gene 10|interferon-gamma induced protein CRG-2|small inducible cytokine B subfamily (Cys-X-Cys), member 10|small-inducible cytokine B10, Predicted to have chemoattractant activity; chemokine receptor binding activity; and heparin binding activity. Involved in…	positive regulation of leukocyte chemotaxis (GO:0002690); cytokine activity (GO:0005125); extracellular region (GO:0005576); extracellular space (GO:0005615); chemotaxis (GO:0006935); defense response (GO:0006952); inflammatory response (GO:0006954); immune response (GO:0006955); G-protein coupled receptor signaling pathway (GO:0007186); adenylate cyclase-activating G-protein coupled receptor sig…	Cxcl10	9.05395	9.05395	0.66721	6.95976	2.98241e-14	82.069	82.069	0.66721	56.1057	1.05966e-125	1.2	0.471554	-2.12065	6.95976	3.22986	0.0383098
SAMD9L	3.11	1.1	2.01	25.7001	[TAD1167_chr6begin],[Minus]	chr6:3,322,256-3,349,571	NM_010156	Samd9l, sterile alpha motif domain containing 9-like, sterile alpha motif domain-containing protein 9-like|SAM domain-containing protein 9-like|v-myc myelocytomatosis viral related oncogene, neuroblastoma derived, Involved in several processes, including common myeloid progenitor cell proliferation; endosomal vesicle fusion; and hematopoietic or lymphoid organ development. Localizes to early endo…	hematopoietic progenitor cell differentiation (GO:0002244); protein binding (GO:0005515); cytoplasm (GO:0005737); early endosome (GO:0005769); stem cell division (GO:0017145); endosomal vesicle fusion (GO:0034058); common myeloid progenitor cell proliferation (GO:0035726); regulation of protein catabolic process (GO:0042176); spleen development (GO:0048536)	Samd9l	8.18806	8.18806	1.00687	9.44761	2.12648e-27	25.0067	25.0067	1.00687	25.7001	2.05026e-125	1.2	0.425139	-2.35217	9.44761	3.96246	7.60124e-09
I830012O16RIK	3.11	1.1	2.01	22.1968	[TAD3468_chr19],[Plus]	chr19:34,682,446-34,687,891	NM_001005858	RIKEN cDNA I830012O16 gene,	RNA binding (GO:0003723); cytoplasm (GO:0005737); mitochondrion (GO:0005739); cytosol (GO:0005829); identical protein binding (GO:0042802); defense response to virus (GO:0051607)	I830012O16Rik	50.2083	50.2083	0.0360265	2.15664	4.67094e-18	581.809	581.809	0.0360265	22.1968	3.81016e-122	1.2	0.0639846	-15.6288	2.15664	0.133955	6.56659e-20
DHX58	3.11	1.1	2.01	22.1037	[TAD2333_chr11],[Minus]	chr11:100,556,197-100,565,585	NM_030150	Dhx58, DEXH (Asp-Glu-X-His) box polypeptide 58, probable ATP-dependent RNA helicase DHX58|RIG-I-like receptor 3|RIG-I-like receptor Lgp2|RLR|RNA helicase LGP2|probable ATP-dependent helicase LGP2|protein D11Lgp2, Exhibits double-stranded RNA binding activity. Involved in several processes, including negative regulation of innate immune response; regulation of type I interferon production; and reg…	nucleotide binding (GO:0000166); immune system process (GO:0002376); DNA binding (GO:0003677); RNA binding (GO:0003723); RNA helicase activity (GO:0003724); double-stranded RNA binding (GO:0003725); single-stranded RNA binding (GO:0003727); helicase activity (GO:0004386); ATP binding (GO:0005524); cytoplasm (GO:0005737); zinc ion binding (GO:0008270); response to virus (GO:0009615); response to b…	Dhx58	6.11149	6.11149	0.662541	4.64735	1.8729e-19	32.6201	32.6201	0.662541	22.1037	1.96732e-116	1.2	0.219142	-4.56326	4.64735	1.00225	1.75724e-24
IIGP1	3.11	1.1	2.01	9.43967	[TAD3353_chr18],[Plus],[Overlapping_Isoform_Count: 2]	chr18:60,535,682-60,552,283	NM_021792 NM_001146275	Iigp1, interferon inducible GTPase 1, interferon-inducible GTPase 1|interferon-gamma-inducible GTPase Ifgga1 protein, Exhibits GTPase activity; identical protein binding activity; and purine ribonucleoside binding activity. Involved in cellular response to interferon-beta; defense response to other organism; and regulation of autophagy. Localizes to endoplasmic reticulum membrane and symbiont-con…	nucleotide binding (GO:0000166); immune system process (GO:0002376); GTPase activity (GO:0003924); protein binding (GO:0005515); GTP binding (GO:0005525); nucleus (GO:0005634); cytoplasm (GO:0005737); endoplasmic reticulum (GO:0005783); endoplasmic reticulum membrane (GO:0005789); Golgi apparatus (GO:0005794); defense response (GO:0006952); response to bacterium (GO:0009617); regulation of autoph…	Iigp1	43.5146	43.5146	0.00951322	0.516257	1.0553e-08	903.258	903.258	0.00951322	9.43967	8.34006e-111	1.2	0.10948	-9.13405	0.516257	0.0546632	2.22783e-06
GM12250	3.11	1.1	2.01	8.4012	[TAD2243_chr11],[Plus]	chr11:57,997,344-58,003,700	NM_001135115	Gm12250, predicted gene 12250, predicted gene 12250|interferon-gamma-inducible p47 GTPase		Gm12250	128.835	128.835	0.00517331	0.962045	1.77782e-14	1267.33	1267.33	0.00517331	8.4012	3.09998e-104	1.2	0.104311	-9.58672	0.962045	0.0978182	2.68124e-10
MX1	3.11	1.1	2.01	6.62284	[TAD3137_chr16],[Minus],[Overlapping_Isoform_Count: 2]	chr16:97,668,641-97,684,513 chr16:97,668,643-97,684,512	NM_010846 NR_003520	Mx1, MX dynamin-like GTPase 1, interferon-induced GTP-binding protein Mx1|myxoma resistance protein 1|myxovirus (influenza virus) resistance 1|myxovirus (influenza) resistance 1 polypeptide, Predicted to have GTPase activity and microtubule binding activity. Predicted to be involved in several processes, including dynamin family protein polymerization involved in mitochondrial fission; mitochondr…	mitochondrial fission (GO:0000266); dynamin family protein polymerization involved in mitochondrial fission (GO:0003374); GTPase activity (GO:0003924); nucleus (GO:0005634); cytoplasm (GO:0005737); plasma membrane (GO:0005886); microtubule binding (GO:0008017); postsynaptic density (GO:0014069); microtubule cytoskeleton (GO:0015630); membrane (GO:0016020); synaptic vesicle budding from presynapti…	Mx1	134.263	134.263	0.00499324	0.920096	5.35198e-09	1099.45	1099.45	0.00499324	6.62284	5.85723e-103	1.2	0.116672	-8.57106	0.920096	0.104209	0.000374769
IFIT1	3.11	1.1	2.01	104.538	[TAD3468_chr19],[Plus]	chr19:34,715,378-34,724,499	NM_008331	Ifit1, interferon-induced protein with tetratricopeptide repeats 1, interferon-induced protein with tetratricopeptide repeats 1|glucocorticoid-attenuated response gene 16 protein|interferon-induced 56 kDa protein, Predicted to have RNA binding activity. Involved in cellular response to cytokine stimulus; response to bacterium; and response to virus. Localizes to cytoplasm. Is expressed in several…	immune system process (GO:0002376); RNA binding (GO:0003723); protein binding (GO:0005515); cytoplasm (GO:0005737); cytosol (GO:0005829); response to virus (GO:0009615); response to bacterium (GO:0009617); cellular response to interferon-alpha (GO:0035457); cellular response to interferon-beta (GO:0035458); innate immune response (GO:0045087); defense response to virus (GO:0051607)	Ifit1	15.5572	15.5572	0.512028	9.10832	6.99785e-20	199.155	199.155	0.512028	104.538	2.33519e-102	1.2	0.240402	-4.1597	9.10832	2.15848	4.26966e-13
OASL2	3.11	1.1	2.01	59.5758	[TAD1101_chr5],[Plus]	chr5:115,346,942-115,362,254	NM_011854	Oasl2, 2'-5' oligoadenylate synthetase-like 2, 2'-5'-oligoadenylate synthase-like protein 2|54 kDa 2'-5'-oligoadenylate synthase-like protein 2|54 kDa 2'-5'-oligoadenylate synthetase-like protein 2|p54 OASL, Exhibits 2'-5'-oligoadenylate synthetase activity and double-stranded RNA binding activity. Involved in purine nucleotide biosynthetic process. Predicted to localize to cytosol; membrane; and…	nucleotide binding (GO:0000166); 2'-5'-oligoadenylate synthetase activity (GO:0001730); immune system process (GO:0002376); RNA binding (GO:0003723); double-stranded RNA binding (GO:0003725); ATP binding (GO:0005524); nucleoplasm (GO:0005654); cytosol (GO:0005829); purine nucleotide biosynthetic process (GO:0006164); response to virus (GO:0009615); membrane (GO:0016020); transferase activity (GO:…	Oasl2	10.5931	10.5931	2.04582	24.7596	2.52737e-35	28.52	28.52	2.04582	59.5758	4.97119e-102	1.2	0.197488	-5.06361	24.7596	4.82336	4.66229e-40
SLFN8	3.11	1.1	2.01	21.8485	[TAD2299_chr11],[Minus],[Overlapping_Isoform_Count: 2]	chr11:82,815,659-82,834,312 chr11:82,815,659-82,834,224	NM_181545 NM_001167743	Slfn8, schlafen 8, schlafen family member 8|OTTMUSCASG00059408|OTTMUSPWKG00059394|OTTMUSWSBG00059301|Schlafen family member 8, Exhibits endoribonuclease activity. Involved in rRNA catabolic process and tRNA catabolic process. Predicted to localize to cytoplasm. Orthologous to human SLFN11 (schlafen family member 11) and SLFN13 (schlafen family member 13).	tRNA binding (GO:0000049); nucleotide binding (GO:0000166); immune system process (GO:0002376); nuclease activity (GO:0004518); endonuclease activity (GO:0004519); endoribonuclease activity (GO:0004521); ATP binding (GO:0005524); cytoplasm (GO:0005737); zinc ion binding (GO:0008270); rRNA catabolic process (GO:0016075); tRNA catabolic process (GO:0016078); hydrolase activity (GO:0016787); metal i…	Slfn8	5.64104	5.64104	0.904006	5.84377	3.59845e-20	23.6903	23.6903	0.904006	21.8485	5.52487e-102	1.2	0.442815	-2.25828	5.84377	2.55132	1.09784e-08
OASL1	3.11	1.1	2.01	43.405	[TAD1102_chr5],[Plus]	chr5:115,373,248-115,387,920	NM_145209	Oasl1, 2'-5' oligoadenylate synthetase-like 1, 2'-5'-oligoadenylate synthase-like protein 1|2',5'-oligoadenylate synthetase-like 9|2,5-oligoadenylate synthetase-like 9, Exhibits double-stranded RNA binding activity. Predicted to be involved in defense response to virus; negative regulation of viral genome replication; and regulation of ribonuclease activity. Predicted to localize to cytosol; memb…	2'-5'-oligoadenylate synthetase activity (GO:0001730); immune system process (GO:0002376); DNA binding (GO:0003677); RNA binding (GO:0003723); double-stranded RNA binding (GO:0003725); nucleus (GO:0005634); nucleoplasm (GO:0005654); nucleolus (GO:0005730); cytoplasm (GO:0005737); cytosol (GO:0005829); response to virus (GO:0009615); membrane (GO:0016020); nucleotidyltransferase activity (GO:00167…	Oasl1	10.0412	10.0412	1.83053	21.0331	2.81877e-35	23.1848	23.1848	1.83053	43.405	5.3259e-100	1.2	0.397268	-2.51719	21.0331	8.24101	5.90864e-13
MX2	3.11	1.1	2.01	13.4432	[TAD3137_chr16],[Plus],[Overlapping_Isoform_Count: 2]	chr16:97,757,687-97,782,508 chr16:97,757,689-97,782,506	NM_013606 NR_003508	Mx2, MX dynamin-like GTPase 2, interferon-induced GTP-binding protein Mx2|myxovirus (influenza virus) resistance 2|myxovirus resistance protein 2, Predicted to have GTPase activity and microtubule binding activity. Predicted to be involved in several processes, including dynamin family protein polymerization involved in mitochondrial fission; mitochondrial fission; and vesicle-mediated transport …	mitochondrial fission (GO:0000266); dynamin family protein polymerization involved in mitochondrial fission (GO:0003374); GTPase activity (GO:0003924); nucleus (GO:0005634); cytoplasm (GO:0005737); plasma membrane (GO:0005886); microtubule binding (GO:0008017); postsynaptic density (GO:0014069); microtubule cytoskeleton (GO:0015630); membrane (GO:0016020); synaptic vesicle budding from presynapti…	Mx2	78.384	78.384	0.0360463	3.34854	9.09791e-15	357.021	357.021	0.0360463	13.4432	2.83205e-96	1.2	0.0414687	-24.1146	3.34854	0.135018	1.10118e-15
IGTP	3.11	1.1	2.01	80.2494	[TAD2243_chr11],[Plus]	chr11:58,013,057-58,021,094	NM_018738	Igtp, interferon gamma induced GTPase, Exhibits GTPase activity. Involved in cellular response to interferon-beta. Localizes to cytosol. Is expressed in alimentary system; hemolymphoid system; liver; thymus primordium; and tongue. Human ortholog(s) of this gene implicated in inflammatory bowel disease 19 and tuberculosis. Orthologous to human IRGM (immunity related GTPase M).	GTPase activity (GO:0003924); endoplasmic reticulum membrane (GO:0005789); cytosol (GO:0005829); defense response (GO:0006952); cellular response to interferon-beta (GO:0035458)	Igtp	4.36074	4.36074	1.98418	9.94916	1.66856e-10	39.6805	39.6805	1.98418	80.2494	1.13192e-93	1.2	0.19754	-5.06227	9.94916	1.93677	4.26358e-21
TGTP2	3.11	1.1	2.01	7.87351	[TAD2226_chr11],[Minus],[nonOverlapping_Isoform_Count: 2],[Overlaps with:Tgtp1]	chr11:48,870,697-48,877,714 chr11:48,798,830-48,805,756	NM_001145164	Tgtp2, T cell specific GTPase 2, T-cell-specific guanine nucleotide triphosphate-binding protein 2|Immunity related GTPase family B member 6 homologue allele 1|Immunity related GTPase family B member 6 homologue allele 2|Irgb6 homologue|OTTMUSPWKG00059379|OTTMUSPWKG00059381|OTTMUSWSBG00059278|OTTMUSWSBG00059282|interferon-gamma-inducible GTPase Ifggb6 protein, Predicted to have GTPase activity. P…	GTPase activity (GO:0003924); endoplasmic reticulum membrane (GO:0005789); defense response (GO:0006952); cellular response to interferon-beta (GO:0035458)	Tgtp2	27.4383	27.4383	0.102684	3.22684	1.60101e-65	74.8457	74.8457	0.102684	7.87351	7.16786e-93	1.2	0.342898	-2.91632	3.22684	1.09271	3.39996e-12
GBP3	3.11	1.1	2.01	57.2393	[TAD745_chr3],[Plus],[Overlapping_Isoform_Count: 3]	chr3:142,223,459-142,236,176 chr3:142,223,015-142,236,176	NM_018734 NM_001289492 NM_001289493	Gbp3, guanylate binding protein 3, guanylate-binding protein 4|GTP-binding protein 3|GTP-binding protein 4|guanine nucleotide-binding protein 4|guanylate nucleotide binding protein 3|guanylate nucleotide binding protein 4|putative purine nucleotide binding protein, Predicted to have GTP binding activity; GTPase activity; and protein homodimerization activity. Involved in adhesion of symbiont to h…	nucleotide binding (GO:0000166); GTPase activity (GO:0003924); GTP binding (GO:0005525); nucleus (GO:0005634); cytoplasm (GO:0005737); Golgi apparatus (GO:0005794); cytosol (GO:0005829); plasma membrane (GO:0005886); membrane (GO:0016020); hydrolase activity (GO:0016787); symbiont-containing vacuole membrane (GO:0020005); cytoplasmic vesicle (GO:0031410); cellular response to interferon-beta (GO:…	Gbp3	10.2769	10.2769	1.15452	13.6414	5.34038e-25	48.6335	48.6335	1.15452	57.2393	1.69281e-92	1.2	0.234024	-4.27307	13.6414	3.14929	2.7064e-29
IRF7	3.11	1.1	2.01	61.4162	[TAD1593_chr7],[Minus],[Overlapping_Isoform_Count: 3]	chr7:148,449,081-148,452,323	NM_016850 NM_001252601 NM_001252600	Irf7, interferon regulatory factor 7, interferon regulatory factor 7|IRF-7, Exhibits DNA-binding transcription factor activity, RNA polymerase II-specific and cis-regulatory region sequence-specific DNA binding activity. Involved in several processes, including defense response to other organism; regulation of signal transduction; and type I interferon production. Predicted to localize to cytosol…	transcription regulatory region sequence-specific DNA binding (GO:0000976); RNA polymerase II proximal promoter sequence-specific DNA binding (GO:0000978); RNA polymerase II transcription factor activity, sequence-specific DNA binding (GO:0000981); proximal promoter sequence-specific DNA binding (GO:0000987); immune system process (GO:0002376); regulation of adaptive immune response (GO:0002819);…	Irf7	27.096	27.096	0.559802	17.4557	7.7595e-29	107.997	107.997	0.559802	61.4162	6.83164e-92	1.2	0.0695664	-14.3747	17.4557	1.19718	1.32236e-68
STAT1	3.11	1.1	2.01	36.4419	[TAD51_chr1],[Plus],[Overlapping_Isoform_Count: 3]	chr1:52,176,281-52,218,709 chr1:52,176,465-52,218,709	NM_009283 NM_001205314 NM_001205313	Stat1, signal transducer and activator of transcription 1, Exhibits DNA-binding transcription factor activity. Involved in several processes, including activation of cysteine-type endopeptidase activity involved in apoptotic process; cell surface receptor signaling pathway; and negative regulation of macrophage fusion. Localizes to cytoplasm and nucleus. Is expressed in several structures, includ…	chromatin (GO:0000785); RNA polymerase II proximal promoter sequence-specific DNA binding (GO:0000978); RNA polymerase II core promoter sequence-specific DNA binding (GO:0000979); RNA polymerase II transcription factor activity, sequence-specific DNA binding (GO:0000981); negative regulation of endothelial cell proliferation (GO:0001937); positive regulation of defense response to virus by host (…	Stat1	2.80815	2.80815	2.38451	7.68893	1.38873e-07	14.987	14.987	2.38451	36.4419	1.99294e-90	1.2	0.357088	-2.80043	7.68893	2.70635	2.28966e-11
LGALS9	3.11	1.1	2.01	46.3071	[TAD2289_chr11],[Minus],[Overlapping_Isoform_Count: 2]	chr11:78,776,480-78,798,426	NM_010708 NM_001159301	Lgals9, lectin, galactose binding, soluble 9, galectin-9|lectin, galactose binding, soluble 5, Exhibits several functions, including carbohydrate binding activity; galactoside binding activity; and protein serine/threonine kinase activator activity. Involved in several processes, including regulation of cytokine production; regulation of defense response; and regulation of leukocyte activation. L…	positive regulation of cytokine production (GO:0001819); immune system process (GO:0002376); signaling receptor binding (GO:0005102); protein binding (GO:0005515); extracellular region (GO:0005576); nucleus (GO:0005634); cytoplasm (GO:0005737); cytosol (GO:0005829); chemotaxis (GO:0006935); heterophilic cell-cell adhesion via plasma membrane cell adhesion molecules (GO:0007157); female pregnancy …	Lgals9	10.0825	10.0825	2.8994	33.4986	8.4169e-45	15.647	15.647	2.8994	46.3071	6.08093e-88	1.2	0.384461	-2.60104	33.4986	12.7024	4.57783e-19
PHF11D	3.11	1.1	2.01	13.7076	[TAD2793_chr14],[Minus]	chr14:59,966,243-59,984,327	NM_199015	Phf11d, PHD finger protein 11D, PHD finger protein 11|PHD finger protein 11 family member, Predicted to have metal ion binding activity. Predicted to localize to nuclear membrane and nucleoplasm. Is expressed in alimentary system; axial musculature; orbito-sphenoid; and vibrissa. Orthologous to human PHF11 (PHD finger protein 11).	molecular_function (GO:0003674); nucleus (GO:0005634); nucleoplasm (GO:0005654); biological_process (GO:0008150); nuclear membrane (GO:0031965); metal ion binding (GO:0046872)	Phf11d	15.361	15.361	0.437526	7.72149	9.79969e-28	30.7177	30.7177	0.437526	13.7076	3.67089e-83	1.2	0.131254	-7.61883	7.72149	0.997836	1.41484e-32
PARP14	3.11	1.1	2.01	41.1527	[TAD3068_chr16],[Minus]	chr16:35,832,963-35,871,468	NM_001039530	Parp14, poly (ADP-ribose) polymerase family, member 14, protein mono-ADP-ribosyltransferase PARP14|ADP-ribosyltransferase diphtheria toxin-like 8|PARP-14|collaborator of STAT6|poly [ADP-ribose] polymerase 14, Predicted to have several functions, including NAD+ binding activity; transcription corepressor activity; and transferase activity, transferring pentosyl groups. Involved in negative regulat…	immune system process (GO:0002376); transcription corepressor activity (GO:0003714); NAD+ ADP-ribosyltransferase activity (GO:0003950); protein binding (GO:0005515); nucleus (GO:0005634); cytoplasm (GO:0005737); cytosol (GO:0005829); plasma membrane (GO:0005886); protein ADP-ribosylation (GO:0006471); negative regulation of gene expression (GO:0010629); transferase activity (GO:0016740); transfer…	Parp14	4.6226	4.6226	2.0189	10.6547	5.37628e-15	20.0101	20.0101	2.0189	41.1527	8.92291e-82	1.2	0.280605	-3.56372	10.6547	2.94844	3.95552e-19
OAS1G	3.11	1.1	2.01	11.7992	[TAD1111_chr5],[Minus],[Overlapping_Isoform_Count: 2]	chr5:121,326,150-121,337,622	NM_011852 NR_126529	Oas1g, 2'-5' oligoadenylate synthetase 1G, 2'-5' oligoadenylate synthetase 1G|(2-5')oligo(A) synthase 1A|2'-5' oligoadenylate synthetase 1A|2'-5'-oligoadenylate synthase 1A|2-5-oligoadenylate synthetase 1A ((2-5)oligo(A) synthetase 1A) (2-5A synthetase 1A) (p42 OAS)|2-5A synthase 1A|p42 OAS, Exhibits double-stranded RNA binding activity. Predicted to be involved in defense response to virus; nega…	2'-5'-oligoadenylate synthetase activity (GO:0001730); double-stranded RNA binding (GO:0003725); nucleus (GO:0005634); nucleoplasm (GO:0005654); cytoplasm (GO:0005737); mitochondrion (GO:0005739); cytosol (GO:0005829); ribosome (GO:0005840); membrane (GO:0016020); negative regulation of viral genome replication (GO:0045071); defense response to virus (GO:0051607); regulation of ribonuclease activ…	Oas1g	20.0786	20.0786	0.317134	7.33231	4.28064e-19	36.0842	36.0842	0.317134	11.7992	2.13959e-81	1.2	0.0923514	-10.8282	7.33231	0.665869	3.82354e-23
GBP6	3.11	1.1	2.01	7.36232	[TAD1085_chr5],[Minus]	chr5:105,699,720-105,722,718	NM_194336	Gbp6, guanylate binding protein 6, guanylate binding protein 6|macrophage activation 2 like, Predicted to have GTP binding activity and GTPase activity. Involved in several processes, including cellular response to interferon-beta; cellular response to lipopolysaccharide; and defense response to other organism. Localizes to cytoplasmic vesicle and symbiont-containing vacuole membrane. Is expresse…	GTPase activity (GO:0003924); GTP binding (GO:0005525); response to bacterium (GO:0009617); symbiont-containing vacuole membrane (GO:0020005); cytoplasmic vesicle (GO:0031410); cellular response to interferon-beta (GO:0035458); defense response to protozoan (GO:0042832); adhesion of symbiont to host (GO:0044406); defense response to Gram-positive bacterium (GO:0050830); cellular response to lipop…	Gbp6	9.85915	9.85915	0.305691	3.46209	8.42028e-22	23.6259	23.6259	0.305691	7.36232	1.14503e-77	1.2	0.346147	-2.88895	3.46209	1.18037	1.45653e-09
PARP9	3.11	1.1	2.01	52.4783	[TAD3068_chr16],[Plus]	chr16:35,938,555-35,972,707	NM_030253	Parp9, poly (ADP-ribose) polymerase family, member 9, protein mono-ADP-ribosyltransferase PARP9|ADP-ribosyltransferase diphtheria toxin-like 9|b aggressive lymphoma protein homolog|poly [ADP-ribose] polymerase 9, Predicted to have several functions, including ADP-D-ribose binding activity; STAT family protein binding activity; and transferase activity, transferring pentosyl groups. Involved in po…	negative regulation of transcription by RNA polymerase II (GO:0000122); positive regulation of defense response to virus by host (GO:0002230); immune system process (GO:0002376); transcription corepressor activity (GO:0003714); NAD+ ADP-ribosyltransferase activity (GO:0003950); enzyme inhibitor activity (GO:0004857); nucleus (GO:0005634); nucleoplasm (GO:0005654); cytoplasm (GO:0005737); mitochon…	Parp9	2.74851	2.74851	4.30834	13.5462	4.90917e-15	11.9537	11.9537	4.30834	52.4783	2.61496e-77	1.2	0.430448	-2.32316	13.5462	5.75501	6.04027e-23
OAS1A	3.11	1.1	2.01	18.5286	[TAD1111_chr5],[Minus]	chr5:121,346,265-121,357,534	NM_145211	Oas1a, 2'-5' oligoadenylate synthetase 1A, 2'-5'-oligoadenylate synthase 1A|(2-5')oligo(A) synthase 1A|(2-5')oligo(A) synthetase 1A|2-5A synthase 1A|2-5A synthetase 1A|p42 OAS, Exhibits 2'-5'-oligoadenylate synthetase activity and double-stranded RNA binding activity. Involved in negative regulation of viral process and purine nucleotide biosynthetic process. Predicted to localize to cytosol; mem…	2'-5'-oligoadenylate synthetase activity (GO:0001730); double-stranded RNA binding (GO:0003725); protein binding (GO:0005515); nucleus (GO:0005634); nucleoplasm (GO:0005654); cytoplasm (GO:0005737); mitochondrion (GO:0005739); cytosol (GO:0005829); ribosome (GO:0005840); purine nucleotide biosynthetic process (GO:0006164); response to virus (GO:0009615); membrane (GO:0016020); negative regulation…	Oas1a	11.6343	11.6343	1.07875	14.3984	6.96804e-35	16.8302	16.8302	1.07875	18.5286	1.9728e-76	1.2	0.0811189	-12.3276	14.3984	1.14952	6.33441e-64
LY6E	3.11	1.1	2.01	66.9045	[TAD2959_chr15],[Plus],[Overlapping_Isoform_Count: 6]	chr15:74,785,535-74,790,335 chr15:74,785,480-74,790,335 chr15:74,785,500-74,790,335	NM_001164036 NM_008529 NM_001164039 NM_001164038 NM_001164037 NM_001164040	Ly6e, lymphocyte antigen 6 complex, locus E, lymphocyte antigen 6E|stem cell antigen 2|thymic shared antigen 1, Exhibits acetylcholine receptor binding activity and acetylcholine receptor inhibitor activity. Involved in several processes, including epinephrine secretion; negative regulation of viral entry into host cell; and norepinephrine metabolic process. Predicted to localize to anchored comp…	in utero embryonic development (GO:0001701); plasma membrane (GO:0005886); membrane (GO:0016020); adrenal gland development (GO:0030325); acetylcholine receptor inhibitor activity (GO:0030550); anchored component of membrane (GO:0031225); acetylcholine receptor binding (GO:0033130); organ growth (GO:0035265); norepinephrine metabolic process (GO:0042415); negative regulation of viral entry into h…	Ly6e	5.40402	5.40402	6.22705	38.5226	7.04221e-44	10.5218	10.5218	6.22705	66.9045	1.00612e-74	1.2	0.387656	-2.57961	38.5226	14.7453	4.97307e-29
SP100	3.11	1.1	2.01	24.0187	[TAD103_chr1],[Plus]	chr1:87,546,624-87,606,023	NM_013673	Sp100, nuclear antigen Sp100, nuclear autoantigen Sp-100|nuclear dot-associated Sp100 protein|speckled 100 kDa, Predicted to have DNA-binding transcription factor activity, RNA polymerase II-specific. Predicted to be involved in regulation of transcription by RNA polymerase II. Predicted to localize to PML body. Is expressed in eye; olfactory placode; and otic pit. Orthologous to human SP100 (SP1…	RNA polymerase II transcription factor activity, sequence-specific DNA binding (GO:0000981); DNA binding (GO:0003677); protein binding (GO:0005515); nucleus (GO:0005634); cytoplasm (GO:0005737); regulation of transcription by RNA polymerase II (GO:0006357); PML body (GO:0016605)	Sp100	8.27187	8.27187	1.1094	10.5344	8.30119e-24	21.2193	21.2193	1.1094	24.0187	2.27354e-73	1.2	0.225277	-4.43898	10.5344	2.34038	2.24111e-25
GBP2	3.11	1.1	2.01	82.9419	[TAD745_chr3],[Plus]	chr3:142,283,626-142,300,972	NM_010260	Gbp2, guanylate binding protein 2, guanylate-binding protein 2|GBP-2|GTP-binding protein 2|guanine nucleotide-binding protein 2|guanylate nucleotide binding protein 2|guanylate-binding protein 1|interferon-induced guanylate-binding protein 2|mGBP-2|mGBP2, Predicted to have GTP binding activity; GTPase activity; and protein homodimerization activity. Involved in several processes, including cellul…	nucleotide binding (GO:0000166); GTPase activity (GO:0003924); GTP binding (GO:0005525); nucleus (GO:0005634); nucleoplasm (GO:0005654); cytoplasm (GO:0005737); Golgi apparatus (GO:0005794); cytosol (GO:0005829); response to bacterium (GO:0009617); membrane (GO:0016020); hydrolase activity (GO:0016787); symbiont-containing vacuole membrane (GO:0020005); cytoplasmic vesicle (GO:0031410); protein l…	Gbp2	2.26125	2.26125	4.61288	11.9521	1.20257e-07	17.6181	17.6181	4.61288	82.9419	2.30823e-72	0	0.553191	-1.80769	11.9521	6.52812	4.54116e-06
IFI47	3.11	1.1	2.01	56.5858	[TAD2226_chr11],[Plus],[Overlapping_Isoform_Count: 3],[Overlaps with:Olfr56],[Multi-counted reads: -, -, Intron-only_counting]	chr11:48,890,088-48,910,489 chr11:48,900,518-48,910,489	NM_008330 NM_001271676 NM_001271677	Ifi47, interferon gamma inducible protein 47, interferon gamma inducible protein 47|Immunity related GTPase family D|OTTMUSPWKG00059382|OTTMUSWSBG00059284|interferon gamma inducible protein, 47 kDa|interferon-gamma-inducible GTPase Ifggc1 protein, Predicted to have GTPase activity. Involved in defense response. Predicted to localize to endoplasmic reticulum membrane. Is expressed in alimentary sy…	GTPase activity (GO:0003924); endoplasmic reticulum (GO:0005783); endoplasmic reticulum membrane (GO:0005789); defense response (GO:0006952); cellular response to interferon-beta (GO:0035458)	Ifi47	3.9282	3.9282	1.53917	6.93059	6.97625e-12	36.0454	36.0454	1.53917	56.5858	1.84926e-71	0	0.586235	-1.7058	6.93059	4.01599	1.23944e-07
STAT2	3.11	1.1	2.01	17.2802	[TAD2164_chr10],[Plus]	chr10:127,707,631-127,729,905	NM_019963	Stat2, signal transducer and activator of transcription 2, Predicted to have several functions, including DNA-binding transcription factor activity, RNA polymerase II-specific; identical protein binding activity; and ubiquitin-like protein ligase binding activity. Involved in type I interferon signaling pathway. Localizes to cytoplasm and nucleus. Is expressed in several structures, including cen…	RNA polymerase II proximal promoter sequence-specific DNA binding (GO:0000978); RNA polymerase II transcription factor activity, sequence-specific DNA binding (GO:0000981); regulation of protein phosphorylation (GO:0001932); DNA binding (GO:0003677); DNA binding transcription factor activity (GO:0003700); protein binding (GO:0005515); nucleus (GO:0005634); cytoplasm (GO:0005737); cytosol (GO:0005…	Stat2	6.3645	6.3645	1.26326	9.20807	1.41766e-24	13.4148	13.4148	1.26326	17.2802	1.84926e-71	1.2	0.373501	-2.67737	9.20807	3.39104	9.61186e-14
SLFN9	3.11	1.1	2.01	40.1304	[TAD2299_chr11],[Minus],[Overlaps with:Mir7679]	chr11:82,793,804-82,805,332	NM_172796	Slfn9, schlafen 9, schlafen family member 9|OTTMUSCASG00059407|OTTMUSPWKG00059393|OTTMUSWSBG00059300|Schlafen family member 9, Predicted to have endoribonuclease activity; tRNA binding activity; and zinc ion binding activity. Predicted to be involved in defense response to virus. Localizes to nucleus. Orthologous to human SLFN11 (schlafen family member 11) and SLFN13 (schlafen family member 13).	tRNA binding (GO:0000049); nucleotide binding (GO:0000166); nuclease activity (GO:0004518); endonuclease activity (GO:0004519); endoribonuclease activity (GO:0004521); ATP binding (GO:0005524); nucleus (GO:0005634); cytoplasm (GO:0005737); zinc ion binding (GO:0008270); hydrolase activity (GO:0016787); metal ion binding (GO:0046872); defense response to virus (GO:0051607)	Slfn9	3.12096	3.12096	3.3374	11.9012	6.85328e-09	11.8003	11.8003	3.3374	40.1304	1.98343e-71	0	0.802403	-1.24626	11.9012	9.42487	1
IRGM1	3.11	1.1	2.01	123.837	[TAD2226_chr11],[Minus]	chr11:48,678,750-48,684,848	NM_008326	Irgm1, immunity-related GTPase family M member 1, immunity-related GTPase family M protein 1|LPS-stimulated RAW 264.7 macrophage protein 47|immunity related GTPase m1|interferon-gamma-inducible GTPase Ifggd3 protein|interferon-inducible protein 1, Predicted to have GTPase activity. Involved in several processes, including cellular response to interferon-gamma; positive regulation of autophagosome…	autophagosome assembly (GO:0000045); nucleotide binding (GO:0000166); immune system process (GO:0002376); GTPase activity (GO:0003924); GTP binding (GO:0005525); lysosome (GO:0005764); endosome (GO:0005768); late endosome (GO:0005770); autophagosome (GO:0005776); endoplasmic reticulum (GO:0005783); endoplasmic reticulum membrane (GO:0005789); Golgi apparatus (GO:0005794); plasma membrane (GO:0005…	Irgm1	3.05835	3.05835	6.69721	23.463	1.06292e-14	18.1482	18.1482	6.69721	123.837	9.44078e-68	1.2	0.3584	-2.79018	23.463	8.29872	2.3353e-23
TRIM30A	3.11	1.1	2.01	8.65617	[TAD1528_chr7],[Minus]	chr7:111,557,539-111,613,707	NM_009099	Trim30a, tripartite motif-containing 30A, tripartite motif-containing protein 30A|down regulatory protein of interleukin-2 receptor|regulatory protein, T lymphocyte 1|tripartite motif protein 30|tripartite motif-containing 30|tripartite motif-containing protein 30, Predicted to have protein homodimerization activity; protein kinase binding activity; and ubiquitin protein ligase activity. Involved…	protein polyubiquitination (GO:0000209); DNA binding (GO:0003677); nucleus (GO:0005634); nucleoplasm (GO:0005654); cytoplasm (GO:0005737); cytosol (GO:0005829); zinc ion binding (GO:0008270); response to bacterium (GO:0009617); regulation of gene expression (GO:0010468); positive regulation of autophagy (GO:0010508); protein ubiquitination (GO:0016567); protein kinase binding (GO:0019901); negati…	Trim30a	19.3181	19.3181	0.199547	4.43283	5.41114e-29	42.3549	42.3549	0.199547	8.65617	3.17923e-67	1.2	0.222716	-4.49001	4.43283	0.972351	1.4293e-16
IRGM2	3.11	1.1	2.01	31.0185	[TAD2243_chr11],[Plus]	chr11:58,028,478-58,036,285	NM_019440	Irgm2, immunity-related GTPase family M member 2, interferon inducible GTPase 2|interferon-g induced GTPase|interferon-gamma-inducible GTPase Ifggd2 protein, Predicted to have several functions, including GTPase activity; protein domain specific binding activity; and protein serine/threonine kinase activator activity. Involved in defense response to bacterium; defense response to protozoan; and r…	autophagosome assembly (GO:0000045); Golgi membrane (GO:0000139); positive regulation of protein phosphorylation (GO:0001934); GTPase activity (GO:0003924); mitochondrion (GO:0005739); endoplasmic reticulum membrane (GO:0005789); Golgi apparatus (GO:0005794); cytosol (GO:0005829); defense response (GO:0006952); response to bacterium (GO:0009617); positive regulation of autophagy (GO:0010508); pos…	Irgm2	4.92032	4.92032	1.27805	7.22509	3.26391e-14	23.7908	23.7908	1.27805	31.0185	5.5972e-66	1.2	0.157701	-6.34112	7.22509	1.1227	1.52086e-29
OAS2	3.11	1.1	2.01	5.99433	[TAD1111_chr5],[Minus]	chr5:121,180,341-121,199,857	NM_145227	Oas2, 2'-5' oligoadenylate synthetase 2, 2'-5'-oligoadenylate synthase 2|(2-5')oligo(A) synthase 2|2',5'-oligoadenylate synthetase-like 11|2,5-oligoadenylate synthetase-like 11|2-5A synthase 2, Exhibits 2'-5'-oligoadenylate synthetase activity and double-stranded RNA binding activity. Involved in several processes, including RNA catabolic process; defense response to other organism; and regulatio…	nucleotide binding (GO:0000166); 2'-5'-oligoadenylate synthetase activity (GO:0001730); immune system process (GO:0002376); RNA binding (GO:0003723); double-stranded RNA binding (GO:0003725); ATP binding (GO:0005524); nucleoplasm (GO:0005654); cytoplasm (GO:0005737); cytosol (GO:0005829); RNA catabolic process (GO:0006401); response to virus (GO:0009615); response to bacterium (GO:0009617); membr…	Oas2	267.002	267.002	0.0192222	5.99433	2.1403e-47	134.196	134.196	0.0192222	2.66742	1.36734e-65	1.2	0.012389	-80.7169	5.99433	0.0724097	1.87626e-67
GBP10	3.11	1.1	2.01	4.71698	[TAD1085_chr5],[Minus]	chr5:105,644,717-105,668,552	NM_001039646	Gbp10, guanylate-binding protein 10, Predicted to have GTP binding activity and GTPase activity. Involved in cellular response to lipopolysaccharide and defense response to other organism. Localizes to cytoplasmic vesicle. Is expressed in several structures, including alimentary system; dorsal root ganglion; nasal cavity epithelium; vertebral axis musculature; and vibrissa. Orthologous to human G…	GTPase activity (GO:0003924); GTP binding (GO:0005525); cytoplasmic vesicle (GO:0031410); defense response to protozoan (GO:0042832); defense response to Gram-positive bacterium (GO:0050830); cellular response to lipopolysaccharide (GO:0071222); cellular response to interferon-gamma (GO:0071346)	Gbp10	13.7104	13.7104	0.138687	2.19344	5.07929e-21	33.1103	33.1103	0.138687	4.71698	2.14844e-65	1.2	0.334784	-2.987	2.19344	0.722362	9.43757e-08
OAS3	3.11	1.1	2.01	14.6154	[TAD1111_chr5],[Minus]	chr5:121,203,106-121,227,668	NM_145226	Oas3, 2'-5' oligoadenylate synthetase 3, 2'-5'-oligoadenylate synthase 3|(2-5')oligo(A) synthase 3|2',5'-oligoadenylate synthetase-like 10|2-5A synthase 3, Exhibits 2'-5'-oligoadenylate synthetase activity and double-stranded RNA binding activity. Predicted to be involved in defense response to virus; negative regulation of viral genome replication; and regulation of ribonuclease activity. Predic…	nucleotide binding (GO:0000166); 2'-5'-oligoadenylate synthetase activity (GO:0001730); immune system process (GO:0002376); RNA binding (GO:0003723); double-stranded RNA binding (GO:0003725); ATP binding (GO:0005524); nucleus (GO:0005634); nucleoplasm (GO:0005654); cytoplasm (GO:0005737); cytosol (GO:0005829); plasma membrane (GO:0005886); response to virus (GO:0009615); membrane (GO:0016020); tr…	Oas3	21.2727	21.2727	0.332241	8.11265	2.12247e-44	42.9732	42.9732	0.332241	14.6154	6.31844e-65	1.2	0.104206	-9.59637	8.11265	0.833614	2.73697e-51
TGTP1	3.11	1.1	2.01	7.82859	[TAD2226_chr11],[Minus],[Overlaps with:Tgtp2],[Multi-counted reads: Whole_gene_body, Exon-only_counting, Intron-only_counting]	chr11:48,798,830-48,805,748	NM_011579	Tgtp1, T cell specific GTPase 1, T-cell-specific guanine nucleotide triphosphate-binding protein 1|Interferon-gamma-inducible GTPase Ifggb6 protein|T-cell specific GTPase|T-cell-specific guanine nucleotide triphosphate-binding protein 2|interferon-gamma-inducible GTPase Ifggb5, Exhibits GTPase activity. Involved in several processes, including cellular response to interferon-beta; response to int…	GTPase activity (GO:0003924); GTP binding (GO:0005525); endoplasmic reticulum membrane (GO:0005789); defense response (GO:0006952); immune response (GO:0006955); response to virus (GO:0009615); response to bacterium (GO:0009617); response to interferon-gamma (GO:0034341); response to interferon-alpha (GO:0035455); cellular response to interferon-beta (GO:0035458)	Tgtp1	25.2283	25.2283	0.13904	4.02037	1.69633e-46	54.8478	54.8478	0.13904	7.82859	4.32011e-64	1.2	0.351628	-2.84392	4.02037	1.39727	9.00496e-08
HERC6	3.11	1.1	2.01	12.7578	[TAD1252_chr6],[Plus]	chr6:57,530,985-57,615,130	NM_025992	Herc6, hect domain and RLD 6, E3 ISG15--protein ligase Herc6|hect domain and RLD 5, Predicted to have cyclin binding activity and ubiquitin protein ligase activity. Involved in hematopoietic progenitor cell differentiation and response to bacterium. Predicted to localize to cytosol and nucleoplasm. Is expressed in liver. Orthologous to human HERC6 (HECT and RLD domain containing E3 ubiquitin prot…	hematopoietic progenitor cell differentiation (GO:0002244); immune system process (GO:0002376); ubiquitin-protein transferase activity (GO:0004842); nucleoplasm (GO:0005654); cytoplasm (GO:0005737); cytosol (GO:0005829); response to bacterium (GO:0009617); protein ubiquitination (GO:0016567); transferase activity (GO:0016740); cyclin binding (GO:0030332); innate immune response (GO:0045087); ubiq…	Herc6	4.34357	4.34357	1.26302	6.28852	2.62081e-19	9.89103	9.89103	1.26302	12.7578	6.48366e-64	1.2	0.435907	-2.29407	6.28852	2.70322	5.61115e-13
PARP12	3.11	1.1	2.01	50.6231	[TAD1216_chr6],[Minus]	chr6:39,036,410-39,068,348	NM_172893	Parp12, poly (ADP-ribose) polymerase family, member 12, protein mono-ADP-ribosyltransferase PARP12|ADP-ribosyltransferase diphtheria toxin-like 12|poly ADP-ribose polymerase 12|poly [ADP-ribose] polymerase 12|zinc finger CCCH domain-containing protein 1|zinc finger CCCH type domain containing 1, Predicted to have protein ADP-ribosylase activity. Predicted to be involved in protein auto-ADP-ribosy…	NAD+ ADP-ribosyltransferase activity (GO:0003950); cellular_component (GO:0005575); nucleus (GO:0005634); protein ADP-ribosylation (GO:0006471); transferase activity (GO:0016740); metal ion binding (GO:0046872); protein auto-ADP-ribosylation (GO:0070213); protein ADP-ribosylase activity (GO:1990404)	Parp12	2.16785	2.16785	6.20922	15.421	2.08392e-06	7.99576	7.99576	6.20922	50.6231	1.36996e-63	1.2	0.39161	-2.55356	15.421	5.95772	1.23173e-14
ZBP1	3.11	1.1	2.01	9.12591	[TAD535_chr2],[Minus],[Overlapping_Isoform_Count: 2]	chr2:173,032,113-173,044,423 chr2:173,039,236-173,044,423	NM_001139519 NM_021394	Zbp1, Z-DNA binding protein 1, Z-DNA-binding protein 1|DNA-dependent activator of IFN-regulatory factors|tumor stroma and activated macrophage protein DLM-1, Exhibits double-stranded RNA binding activity and left-handed Z-DNA binding activity. Involved in several processes, including positive regulation of defense response; positive regulation of programmed cell death; and regulation of interleuk…	activation of innate immune response (GO:0002218); immune system process (GO:0002376); DNA binding (GO:0003677); left-handed Z-DNA binding (GO:0003692); RNA binding (GO:0003723); double-stranded RNA binding (GO:0003725); protein binding (GO:0005515); nucleus (GO:0005634); cytoplasm (GO:0005737); cytosol (GO:0005829); apoptotic process (GO:0006915); programmed cell death (GO:0012501); viral proces…	Zbp1	32.0847	32.0847	0.228445	8.42713	2.2808e-38	39.0784	39.0784	0.228445	9.12591	6.3558e-63	1.2	0.201257	-4.96878	8.42713	1.67174	2.0092e-20
GBP7	3.11	1.1	2.01	24.9088	[TAD745_chr3],[Plus],[Overlapping_Isoform_Count: 2]	chr3:142,193,299-142,213,115	NM_145545 NM_001083312	Gbp7, guanylate binding protein 7, Predicted to have GTP binding activity and GTPase activity. Involved in adhesion of symbiont to host and defense response to other organism. Localizes to cytoplasmic vesicle and symbiont-containing vacuole membrane. Is expressed in thymus primordium. Orthologous to human GBP7 (guanylate binding protein 7).	GTPase activity (GO:0003924); GTP binding (GO:0005525); symbiont-containing vacuole membrane (GO:0020005); cytoplasmic vesicle (GO:0031410); defense response to protozoan (GO:0042832); adhesion of symbiont to host (GO:0044406); defense response to Gram-positive bacterium (GO:0050830); cellular response to interferon-gamma (GO:0071346)	Gbp7	3.60346	3.60346	0.99265	4.11596	3.87016e-09	24.5768	24.5768	0.99265	24.9088	8.6947e-63	1.2	0.345693	-2.89274	4.11596	1.40266	9.87999e-15
XAF1	3.11	1.1	2.01	18.6374	[TAD2271_chr11],[Plus],[Overlapping_Isoform_Count: 2]	chr11:72,115,130-72,127,235	NM_001037713 NM_001291153	Xaf1, XIAP associated factor 1, XIAP-associated factor 1|BIRC4-binding protein|F-box protein 39|novel TRAF-type zinc finger protein, Predicted to have metal ion binding activity. Predicted to be involved in negative regulation of protein-containing complex assembly and response to interferon-beta. Predicted to localize to mitochondrion and nucleoplasm. Is expressed in embryo. Orthologous to human…	nucleus (GO:0005634); nucleoplasm (GO:0005654); cytoplasm (GO:0005737); mitochondrion (GO:0005739); apoptotic process (GO:0006915); negative regulation of protein complex assembly (GO:0031333); response to interferon-beta (GO:0035456); metal ion binding (GO:0046872)	Xaf1	5.53231	5.53231	1.45053	9.20844	1.94878e-20	12.6023	12.6023	1.45053	18.6374	2.96969e-62	1.2	0.159419	-6.27279	9.20844	1.44742	4.19591e-41
UBE2L6	3.11	1.1	2.01	36.2268	[TAD391_chr2],[Plus]	chr2:84,638,984-84,650,160	NM_019949	Ube2l6, ubiquitin-conjugating enzyme E2L 6, ubiquitin/ISG15-conjugating enzyme E2 L6|E2 ubiquitin conjugating enzyme|E2 ubiquitin-conjugating enzyme L6|ubiquitin carrier protein L6|ubiquitin-conjugating enzyme 8|ubiquitin-protein ligase L6, Exhibits ISG15 transferase activity. Involved in ISG15-protein conjugation and modification-dependent protein catabolic process. Predicted to localize to nucl…	ubiquitin ligase complex (GO:0000151); nucleotide binding (GO:0000166); protein polyubiquitination (GO:0000209); protein binding (GO:0005515); ATP binding (GO:0005524); nucleus (GO:0005634); ubiquitin-dependent protein catabolic process (GO:0006511); transferase activity (GO:0016740); ubiquitin-like protein transferase activity (GO:0019787); modification-dependent protein catabolic process (GO:00…	Ube2l6	5.17354	5.17354	2.35981	14.0075	8.6368e-20	15.0454	15.0454	2.35981	36.2268	7.78609e-62	1.2	0.318241	-3.14228	14.0075	4.39489	1.12455e-21
DDX60	3.11	1.1	2.01	8.93057	[TAD1668_chr8],[Plus]	chr8:64,406,883-64,516,498	NM_001293783	Ddx60, DExD/H box helicase 60, probable ATP-dependent RNA helicase DDX60|DEAD (Asp-Glu-Ala-Asp) box polypeptide 60, Exhibits RNA binding activity. Involved in defense response to virus. Localizes to cytoplasm. Is expressed in lens. Orthologous to human DDX60 (DExD/H-box helicase 60).	double-stranded DNA binding (GO:0003690); RNA binding (GO:0003723); double-stranded RNA binding (GO:0003725); single-stranded RNA binding (GO:0003727); protein binding (GO:0005515); cytoplasm (GO:0005737); cytosol (GO:0005829); response to virus (GO:0009615); intermediate filament cytoskeleton (GO:0045111); defense response to virus (GO:0051607); positive regulation of MDA-5 signaling pathway (GO…	Ddx60	5.7	5.7	0.795876	5.18956	3.26176e-14	10.983	10.983	0.795876	8.93057	1.96657e-59	1.2	0.276618	-3.61509	5.18956	1.41529	4.02376e-13
ZNFX1	3.11	1.1	2.01	16.2224	[TAD519_chr2],[Minus],[Overlapping_Isoform_Count: 2]	chr2:166,861,296-166,888,515 chr2:166,861,295-166,868,995	NM_001033196 NM_001291162	Znfx1, zinc finger, NFX1-type containing 1, NFX1-type zinc finger-containing protein 1, Predicted to have RNA binding activity. Predicted to be involved in heterochromatin assembly by small RNA. Predicted to localize to nuclear RNA-directed RNA polymerase complex. Orthologous to human ZNFX1 (zinc finger NFX1-type containing 1).	DNA binding transcription factor activity (GO:0003700); RNA binding (GO:0003723); helicase activity (GO:0004386); nucleus (GO:0005634); regulation of transcription, DNA-templated (GO:0006355); zinc ion binding (GO:0008270); chromatin silencing by small RNA (GO:0031048); nuclear RNA-directed RNA polymerase complex (GO:0031380); metal ion binding (GO:0046872)	Znfx1	2.40442	2.40442	1.90378	5.23287	4.14608e-10	8.36232	8.36232	1.90378	16.2224	2.65685e-59	0	0.64444	-1.55173	5.23287	3.32624	0.00021671
RTP4	3.11	1.1	2.01	41.0602	[TAD3043_chr16],[Plus]	chr16:23,610,004-23,614,308	NM_023386	Rtp4, receptor transporter protein 4, receptor-transporting protein 4|28 kDa interferon-responsive protein|28kD interferon alpha responsive protein, Predicted to have olfactory receptor binding activity. Predicted to be involved in defense response to virus; detection of chemical stimulus involved in sensory perception of bitter taste; and establishment of protein localization to membrane. Predic…	detection of chemical stimulus involved in sensory perception of bitter taste (GO:0001580); protein binding (GO:0005515); cytoplasm (GO:0005737); protein targeting to membrane (GO:0006612); membrane (GO:0016020); integral component of membrane (GO:0016021); olfactory receptor binding (GO:0031849); protein insertion into membrane (GO:0051205); defense response to virus (GO:0051607)	Rtp4	8.96487	8.96487	2.05132	21.0639	1.08489e-42	19.6438	19.6438	2.05132	41.0602	3.00668e-57	1.2	0.147546	-6.77754	21.0639	3.06588	1.00064e-43
SP110	3.11	1.1	2.01	13.1699	[TAD103_chr1],[Minus],[Overlapping_Isoform_Count: 2]	chr1:87,473,474-87,500,466 chr1:87,473,474-87,495,385	NM_175397 NM_030194	Sp110, Sp110 nuclear body protein, sp110 nuclear body protein|interferon-induced protein 75, 52kD|intracellular pathogen resistance 1|intracellular pathogen resistance protein 1, Predicted to have DNA-binding transcription factor activity, RNA polymerase II-specific. Involved in positive regulation of apoptotic process and response to bacterium. Predicted to localize to nucleoplasm. Is expressed …	RNA polymerase II transcription factor activity, sequence-specific DNA binding (GO:0000981); immune system process (GO:0002376); DNA binding (GO:0003677); nucleus (GO:0005634); nucleoplasm (GO:0005654); regulation of transcription by RNA polymerase II (GO:0006357); apoptotic process (GO:0006915); response to bacterium (GO:0009617); positive regulation of apoptotic process (GO:0043065); innate imm…	Sp110	6.84089	6.84089	0.493203	3.87249	1.36869e-17	26.1269	26.1269	0.493203	13.1699	7.11285e-55	1.2	0.385412	-2.59463	3.87249	1.46966	2.34317e-07
LGALS3BP	3.11	1.1	2.01	35.2563	[TAD2371_chr11],[Minus]	chr11:118,254,065-118,263,245	NM_011150	Lgals3bp, lectin, galactoside-binding, soluble, 3 binding protein, galectin-3-binding protein|cyp-C-associated protein|mama|peptidylprolyl isomerase C-associated protein, Predicted to have scavenger receptor activity. Predicted to be involved in cell adhesion. Localizes to extracellular space. Is expressed in several structures, including brain; genitourinary system; gut; integumental system; and…	scavenger receptor activity (GO:0005044); protein binding (GO:0005515); extracellular region (GO:0005576); extracellular space (GO:0005615); cell adhesion (GO:0007155); membrane (GO:0016020)	Lgals3bp	7.38572	7.38572	4.16638	35.2563	2.6572e-47	7.76464	7.76464	4.16638	33.0181	8.45881e-55	1.2	0.359683	-2.78023	35.2563	12.5148	2.7167e-31
TRAFD1	3.11	1.1	2.01	39.6745	[TAD1112_chr5],[Minus],[Overlapping_Isoform_Count: 2]	chr5:121,821,733-121,835,624	NM_001163470 NM_172275	Trafd1, TRAF type zinc finger domain containing 1, TRAF-type zinc finger domain-containing protein 1|FLN29 gene product, Predicted to have zinc ion binding activity. Involved in negative regulation of innate immune response. Is expressed in central nervous system; neural retinal epithelium; retina inner nuclear layer; retina nuclear layer; and retina outer nuclear layer. Orthologous to human TRAF…	protein binding (GO:0005515); zinc ion binding (GO:0008270); negative regulation of innate immune response (GO:0045824); metal ion binding (GO:0046872)	Trafd1	2.70144	2.70144	4.36203	13.5142	1.20386e-11	8.90963	8.90963	4.36203	39.6745	5.43115e-53	0	0.522062	-1.91548	13.5142	6.95957	5.53539e-12
IFI35	3.11	1.1	2.01	57.1242	[TAD2335_chr11],[Plus]	chr11:101,309,725-101,320,015	NM_027320	Ifi35, interferon-induced protein 35, interferon-induced 35 kDa protein homolog|IFP 35, Predicted to have identical protein binding activity. Involved in positive regulation of NIK/NF-kappaB signaling; positive regulation of inflammatory response; and positive regulation of innate immune response. Localizes to extracellular space. Is expressed in bladder. Orthologous to human IFI35 (interferon in…	macrophage activation involved in immune response (GO:0002281); immune system process (GO:0002376); extracellular region (GO:0005576); extracellular space (GO:0005615); nucleus (GO:0005634); cytoplasm (GO:0005737); cytosol (GO:0005829); negative regulation of cell proliferation (GO:0008285); membrane (GO:0016020); positive regulation of toll-like receptor 4 signaling pathway (GO:0034145); identic…	Ifi35	2.93878	2.93878	6.50741	21.9064	4.12774e-14	8.6128	8.6128	6.50741	57.1242	1.88331e-52	1.2	0.417692	-2.39411	21.9064	9.02565	6.56659e-20
UBA7	3.11	1.1	2.01	8.92384	[TAD1941_chr9],[Plus]	chr9:107,877,897-107,886,387	NM_023738	Uba7, ubiquitin-like modifier activating enzyme 7, ubiquitin-like modifier-activating enzyme 7, Exhibits ISG15 activating enzyme activity. Involved in ISG15-protein conjugation and modification-dependent protein catabolic process. Predicted to localize to cytoplasm and nucleus. Is expressed in liver lobe and thymus primordium. Orthologous to human UBA7 (ubiquitin like modifier activating enzyme 7…	ubiquitin activating enzyme activity (GO:0004839); ubiquitin-protein transferase activity (GO:0004842); nucleus (GO:0005634); cytoplasm (GO:0005737); cellular protein modification process (GO:0006464); cellular response to DNA damage stimulus (GO:0006974); ISG15 activating enzyme activity (GO:0019782); modification-dependent protein catabolic process (GO:0019941); ISG15-protein conjugation (GO:00…	Uba7	3.25725	3.25725	0.753259	2.8157	1.30003e-09	11.6208	11.6208	0.753259	8.92384	5.53304e-52	0	0.606308	-1.64933	2.8157	1.68053	0.00620003
LY6A	3.11	1.1	2.01	9.4614	[TAD2959_chr15],[Minus],[Overlapping_Isoform_Count: 6]	chr15:74,825,306-74,828,461	NM_010738 NM_001271416 NM_001271417 NM_001271418 NM_001271419 NM_001271446	Ly6a, lymphocyte antigen 6 complex, locus A, lymphocyte antigen 6A-2/6E-1|T-cell-activating protein|stem cell antigen 1, Predicted to have acetylcholine receptor binding activity and acetylcholine receptor inhibitor activity. Involved in response to bacterium. Localizes to external side of plasma membrane and intracellular anatomical structure. Is expressed in alimentary system; liver; metanephro…	protein binding (GO:0005515); intracellular (GO:0005622); plasma membrane (GO:0005886); response to bacterium (GO:0009617); external side of plasma membrane (GO:0009897); membrane (GO:0016020); acetylcholine receptor inhibitor activity (GO:0030550); anchored component of membrane (GO:0031225); acetylcholine receptor binding (GO:0033130); acetylcholine receptor signaling pathway (GO:0095500)	Ly6a	135.87	135.87	0.0584261	9.4614	1.57152e-47	94.2273	94.2273	0.0584261	5.82848	1.65924e-51	1.2	0.202509	-4.93805	9.4614	1.88508	5.25904e-25
TNFSF10	3.11	1.1	2.01	1.78797	[TAD565_chr3],[Plus]	chr3:27,215,998-27,238,587	NM_009425	Tnfsf10, tumor necrosis factor (ligand) superfamily, member 10, tumor necrosis factor ligand superfamily member 10|TNF-related apoptosis-inducing ligand|TRAIL/APO2L|tumor necrosis factor ligand 6a, Exhibits TRAIL binding activity and tumor necrosis factor receptor superfamily binding activity. Involved in positive regulation of extrinsic apoptotic signaling pathway. Predicted to localize to extra…	cytokine activity (GO:0005125); tumor necrosis factor receptor binding (GO:0005164); extracellular region (GO:0005576); extracellular space (GO:0005615); plasma membrane (GO:0005886); apoptotic process (GO:0006915); immune response (GO:0006955); zinc ion binding (GO:0008270); membrane (GO:0016020); integral component of membrane (GO:0016021); tumor necrosis factor receptor superfamily binding (GO…	Tnfsf10	17.3373	17.3373	0.0178505	0.360355	7.42007e-17	96.5733	96.5733	0.0178505	1.78797	3.23105e-51	0	0.696019	-1.43674	0.360355	0.246424	0.690436
H2-T24	3.11	1.1	2.01	4.84789	[TAD3196_chr17],[Minus]	chr17:36,142,639-36,157,505	NM_008207	H2-T24, histocompatibility 2, T region locus 24, Predicted to have peptide antigen binding activity and signaling receptor binding activity. Predicted to be involved in several processes, including antigen processing and presentation of endogenous peptide antigen via MHC class I via ER pathway, TAP-independent; antigen processing and presentation of endogenous peptide antigen via MHC class Ib; an…	positive regulation of T cell mediated cytotoxicity (GO:0001916); antigen processing and presentation of endogenous peptide antigen via MHC class Ib (GO:0002476); antigen processing and presentation of endogenous peptide antigen via MHC class I via ER pathway, TAP-independent (GO:0002486); signaling receptor binding (GO:0005102); extracellular space (GO:0005615); immune response (GO:0006955); ext…	H2-T24	12.8419	12.8419	0.162967	2.42847	8.48414e-16	28.6469	28.6469	0.162967	4.84789	5.01951e-51	1.2	0.187427	-5.3354	2.42847	0.445953	3.19889e-13
IFIT2	3.11	1.1	2.01	23.3754	[TAD3468_chr19],[Plus]	chr19:34,625,183-34,651,024	NM_008332	Ifit2, interferon-induced protein with tetratricopeptide repeats 2, interferon-induced protein with tetratricopeptide repeats 2|IFIT-2|glucocorticoid-attenuated response gene 39 protein|interferon-induced 54 kDa protein, Predicted to have RNA binding activity. Involved in cellular response to interferon-alpha and response to virus. Predicted to localize to cytosol and endoplasmic reticulum. Is ex…	immune system process (GO:0002376); RNA binding (GO:0003723); cytoplasm (GO:0005737); endoplasmic reticulum (GO:0005783); cytosol (GO:0005829); apoptotic process (GO:0006915); response to virus (GO:0009615); negative regulation of protein binding (GO:0032091); cellular response to interferon-alpha (GO:0035457); positive regulation of apoptotic process (GO:0043065); innate immune response (GO:0045…	Ifit2	2.53454	2.53454	2.51211	7.28695	1.8765e-11	9.10946	9.10946	2.51211	23.3754	2.08741e-50	0	0.797138	-1.25449	7.28695	5.72963	0.478663
IFIH1	3.11	1.1	2.01	8.7956	[TAD351_chr2],[Minus],[Overlapping_Isoform_Count: 2]	chr2:62,433,849-62,484,312	NM_027835 NM_001164477	Ifih1, interferon induced with helicase C domain 1, interferon-induced helicase C domain-containing protein 1|RIG-I-like receptor 2|helicase with 2 CARD domains|interferon induced with helicase C domain protein 1|melanoma differentiation-associated protein 5, Predicted to have several functions, including RNA binding activity; identical protein binding activity; and zinc ion binding activity. Inv…	nucleotide binding (GO:0000166); immune system process (GO:0002376); DNA binding (GO:0003677); RNA binding (GO:0003723); RNA helicase activity (GO:0003724); double-stranded RNA binding (GO:0003725); single-stranded RNA binding (GO:0003727); helicase activity (GO:0004386); protein binding (GO:0005515); ATP binding (GO:0005524); nucleus (GO:0005634); cytoplasm (GO:0005737); mitochondrion (GO:000573…	Ifih1	3.73312	3.73312	1.19479	5.10904	4.07865e-15	7.21935	7.21935	1.19479	8.7956	2.06213e-49	1.2	0.408142	-2.45012	5.10904	2.05597	4.231e-13
GBP9	3.11	1.1	2.01	21.4195	[TAD1085_chr5],[Minus]	chr5:105,507,412-105,539,311	NM_172777	Gbp9, guanylate-binding protein 9, guanylate binding protein family, member 9, Predicted to have GTP binding activity and GTPase activity. Involved in adhesion of symbiont to host and defense response to other organism. Localizes to cytoplasmic vesicle and symbiont-containing vacuole membrane. Is expressed in meninges and thymus primordium. Orthologous to human GBP6 (guanylate binding protein fam…	GTPase activity (GO:0003924); GTP binding (GO:0005525); symbiont-containing vacuole membrane (GO:0020005); cytoplasmic vesicle (GO:0031410); defense response to protozoan (GO:0042832); adhesion of symbiont to host (GO:0044406); defense response to Gram-positive bacterium (GO:0050830); cellular response to interferon-gamma (GO:0071346)	Gbp9	4.12748	4.12748	2.28734	10.7888	3.15199e-13	9.18687	9.18687	2.28734	21.4195	2.21443e-47	1.2	0.410492	-2.4361	10.7888	4.36693	6.65134e-10
GBP4	3.11	1.1	2.01	11.9122	[TAD1085_chr5],[Minus],[Overlapping_Isoform_Count: 2]	chr5:105,544,785-105,568,571 chr5:105,544,785-105,568,605	NM_008620 NM_001256005	Gbp4, guanylate binding protein 4, macrophage activation 2|guanylate nucleotide binding protein 4|guanylate-binding protein 4 homolog, Predicted to have GTP binding activity and GTPase activity. Involved in several processes, including cellular response to interferon-gamma; negative regulation of macromolecule metabolic process; and negative regulation of protein import into nucleus. Predicted to…	negative regulation of transcription by RNA polymerase II (GO:0000122); negative regulation of protein phosphorylation (GO:0001933); GTPase activity (GO:0003924); protein binding (GO:0005515); GTP binding (GO:0005525); negative regulation of protein ubiquitination (GO:0031397); cytoplasmic vesicle (GO:0031410); negative regulation of interferon-alpha production (GO:0032687); negative regulation o…	Gbp4	8.48325	8.48325	1.11018	10.7998	2.19813e-38	10.5107	10.5107	1.11018	11.9122	6.40512e-47	0	0.598616	-1.67052	10.7998	6.37909	3.54293e-06
IFI204	3.11	1.1	2.01	51.5653	[TAD226_chr1],[Minus]	chr1:175,677,424-175,697,050	NM_008329	Ifi204, interferon activated gene 204, interferon-activable protein 204|ifi-204|interferon, gamma-inducible gene 204|interferon, gamma-inducible protein 16|interferon-inducible protein p204, Exhibits double-stranded DNA binding activity and transcription coregulator activity. Involved in several processes, including cellular response to cytokine stimulus; inner ear development; and positive regul…	RNA polymerase II proximal promoter sequence-specific DNA binding (GO:0000978); transcriptional repressor activity, RNA polymerase II transcription regulatory region sequence-specific DNA binding (GO:0001227); activation of innate immune response (GO:0002218); double-stranded DNA binding (GO:0003690); transcription cofactor activity (GO:0003712); protein binding (GO:0005515); nucleus (GO:0005634)…	Ifi204	2.44387	2.44387	6.99563	19.5883	2.27547e-11	7.22731	7.22731	6.99563	51.5653	7.32522e-47	0	0.624483	-1.60132	19.5883	12.0749	9.95977e-08
DDX58	3.11	1.1	2.01	29.537	[TAD796_chr4],[Minus]	chr4:40,150,809-40,186,858	NM_172689	Ddx58, DEAD/H box helicase 58, antiviral innate immune response receptor RIG-I|DEAD (Asp-Glu-Ala-Asp) box polypeptide 58|DEAD box protein 58|DEAD/H box polypeptide RIG-I|RIG-1|RIG-I-like receptor 1|probable ATP-dependent RNA helicase DDX58|retinoic acid-inducible gene 1 protein|retinoic acid-inducible gene I protein|retinoic acid-inducible gene-I, Exhibits double-stranded DNA binding activity; do…	nucleotide binding (GO:0000166); positive regulation of defense response to virus by host (GO:0002230); immune system process (GO:0002376); positive regulation of myeloid dendritic cell cytokine production (GO:0002735); DNA binding (GO:0003677); double-stranded DNA binding (GO:0003690); RNA binding (GO:0003723); RNA helicase activity (GO:0003724); double-stranded RNA binding (GO:0003725); single-…	Ddx58	2.47892	2.47892	5.34987	15.1921	5.84496e-09	5.41467	5.41467	5.34987	29.537	4.04849e-46	1.2	0.395725	-2.52701	15.1921	5.93178	2.54169e-16
GM1966	3.11	1.1	2.01	1.14564	[TAD1529_chr7],[Minus],[Overlapping_Isoform_Count: 5]	chr7:113,739,062-113,788,159	NM_001277179 NM_001277180 NM_001277181 NM_001277182 NM_001277183	Gvin3, GTPase, very large interferon inducible, family member 3, predicted gene 1966	molecular_function (GO:0003674); cellular_component (GO:0005575); biological_process (GO:0008150)	Gm1966	6.32666	6.32666	0.077255	0.561858	7.08641e-15	14.5084	14.5084	0.077255	1.14564	1.48895e-45	0	0.868173	-1.15184	0.561858	0.480002	1
H2-T22	3.11	1.1	2.01	31.1084	[TAD3196_chr17],[Minus],[Overlaps with:H2-T9],[Multi-counted reads: Whole_gene_body, Exon-only_counting, Intron-only_counting]	chr17:36,175,353-36,179,647	NM_010397	H2-T22, histocompatibility 2, T region locus 22, histocompatibility 2, T region locus 22|MHC classIb T22|histocompatibility 2, T region locus 17, Predicted to have peptide antigen binding activity and signaling receptor binding activity. Predicted to be involved in several processes, including antigen processing and presentation of endogenous peptide antigen via MHC class I via ER pathway, TAP-in…	positive regulation of T cell mediated cytotoxicity (GO:0001916); antigen processing and presentation of endogenous peptide antigen via MHC class Ib (GO:0002476); antigen processing and presentation of endogenous peptide antigen via MHC class I via ER pathway, TAP-independent (GO:0002486); signaling receptor binding (GO:0005102); extracellular space (GO:0005615); immune response (GO:0006955); ext…	H2-T22	3.32251	3.32251	4.91737	18.6711	2.84323e-20	6.19914	6.19914	4.91737	31.1084	4.30988e-45	0	0.641011	-1.56004	18.6711	11.8325	5.45208e-07
H2-T9	3.11	1.1	2.01	33.3671	[TAD3196_chr17],[Minus],[Overlaps with:H2-T22],[Multi-counted reads: Whole_gene_body, Exon-only_counting, Intron-only_counting]	chr17:36,175,353-36,179,637	NM_010399	H2-T9, histocompatibility 2, T region locus 9, Is expressed in several structures, including genitourinary system; gut; lung; musculoskeletal system; and thymus.	molecular_function (GO:0003674); cellular_component (GO:0005575); biological_process (GO:0008150)	H2-T9	3.32251	3.32251	5.2744	20.0267	2.84323e-20	6.19914	6.19914	5.2744	33.3671	4.30988e-45	0	0.641011	-1.56004	20.0267	12.6916	5.45208e-07
HSPA8	3.11	1.1	2.01	2712.18	[TAD1813_chr9],[Plus]	chr9:40,609,355-40,613,282	NM_031165	Hspa8, heat shock protein 8, heat shock cognate 71 kDa protein|heat shock 70 kDa protein 8|heat shock cognate hsc73|heat shock protein cognate 70, Exhibits ATPase activity; phosphatidylserine binding activity; and unfolded protein binding activity. Involved in several processes, including chaperone cofactor-dependent protein refolding; late endosomal microautophagy; and positive regulation by hos…	nucleotide binding (GO:0000166); Prp19 complex (GO:0000974); G-protein coupled receptor binding (GO:0001664); phosphatidylserine binding (GO:0001786); positive regulation of T cell mediated cytotoxicity (GO:0001916); photoreceptor inner segment (GO:0001917); RNA binding (GO:0003723); signaling receptor binding (GO:0005102); protein binding (GO:0005515); ATP binding (GO:0005524); intracellular (GO…	Hspa8	2.0222	2.0222	314.851	729.638	8.04737e-06	8.44849	8.44849	314.851	2712.18	4.30988e-45	0	1.09423	1.09423	729.638	788.628	1
HELZ2	3.11	1.1	2.01	20.6153	[TAD544_chr2],[Minus]	chr2:180,962,319-180,976,732	NM_183162	Helz2, helicase with zinc finger 2, transcriptional coactivator, helicase with zinc finger domain 2|PPAR gamma-DNA-binding domain interacting protein1|PPAR-gamma DBD-interacting protein 1|PPAR-gamma DNA-binding domain-interacting protein 1|peroxisomal proliferator-activated receptor A interacting complex 285, Predicted to have RNA binding activity; RNA helicase activity; and nuclear receptor coac…	nucleotide binding (GO:0000166); nuclear-transcribed mRNA catabolic process, nonsense-mediated decay (GO:0000184); DNA binding (GO:0003677); RNA binding (GO:0003723); RNA helicase activity (GO:0003724); helicase activity (GO:0004386); ribonuclease activity (GO:0004540); ATP binding (GO:0005524); nucleus (GO:0005634); nucleoplasm (GO:0005654); cytoplasm (GO:0005737); hydrolase activity (GO:0016787…	Helz2	2.65164	2.65164	1.65909	5.01795	3.53049e-06	12.2189	12.2189	1.65909	20.6153	1.11658e-44	1.2	0.3714	-2.69251	5.01795	1.83771	1.50236e-11
MOV10	3.11	1.1	2.01	25.1561	[TAD688_chr3],[Minus],[Overlapping_Isoform_Count: 3]	chr3:104,597,749-104,621,223 chr3:104,597,749-104,621,481	NM_008619 NM_001163440 NM_001163441	Mov10, Mov10 RISC complex RNA helicase, putative helicase MOV-10|moloney leukemia virus 10 protein, Predicted to have 5'-3' RNA helicase activity and RNA binding activity. Involved in negative regulation of transposition, RNA-mediated and regulation of neuron projection arborization. Localizes to cytosol and nucleus. Is expressed in brain; gut; sensory organ; testis; and turbinate bone primordium…	nucleotide binding (GO:0000166); P-body (GO:0000932); RNA binding (GO:0003723); RNA helicase activity (GO:0003724); helicase activity (GO:0004386); protein binding (GO:0005515); ATP binding (GO:0005524); nucleus (GO:0005634); cytoplasm (GO:0005737); cytosol (GO:0005829); negative regulation of transposition, RNA-mediated (GO:0010526); hydrolase activity (GO:0016787); gene silencing by RNA (GO:003…	Mov10	2.35829	2.35829	4.70849	12.6917	5.0877e-12	5.23533	5.23533	4.70849	25.1561	4.75564e-44	0	0.801551	-1.24758	12.6917	10.0468	0.914027
IFI202B	3.11	1.1	2.01	84.3632	[TAD226_chr1],[Minus],[Overlapping_Isoform_Count: 2]	chr1:175,892,699-175,912,975	NM_011940 NM_008327	Ifi202b, interferon activated gene 202B, interferon-activable protein 202|Interferon-activatable protein 202a (Ifi-202a) (Interferon-inducible protein p202a)|ifi-202|interferon activated gene 202A|interferon-inducible protein p202|lupus susceptibility protein p202, Involved in cellular response to interferon-beta. Is expressed in bone; decidua; epidermis; and thymus primordium.	cellular response to interferon-beta (GO:0035458)	Ifi202b	2.30996	2.30996	13.1906	34.8479	1.83415e-13	6.27033	6.27033	13.1906	84.3632	9.06948e-44	0	0.588625	-1.69887	34.8479	20.2551	1.13774e-10
TRIM12C	3.11	1.1	2.01	12.0609	[TAD1528_chr7],[Minus],[Overlapping_Isoform_Count: 2]	chr7:111,487,267-111,501,863 chr7:111,487,267-111,501,872	NM_175677 NM_001146007	Trim12c, tripartite motif-containing 12C, Predicted to have several functions, including protein homodimerization activity; transcription coactivator activity; and ubiquitin protein ligase activity. Predicted to be involved in several processes, including positive regulation of I-kappaB kinase/NF-kappaB signaling; positive regulation of NF-kappaB transcription factor activity; and regulation of v…	protein polyubiquitination (GO:0000209); P-body (GO:0000932); transcription coactivator activity (GO:0003713); ubiquitin-protein transferase activity (GO:0004842); nucleoplasm (GO:0005654); cytoplasm (GO:0005737); cytosol (GO:0005829); regulation of gene expression (GO:0010468); positive regulation of autophagy (GO:0010508); protein ubiquitination (GO:0016567); protein kinase binding (GO:0019901)…	Trim12c	2.09548	2.09548	1.93527	4.64454	2.83304e-07	6.10675	6.10675	1.93527	12.0609	2.18927e-43	0	0.568012	-1.76053	4.64454	2.60251	4.2118e-08
SERPINB9	3.11	1.1	2.01	10.9652	[TAD2580_chr13],[Plus]	chr13:33,096,409-33,109,824	NM_009256	Serpinb9, serine (or cysteine) peptidase inhibitor, clade B, member 9, serpin B9|serine (or cysteine) proteinase inhibitor, clade B, member 9|serine protease inhibitor 6, Exhibits serine-type endopeptidase inhibitor activity. Involved in several processes, including T cell mediated cytotoxicity; acute inflammatory response to antigenic stimulus; and negative regulation of T cell apoptotic process…	T cell mediated cytotoxicity (GO:0001913); protease binding (GO:0002020); acute inflammatory response to antigenic stimulus (GO:0002438); serine-type endopeptidase inhibitor activity (GO:0004867); protein binding (GO:0005515); extracellular space (GO:0005615); nucleus (GO:0005634); nucleoplasm (GO:0005654); cytoplasm (GO:0005737); Golgi apparatus (GO:0005794); cytosol (GO:0005829); immune respons…	Serpinb9	3.11171	3.11171	1.5093	5.38236	1.18281e-13	7.11942	7.11942	1.5093	10.9652	2.39985e-43	0	0.869788	-1.14971	5.38236	4.61709	1
KRT14	3.11	1.1	2.01	19.7274	[TAD2332_chr11],[Minus]	chr11:100,064,475-100,068,824	NM_016958	Krt14, keratin 14, keratin, type I cytoskeletal 14|cytokeratin 14|keratin complex 1, acidic, gene 14, Predicted to have keratin filament binding activity. Involved in epithelial cell differentiation. Localizes to basal part of cell; cell periphery; and keratin filament. Is expressed in several structures, including alimentary system; genitourinary system; integumental system; metapodial pad; and …	structural molecule activity (GO:0005198); protein binding (GO:0005515); intracellular (GO:0005622); nucleus (GO:0005634); cytoplasm (GO:0005737); intermediate filament (GO:0005882); aging (GO:0007568); epithelial cell differentiation (GO:0030855); hair cycle (GO:0042633); keratin filament (GO:0045095); intermediate filament bundle assembly (GO:0045110); basal part of cell (GO:0045178); cell peri…	Krt14	5.46904	5.46904	1.61066	10.0894	2.46666e-18	12.024	12.024	1.61066	19.7274	1.31082e-42	0	1.02369	1.02369	10.0894	10.2083	1
GM12185	3.11	1.1	2.01	1.60645	[TAD2226_chr11],[Minus]	chr11:48,718,157-48,740,684	NM_001045540	Gm12185, predicted gene 12185, interferon inducible GTPase|Immunity related GTPase, B2-B1 tandem, WSB specific|OTTMUSPWKG00059377|OTTMUSWSBG00059276, Predicted to have GTPase activity. Predicted to be involved in cellular response to interferon-beta and defense response. Predicted to localize to endoplasmic reticulum membrane.	GTPase activity (GO:0003924); endoplasmic reticulum membrane (GO:0005789); defense response (GO:0006952); cellular response to interferon-beta (GO:0035458)	Gm12185	23.3553	23.3553	0.0160292	0.452266	3.97028e-15	93.2973	93.2973	0.0160292	1.60645	9.1636e-42	0	0.513352	-1.94798	0.452266	0.227307	0.0493275
2010002M12RIK	3.11	1.1	2.01	2.12906	[TAD3468_chr19],[Minus]	chr19:34,691,540-34,715,233	NM_053217	RIKEN cDNA 2010002M12 gene,	RNA binding (GO:0003723); cytoplasm (GO:0005737); cytosol (GO:0005829); defense response to virus (GO:0051607)	2010002M12Rik	16.1032	16.1032	0.0212911	0.413542	1.06193e-07	93.5778	93.5778	0.0212911	2.12906	4.84936e-41	1.2	0.175158	-5.70914	0.413542	0.0699756	3.51337e-05
EIF2AK2	3.11	1.1	2.01	37.6622	[TAD3246_chr17],[Minus]	chr17:79,251,889-79,281,912	NM_011163	Eif2ak2, eukaryotic translation initiation factor 2-alpha kinase 2, interferon-induced, double-stranded RNA-activated protein kinase|IFN- type I-induced and dsRNA-activated kinase|IFN-induced and double-stranded RNA-activated kinase|P1/eIF-2A protein kinase|T-cell viral integration site|dsRNA-activated kinase|eIF-2 alpha|eIF-2A protein kinase 2|interferon-inducible RNA-dependent protein kinase|p6…	nucleotide binding (GO:0000166); activation of MAPKK activity (GO:0000186); positive regulation of cytokine production (GO:0001819); immune system process (GO:0002376); RNA binding (GO:0003723); double-stranded RNA binding (GO:0003725); protein kinase activity (GO:0004672); protein serine/threonine kinase activity (GO:0004674); eukaryotic translation initiation factor 2alpha kinase activity (GO:0…	Eif2ak2	2.6629	2.6629	5.54282	16.854	5.3949e-08	6.67102	6.67102	5.54282	37.6622	8.94714e-41	1.2	0.470476	-2.12551	16.854	7.82468	6.32621e-08
TRIM14	3.11	1.1	2.01	11.6247	[TAD806_chr4],[Minus]	chr4:46,517,943-46,549,013	NM_029077	Trim14, tripartite motif-containing 14, tripartite motif-containing protein 14|PU.1 binding protein Pub, Predicted to have several functions, including protein homodimerization activity; transcription coactivator activity; and ubiquitin protein ligase activity. Predicted to be involved in several processes, including negative regulation of viral transcription; positive regulation of I-kappaB kina…	protein polyubiquitination (GO:0000209); immune system process (GO:0002376); transcription coactivator activity (GO:0003713); nucleoplasm (GO:0005654); cytoplasm (GO:0005737); mitochondrion (GO:0005739); mitochondrial outer membrane (GO:0005741); cytosol (GO:0005829); zinc ion binding (GO:0008270); regulation of gene expression (GO:0010468); positive regulation of autophagy (GO:0010508); membrane…	Trim14	2.07946	2.07946	1.931	4.59481	4.3175e-07	5.89561	5.89561	1.931	11.6247	4.54233e-40	0	0.535516	-1.86736	4.59481	2.42906	2.75722e-08
THBS1	3.11	1.1	2.01	124.396	[TAD436_chr2],[Plus]	chr2:117,937,657-117,952,869	NM_011580	Thbs1, thrombospondin 1, thrombospondin-1|glycoprotein G, Exhibits extracellular matrix binding activity. Involved in several processes, including cellular response to nitric oxide; circulatory system development; and monocyte aggregation. Localizes to extracellular space and sarcoplasmic reticulum. Is expressed in several structures, including brain; limb; respiratory system; sensory organ; and …	activation of MAPK activity (GO:0000187); phosphatidylserine binding (GO:0001786); negative regulation of endothelial cell proliferation (GO:0001937); negative regulation of cell-matrix adhesion (GO:0001953); fibronectin binding (GO:0001968); sprouting angiogenesis (GO:0002040); negative regulation of antigen processing and presentation of peptide or polysaccharide antigen via MHC class II (GO:00…	Thbs1	3.54507	3.54507	19.8827	80.5638	4.01767e-25	6.14811	6.14811	19.8827	124.396	1.46482e-37	0	1.12853	1.12853	80.5638	89.7838	1
ASAP3	3.11	1.1	2.01	2.81703	[TAD947_chr4],[Plus]	chr4:135,762,279-135,802,488	NM_001008232	Asap3, ArfGAP with SH3 domain, ankyrin repeat and PH domain 3, arf-GAP with SH3 domain, ANK repeat and PH domain-containing protein 3|development and differentiation enhancing factor-like 1, Predicted to have GTPase activator activity. Predicted to be involved in cell migration; positive regulation of GTPase activity; and regulation of stress fiber assembly. Predicted to localize to several cellu…	ruffle (GO:0001726); GTPase activator activity (GO:0005096); nucleoplasm (GO:0005654); cytoplasm (GO:0005737); cytosol (GO:0005829); focal adhesion (GO:0005925); cell migration (GO:0016477); intracellular membrane-bounded organelle (GO:0043231); positive regulation of GTPase activity (GO:0043547); metal ion binding (GO:0046872); regulation of stress fiber assembly (GO:0051492)	Asap3	2.55121	2.55121	0.362825	1.05839	1.01433e-08	7.59479	7.59479	0.362825	2.81703	4.72167e-37	0	0.883847	-1.13142	1.05839	0.924733	1
HSH2D	3.11	1.1	2.01	5.28647	[TAD1683_chr8],[Plus]	chr8:74,713,566-74,724,857	NM_197944	Hsh2d, hematopoietic SH2 domain containing, hematopoietic SH2 domain-containing protein|adaptor in lymphocytes of unknown function X|adaptor protein ALx2|hematopoietic SH2 protein, Exhibits protein-macromolecule adaptor activity. Involved in T cell activation; negative regulation of B cell apoptotic process; and negative regulation of mitochondrial depolarization. Localizes to cytosol and mitocho…	negative regulation of B cell apoptotic process (GO:0002903); cytoplasm (GO:0005737); mitochondrion (GO:0005739); cytosol (GO:0005829); signal transduction (GO:0007165); protein binding, bridging (GO:0030674); T cell activation (GO:0042110); negative regulation of mitochondrial depolarization (GO:0051902)	Hsh2d	6.77741	6.77741	0.28531	2.22907	1.06777e-09	18.1622	18.1622	0.28531	5.28647	5.81495e-37	1.2	0.301419	-3.31764	2.22907	0.658789	1.04121e-07
TRIM34A	3.11	1.1	2.01	3.75762	[TAD1528_chr7],[Plus]	chr7:111,392,970-111,410,750	NM_030684	Trim34a, tripartite motif-containing 34A, tripartite motif-containing protein 34A|tripartite motif protein 34|tripartite motif-containing 34|tripartite motif-containing protein 34, Predicted to have protein homodimerization activity; protein kinase binding activity; and ubiquitin protein ligase activity. Predicted to be involved in several processes, including positive regulation of I-kappaB kina…	protein polyubiquitination (GO:0000209); nucleoplasm (GO:0005654); cytoplasm (GO:0005737); cytosol (GO:0005829); zinc ion binding (GO:0008270); regulation of gene expression (GO:0010468); positive regulation of autophagy (GO:0010508); protein ubiquitination (GO:0016567); protein kinase binding (GO:0019901); regulation of protein localization (GO:0032880); protein homodimerization activity (GO:004…	Trim34a	2.93303	2.93303	0.343727	1.16012	1.18161e-05	10.6434	10.6434	0.343727	3.75762	3.62764e-35	1.2	0.372935	-2.68143	1.16012	0.423646	2.23524e-06
CHTF18	3.11	1.1	2.01	7.03952	[TAD3173_chr17],[Minus]	chr17:25,855,974-25,864,360	NM_145409	Chtf18, CTF18, chromosome transmission fidelity factor 18, chromosome transmission fidelity protein 18 homolog|CTF18, chromosome transmission fidelity factor 18 homolog|Chl12 homolog, Is predicted to contribute to DNA clamp loader activity and single-stranded DNA helicase activity. Involved in cell development; meiotic nuclear division; and negative regulation of chromosome segregation. Localizes…	nucleotide binding (GO:0000166); DNA binding (GO:0003677); DNA clamp loader activity (GO:0003689); ATP binding (GO:0005524); nucleus (GO:0005634); nucleoplasm (GO:0005654); cytoplasm (GO:0005737); cytosol (GO:0005829); DNA replication (GO:0006260); cell cycle (GO:0007049); reciprocal meiotic recombination (GO:0007131); male meiotic nuclear division (GO:0007140); ATPase activity (GO:0016887); sing…	Chtf18	4.75501	4.75502	1.00706	5.47598	3.42797e-26	6.84521	6.84521	1.00706	7.03952	3.45709e-34	0	1.07401	1.07401	5.47598	5.80739	1
MNDA	3.11	1.1	2.01	19.6172	[TAD226_chr1],[Minus],[Overlapping_Isoform_Count: 2]	chr1:175,826,471-175,843,177	NM_001033450 NM_001301745	myeloid cell nuclear differentiation antigen, interferon-activable protein 205-B isoform 2;interferon-activable protein 205-B isoform 1	RNA polymerase II proximal promoter sequence-specific DNA binding (GO:0000978); transcriptional repressor activity, RNA polymerase II transcription regulatory region sequence-specific DNA binding (GO:0001227); activation of innate immune response (GO:0002218); double-stranded DNA binding (GO:0003690); nucleus (GO:0005634); nucleoplasm (GO:0005654); nucleolus (GO:0005730); cytosol (GO:0005829); tr…	Mnda	2.09964	2.09964	3.55201	8.51479	0.000130791	5.41292	5.41292	3.55201	19.6172	1.58404e-33	0	0.706046	-1.41634	8.51479	5.93481	0.360881
SERPINE1	3.11	1.1	2.01	6.13829	[TAD1134_chr5],[Minus]	chr5:137,537,375-137,548,142	NM_008871	Serpine1, serine (or cysteine) peptidase inhibitor, clade E, member 1, plasminogen activator inhibitor 1|PAI|Plasminogen activator inhibitor-1 precursor (PAI-1) (Endothelial plasminogen activator inhibitor) (PAI)|endothelial plasminogen activator inhibitor|nexin, plasminogen activator inhibitor type 1|plasminogen activator inhibitor, type I|serine (or cysteine) proteinase inhibitor, clade E, memb…	placenta development (GO:0001890); protease binding (GO:0002020); serine-type endopeptidase inhibitor activity (GO:0004867); signaling receptor binding (GO:0005102); protein binding (GO:0005515); extracellular region (GO:0005576); extracellular space (GO:0005615); cytoplasm (GO:0005737); female gonad development (GO:0008585); negative regulation of peptidase activity (GO:0010466); regulation of s…	Serpine1	9.93237	9.93237	0.462308	5.25595	1.34351e-37	12.9948	12.9948	0.462308	6.13829	4.63722e-33	0	0.93957	-1.06432	5.25595	4.87991	1
TDRD7	3.11	1.1	2.01	14.2274	[TAD805_chr4],[Plus],[Overlapping_Isoform_Count: 2]	chr4:45,985,168-46,047,637 chr4:45,978,206-46,047,637	NM_146142 NM_001290475	Tdrd7, tudor domain containing 7, tudor domain-containing protein 7|PCTAIRE2-binding protein|trap|tudor repeat associator with PCTAIRE 2, Predicted to have mRNA binding activity and protein N-terminus binding activity. Involved in gamete generation and lens development in camera-type eye. Localizes to P granule; chromatoid body; and ribonucleoprotein complex. Is expressed in several structures, i…	lens morphogenesis in camera-type eye (GO:0002089); RNA binding (GO:0003723); mRNA binding (GO:0003729); protein binding (GO:0005515); cytoplasm (GO:0005737); mitochondrial matrix (GO:0005759); multicellular organism development (GO:0007275); germ cell development (GO:0007281); spermatogenesis (GO:0007283); posttranscriptional regulation of gene expression (GO:0010608); cell differentiation (GO:0…	Tdrd7	2.3613	2.3613	3.33986	9.02158	4.82144e-12	4.17554	4.17554	3.33986	14.2274	7.29156e-33	0	0.610721	-1.63741	9.02158	5.43586	1.09784e-08
BST2	3.11	1.1	2.01	196.323	[TAD1682_chr8],[Minus]	chr8:74,058,160-74,061,336	NM_198095	Bst2, bone marrow stromal cell antigen 2, bone marrow stromal antigen 2|DAMP-1 protein homolog|HM1.24 antigen|tetherin, Predicted to have metalloendopeptidase inhibitor activity. Involved in several processes, including negative regulation of viral process; response to interferon-alpha; and response to interferon-gamma. Localizes to cell surface. Is expressed in retina. Human ortholog(s) of this …	immune system process (GO:0002376); cytoplasm (GO:0005737); endosome (GO:0005768); Golgi apparatus (GO:0005794); plasma membrane (GO:0005886); metalloendopeptidase inhibitor activity (GO:0008191); response to virus (GO:0009615); cell surface (GO:0009986); membrane (GO:0016020); integral component of membrane (GO:0016021); apical plasma membrane (GO:0016324); anchored component of membrane (GO:003…	Bst2	5.63084	5.63084	26.143	169.259	1.91913e-22	7.35477	7.35477	26.143	196.323	1.22472e-31	1.2	0.198154	-5.04658	169.259	33.0931	1.39699e-59
MNDAL	3.11	1.1	2.01	20.0994	[TAD226_chr1],[Minus]	chr1:175,787,350-175,810,318	NM_001170853	Mndal, myeloid nuclear differentiation antigen like, myeloid cell nuclear differentiation antigen-like protein, Predicted to have several functions, including DNA-binding transcription repressor activity, RNA polymerase II-specific; RNA polymerase II cis-regulatory region sequence-specific DNA binding activity; and identical protein binding activity. Involved in negative regulation of cell growth…	RNA polymerase II proximal promoter sequence-specific DNA binding (GO:0000978); transcriptional repressor activity, RNA polymerase II transcription regulatory region sequence-specific DNA binding (GO:0001227); activation of innate immune response (GO:0002218); double-stranded DNA binding (GO:0003690); nucleus (GO:0005634); nucleoplasm (GO:0005654); nucleolus (GO:0005730); cytosol (GO:0005829); tr…	Mndal	5.31663	5.31663	3.30666	20.0994	1.93545e-26	5.32536	5.32536	3.30666	17.9718	1.28077e-31	1.2	0.383431	-2.60803	20.0994	7.60201	2.48153e-18
SOCS1	3.11	1.1	2.01	6.03047	[TAD3017_chr16],[Minus],[Overlapping_Isoform_Count: 2]	chr16:10,783,901-10,785,629	NM_009896 NM_001271603	Socs1, suppressor of cytokine signaling 1, suppressor of cytokine signaling 1|JAK2-binding protein|STAT-induced STAT inhibitor 1|cytokine inducible SH2-containing protein 1|cytokine inducible SH2-containing protein 7, Exhibits kinase inhibitor activity. Involved in several processes, including cell surface receptor signaling pathway; regulation of alpha-beta T cell differentiation; and regulation…	regulation of cytokine production (GO:0001817); regulation of protein phosphorylation (GO:0001932); insulin-like growth factor receptor binding (GO:0005159); protein binding (GO:0005515); nucleus (GO:0005634); nucleoplasm (GO:0005654); cytoplasm (GO:0005737); cytosol (GO:0005829); phosphatidylinositol 3-kinase complex (GO:0005942); JAK-STAT cascade (GO:0007259); negative regulation of signal tran…	Socs1	2.30218	2.30218	0.515491	1.3588	0.000263782	11.4111	11.4111	0.515491	6.03047	1.28077e-31	0	0.788793	-1.26776	1.3588	1.05605	1
TUBB4B	3.11	1.1	2.01	94.1803	[TAD302_chr2],[Minus]	chr2:25,077,677-25,080,222	NM_146116	Tubb4b, tubulin, beta 4B class IVB, tubulin beta-4B chain|novel tubulin protein|tubulin beta-2C chain|tubulin, beta 2C|tubulin, beta 2c1|tubulin, beta, 2, Predicted to have GTP binding activity and double-stranded RNA binding activity. Predicted to be a structural constituent of cytoskeleton. Predicted to be involved in microtubule cytoskeleton organization and mitotic cell cycle. Localizes to my…	nucleotide binding (GO:0000166); microtubule cytoskeleton organization (GO:0000226); mitotic cell cycle (GO:0000278); double-stranded RNA binding (GO:0003725); GTPase activity (GO:0003924); structural constituent of cytoskeleton (GO:0005200); GTP binding (GO:0005525); cytoplasm (GO:0005737); cytoskeleton (GO:0005856); microtubule (GO:0005874); microtubule-based process (GO:0007017); myelin sheath…	Tubb4b	2.9767	2.9767	20.9119	71.2687	3.57082e-18	4.41637	4.41637	20.9119	94.1803	1.07356e-30	0	1.01236	1.01236	71.2687	71.2867	1
KIF24	3.11	1.1	2.01	2.01285	[TAD799_chr4],[Minus]	chr4:41,337,780-41,411,881	NM_024241	Kif24, kinesin family member 24, kinesin-like protein KIF24, Predicted to have identical protein binding activity and microtubule motor activity. Predicted to be involved in cilium assembly and microtubule depolymerization. Predicted to localize to centriole and protein-containing complex. Orthologous to human KIF24 (kinesin family member 24).	nucleotide binding (GO:0000166); microtubule motor activity (GO:0003777); ATP binding (GO:0005524); cytoplasm (GO:0005737); centriole (GO:0005814); cytoskeleton (GO:0005856); microtubule (GO:0005874); microtubule-based movement (GO:0007018); microtubule depolymerization (GO:0007019); microtubule binding (GO:0008017); cell projection organization (GO:0030030); protein-containing complex (GO:003299…	Kif24	3.28201	3.28201	0.255817	0.961033	6.47219e-11	7.71159	7.71159	0.255817	2.01285	1.97728e-30	0	1.01229	1.01229	0.961033	0.959435	1
GBP5	3.11	1.1	2.01	2.75443	[TAD745_chr3],[Plus]	chr3:142,159,897-142,185,308	NM_153564	Gbp5, guanylate binding protein 5, guanylate-binding protein 5|GBP-5|GTP-binding protein 5|guanine nucleotide-binding protein 5|guanylate nucleotide binding protein 5|muGBP-5, Predicted to have GTP binding activity; GTPase activity; and protein homodimerization activity. Involved in several processes, including cellular response to interferon-gamma; cytokine production; and positive regulation of…	nucleotide binding (GO:0000166); immune system process (GO:0002376); GTPase activity (GO:0003924); protein binding (GO:0005515); GTP binding (GO:0005525); cytoplasm (GO:0005737); Golgi apparatus (GO:0005794); inflammatory response (GO:0006954); response to bacterium (GO:0009617); membrane (GO:0016020); hydrolase activity (GO:0016787); cytoplasmic vesicle (GO:0031410); positive regulation of inter…	Gbp5	17.3811	17.3811	0.056395	1.15498	2.58201e-18	46.4728	46.4728	0.056395	2.75443	2.74952e-30	1.2	0.393367	-2.54216	1.15498	0.445849	5.73364e-06
TRIM34B	3.11	1.1	2.01	3.96849	[TAD1528_chr7],[Plus]	chr7:111,477,984-111,485,131	NM_001243916	Trim34b, tripartite motif-containing 34B, Predicted to have protein homodimerization activity; protein kinase binding activity; and ubiquitin protein ligase activity. Predicted to be involved in several processes, including positive regulation of I-kappaB kinase/NF-kappaB signaling; positive regulation of NF-kappaB transcription factor activity; and regulation of viral entry into host cell. Predi…	protein polyubiquitination (GO:0000209); nucleoplasm (GO:0005654); cytoplasm (GO:0005737); cytosol (GO:0005829); regulation of gene expression (GO:0010468); positive regulation of autophagy (GO:0010508); protein ubiquitination (GO:0016567); protein kinase binding (GO:0019901); regulation of protein localization (GO:0032880); protein homodimerization activity (GO:0042803); positive regulation of I…	Trim34b	3.41949	3.41949	0.412102	1.62157	6.58852e-08	9.38757	9.38757	0.412102	3.96849	4.80893e-30	1.2	0.407782	-2.45229	1.62157	0.647889	7.00235e-07
APOL9A	3.11	1.1	2.01	43.6707	[TAD2964_chr15],[Minus],[Overlapping_Isoform_Count: 2]	chr15:77,234,218-77,241,464 chr15:77,234,218-77,241,510	NM_173786 NM_001162883	Apol9a, apolipoprotein L 9a, Predicted to have lipid binding activity. Human ortholog(s) of this gene implicated in focal segmental glomerulosclerosis and schizophrenia. Orthologous to several human genes including APOL1 (apolipoprotein L1); APOL2 (apolipoprotein L2); and APOL3 (apolipoprotein L3).	cellular_component (GO:0005575); biological_process (GO:0008150); lipid binding (GO:0008289)	Apol9a	4.7621	4.7621	6.03461	32.9989	1.6126e-20	7.08478	7.08478	6.03461	43.6707	1.76947e-29	1.2	0.263857	-3.78993	32.9989	8.59537	7.32217e-60
SLFN2	3.11	1.1	2.01	12.2057	[TAD2299_chr11],[Plus]	chr11:82,878,613-82,884,180	NM_011408	Slfn2, schlafen 2, schlafen family member 12-like|OTTMUSCASG00059410|OTTMUSPWKG00059397|OTTMUSWSBG00059303|Schlafen family member 2, Involved in negative regulation of cell population proliferation and response to bacterium. Is expressed in temporal bone. Orthologous to human SLFN12L (schlafen family member 12 like).	negative regulation of cell proliferation (GO:0008285); response to bacterium (GO:0009617)	Slfn2	22.3664	22.3664	0.47572	12.2057	3.33488e-76	14.0041	14.0041	0.47572	6.82565	2.4072e-29	0	0.622554	-1.60629	12.2057	7.50561	4.87924e-07
IFI203	3.11	1.1	2.01	50.5626	[TAD226_chr1],[Minus],[Overlapping_Isoform_Count: 3]	chr1:175,850,530-175,872,803 chr1:175,850,530-175,872,623	NM_001302649 NM_001302650 NM_001302651	Ifi203, interferon activated gene 203, interferon-activable protein 203|interferon-inducible protein p203, Predicted to have several functions, including DNA-binding transcription repressor activity, RNA polymerase II-specific; RNA polymerase II cis-regulatory region sequence-specific DNA binding activity; and identical protein binding activity. Involved in cellular response to interferon-beta. P…	RNA polymerase II proximal promoter sequence-specific DNA binding (GO:0000978); transcriptional repressor activity, RNA polymerase II transcription regulatory region sequence-specific DNA binding (GO:0001227); activation of innate immune response (GO:0002218); double-stranded DNA binding (GO:0003690); nucleus (GO:0005634); nucleoplasm (GO:0005654); nucleolus (GO:0005730); cytosol (GO:0005829); tr…	Ifi203	3.00617	3.00617	9.88056	33.8556	1.55e-17	5.02112	5.02112	9.88056	50.5626	2.61862e-29	1.2	0.486786	-2.05429	33.8556	16.269	1.84957e-21
CXCL11	3.11	1.1	2.01	5.60535	[TAD1069_chr5],[Minus],[Overlapping_Isoform_Count: 2]	chr5:92,788,570-92,792,322 chr5:92,788,570-92,792,303	NM_019494 NR_038116	Cxcl11, chemokine (C-X-C motif) ligand 11, C-X-C motif chemokine 11|interferon-inducible T-cell alpha chemoattractant|small inducible cytokine subfamily B (Cys-X-Cys), member 11|small-inducible cytokine B11, Predicted to have CXCR chemokine receptor binding activity and chemokine activity. Predicted to be involved in several processes, including cellular response to lipopolysaccharide; chemokine-…	extracellular space (GO:0005615); inflammatory response (GO:0006954); chemokine activity (GO:0008009); neutrophil chemotaxis (GO:0030593); CXCR chemokine receptor binding (GO:0045236); antimicrobial humoral immune response mediated by antimicrobial peptide (GO:0061844); chemokine-mediated signaling pathway (GO:0070098); cellular response to lipopolysaccharide (GO:0071222)	Cxcl11	27.5474	27.5474	0.027237	0.91719	3.58451e-13	189.115	189.115	0.027237	5.60535	1.63128e-28	1.2	0.266288	-3.75534	0.91719	0.237732	8.03399e-07
RAD54L	3.11	1.1	2.01	4.62088	[TAD908_chr4],[Minus],[Overlapping_Isoform_Count: 3]	chr4:115,769,559-115,796,295 chr4:115,769,559-115,796,294	NM_001122959 NM_009015 NM_001122958	Rad54l, RAD54 like (S. cerevisiae), DNA repair and recombination protein RAD54-like|RAD54 homolog|mHR54|mRAD54, Predicted to have DNA translocase activity and annealing helicase activity. Involved in several processes, including determination of adult lifespan; double-strand break repair via homologous recombination; and response to ionizing radiation. Predicted to localize to nucleoplasm and pro…	nucleotide binding (GO:0000166); double-strand break repair via homologous recombination (GO:0000724); DNA binding (GO:0003677); DNA helicase activity (GO:0003678); helicase activity (GO:0004386); ATP binding (GO:0005524); nucleus (GO:0005634); nucleoplasm (GO:0005654); DNA repair (GO:0006281); double-strand break repair (GO:0006302); cellular response to DNA damage stimulus (GO:0006974); recipro…	Rad54l	3.02353	3.02353	0.811243	2.80489	2.11433e-12	5.58095	5.58095	0.811243	4.62088	4.14377e-28	0	1.14479	1.14479	2.80489	3.17152	1
APOL9B	3.11	1.1	2.01	33.5447	[TAD2966_chr15],[Plus],[Overlapping_Isoform_Count: 2]	chr15:77,559,501-77,566,812 chr15:77,559,550-77,566,812	NM_001168660 NM_173743	Apol9b, apolipoprotein L 9b, Predicted to have lipid binding activity. Orthologous to human APOL3 (apolipoprotein L3).	cellular_component (GO:0005575); biological_process (GO:0008150); lipid binding (GO:0008289)	Apol9b	6.31031	6.31031	4.63497	33.5447	4.7031e-34	6.23508	6.23508	4.63497	29.5312	5.74886e-28	1.2	0.377609	-2.64824	33.5447	12.5041	3.21526e-38
RGS16	3.11	1.1	2.01	31.2865	[TAD181_chr1],[Plus]	chr1:155,587,482-155,592,598	NM_011267	Rgs16, regulator of G-protein signaling 16, regulator of G-protein signaling 16|A28-RGS14P|RGS-R|retinal-specific RGS|retinally abundant regulator of G-protein signaling, Exhibits GTPase activator activity. Involved in G protein-coupled receptor signaling pathway and positive regulation of GTPase activity. Localizes to intrinsic component of membrane. Is expressed in several structures, including…	GTPase activator activity (GO:0005096); protein binding (GO:0005515); cytoplasm (GO:0005737); G-protein coupled receptor signaling pathway (GO:0007186); negative regulation of signal transduction (GO:0009968); membrane (GO:0016020); intrinsic component of membrane (GO:0031224); positive regulation of GTPase activity (GO:0043547); membrane raft (GO:0045121)	Rgs16	7.42496	7.42496	3.6813	31.2865	5.22898e-55	4.29622	4.29622	3.6813	16.1311	6.51506e-28	0	1.04918	1.04918	31.2865	32.4081	1
9930111J21RIK1	3.11	1.1	2.01	2.34941	[TAD2226_chr11],[Minus],[Overlaps with:9930111J21Rik2;Psme2b]	chr11:48,759,651-48,792,883	NM_001114679	9930111J21Rik1, RIKEN cDNA 9930111J21 gene 1, interferon-inducible GTPase family member, Predicted to have GTPase activity. Predicted to be involved in cellular response to interferon-beta and defense response. Predicted to localize to endoplasmic reticulum membrane.	GTPase activity (GO:0003924); endoplasmic reticulum membrane (GO:0005789); defense response (GO:0006952); cellular response to interferon-beta (GO:0035458)	9930111J21Rik1	13.7868	13.7868	0.147463	2.34941	6.84225e-36	13.8743	13.8743	0.147463	2.11177	1.13413e-27	0	1.07191	1.07191	2.34941	2.48423	1
OAS1B	3.11	1.1	2.01	10.8039	[TAD1111_chr5],[Plus],[Overlapping_Isoform_Count: 2]	chr5:121,262,643-121,274,169 chr5:121,262,646-121,274,169	NM_001083925 NR_003507	Oas1b, 2'-5' oligoadenylate synthetase 1B, inactive 2'-5'-oligoadenylate synthase 1B|(2-5')oligo(A) synthase 1B|(2-5')oligo(A) synthetase 1b|2'-5'-oligoadenylate synthase-like protein 1|2'-5'-oligoadenylate synthetase-like protein 1|2-5A synthase 1B|2-5A synthetase 1B|Flavivirus resistance, Predicted to have 2'-5'-oligoadenylate synthetase activity and double-stranded RNA binding activity. Predic…	2'-5'-oligoadenylate synthetase activity (GO:0001730); double-stranded RNA binding (GO:0003725); nucleoplasm (GO:0005654); cytosol (GO:0005829); membrane (GO:0016020); negative regulation of viral genome replication (GO:0045071); defense response to virus (GO:0051607); regulation of ribonuclease activity (GO:0060700)	Oas1b	4.61772	4.61772	1.06967	5.6637	1.16816e-13	9.90307	9.90307	1.06967	10.8039	1.53662e-26	1.2	0.164952	-6.06238	5.6637	0.919984	1.99902e-29
LDLR	3.11	1.1	2.01	21.4697	[TAD1783_chr9],[Plus],[Overlapping_Isoform_Count: 3]	chr9:21,528,019-21,554,362	NM_010700 NM_001252659 NM_001252658	Ldlr, low density lipoprotein receptor, low-density lipoprotein receptor|LDL receptor, Exhibits several functions, including amyloid-beta binding activity; low-density lipoprotein particle binding activity; and low-density lipoprotein particle receptor activity. Involved in several processes, including lipid transport; regulation of inflammatory response; and regulation of lipid metabolic process…	amyloid-beta binding (GO:0001540); protease binding (GO:0002020); low-density lipoprotein particle receptor activity (GO:0005041); calcium ion binding (GO:0005509); protein binding (GO:0005515); extracellular space (GO:0005615); lysosome (GO:0005764); endosome (GO:0005768); early endosome (GO:0005769); late endosome (GO:0005770); Golgi apparatus (GO:0005794); plasma membrane (GO:0005886); caveola…	Ldlr	2.54328	2.54328	3.71653	10.7796	5.3517e-14	5.67847	5.67847	3.71653	21.4697	1.9775e-26	0	1.14783	1.14783	10.7796	12.2204	1
CTGF	3.11	1.1	2.01	71.2973	[TAD2005_chr10],[Plus]	chr10:24,315,247-24,318,488	NM_010217	Connective tissue growth factor, connective tissue growth factor precursor	cartilage condensation (GO:0001502); ossification (GO:0001503); angiogenesis (GO:0001525); tissue homeostasis (GO:0001894); positive regulation of protein phosphorylation (GO:0001934); fibronectin binding (GO:0001968); integrin binding (GO:0005178); insulin-like growth factor binding (GO:0005520); extracellular region (GO:0005576); extracellular space (GO:0005615); cis-Golgi network (GO:0005801);…	Ctgf	6.43398	6.43398	9.68027	71.2973	9.56733e-37	6.55876	6.55876	9.68027	64.7146	4.96894e-25	0	0.948034	-1.05481	71.2973	66.7627	1
IRF9	3.11	1.1	2.01	18.5332	[TAD2787_chr14],[Plus],[Overlapping_Isoform_Count: 3]	chr14:56,223,415-56,228,867 chr14:56,222,821-56,228,867	NM_001159417 NM_008394 NM_001159418	Irf9, interferon regulatory factor 9, interferon regulatory factor 9|IFN-alpha-responsive transcription factor subunit|ISGF-3 gamma|ISGF3 p48 subunit|interferon dependent positive acting transcription factor 3 gamma|interferon-stimulated gene factor 3 gamma|transcriptional regulator ISGF3 subunit gamma, Predicted to have DNA-binding transcription factor activity, RNA polymerase II-specific and RN…	transcription regulatory region sequence-specific DNA binding (GO:0000976); RNA polymerase II proximal promoter sequence-specific DNA binding (GO:0000978); RNA polymerase II transcription factor activity, sequence-specific DNA binding (GO:0000981); immune system process (GO:0002376); DNA binding (GO:0003677); DNA binding transcription factor activity (GO:0003700); protein binding (GO:0005515); nu…	Irf9	2.42784	2.42784	3.91553	10.8695	2.25776e-12	4.64696	4.64696	3.91553	18.5332	6.23918e-25	1.2	0.316052	-3.16404	10.8695	3.38933	1.46855e-40
TMEM106A	3.11	1.1	2.01	5.09717	[TAD2335_chr11],[Plus]	chr11:101,443,555-101,453,099	NM_144830	Tmem106a, transmembrane protein 106A, Involved in several processes, including cytokine production; glycoprotein biosynthetic process; and positive regulation of intracellular signal transduction. Localizes to plasma membrane. Orthologous to human TMEM106A (transmembrane protein 106A).	immune system process (GO:0002376); molecular_function (GO:0003674); plasma membrane (GO:0005886); membrane (GO:0016020); integral component of membrane (GO:0016021); positive regulation of interleukin-1 beta production (GO:0032731); positive regulation of interleukin-6 production (GO:0032755); positive regulation of tumor necrosis factor production (GO:0032760); CD80 biosynthetic process (GO:003…	Tmem106a	2.72356	2.72356	0.808782	2.5219	1.94232e-08	6.15698	6.15698	0.808782	5.09717	1.77112e-24	0	0.771536	-1.29612	2.5219	1.92039	0.536753
OAS1C	3.11	1.1	2.01	2.66607	[TAD1111_chr5],[Minus]	chr5:121,250,207-121,262,523	NM_033541	Oas1c, 2'-5' oligoadenylate synthetase 1C, inactive 2'-5' oligoadenylate synthetase 1C|2',5'-oligoadenylate synthetase-like 5|2'-5' oligoadenylate synthetase-like 2, Exhibits double-stranded RNA binding activity. Predicted to be involved in defense response to virus; negative regulation of viral genome replication; and regulation of ribonuclease activity. Predicted to localize to cytosol; membran…	2'-5'-oligoadenylate synthetase activity (GO:0001730); RNA binding (GO:0003723); double-stranded RNA binding (GO:0003725); nucleoplasm (GO:0005654); cytosol (GO:0005829); membrane (GO:0016020); nucleotidyltransferase activity (GO:0016779); negative regulation of viral genome replication (GO:0045071); defense response to virus (GO:0051607); regulation of ribonuclease activity (GO:0060700)	Oas1c	4.27569	4.27569	0.360044	1.76448	1.20784e-13	7.24573	7.24573	0.360044	2.66607	1.77839e-24	0	0.512349	-1.9518	1.76448	0.891846	5.31313e-06
RRM2	3.11	1.1	2.01	37.7708	[TAD2403_chr12],[Plus]	chr12:25,393,118-25,399,011	NM_009104	Rrm2, ribonucleotide reductase M2, ribonucleoside-diphosphate reductase subunit M2|ribonucleoside-diphosphate reductase M2 chain|ribonucleotide reductase small chain|ribonucleotide reductase small subunit, Exhibits ferric iron binding activity; protein homodimerization activity; and ribonucleoside-diphosphate reductase activity, thioredoxin disulfide as acceptor. Involved in blastocyst developmen…	blastocyst development (GO:0001824); ribonucleoside-diphosphate reductase activity, thioredoxin disulfide as acceptor (GO:0004748); protein binding (GO:0005515); nuclear envelope (GO:0005635); cytoplasm (GO:0005737); cytosol (GO:0005829); ribonucleoside-diphosphate reductase complex (GO:0005971); DNA replication (GO:0006260); ferric iron binding (GO:0008199); deoxyribonucleotide metabolic process…	Rrm2	3.30187	3.30187	9.72892	36.7764	1.87337e-23	3.80963	3.80963	9.72892	37.7708	1.77839e-24	0	0.999629	-1.00037	36.7764	36.3077	1
UHRF1	3.11	1.1	2.01	24.9592	[TAD3222_chr17],[Plus],[Overlapping_Isoform_Count: 4]	chr17:56,442,759-56,462,909 chr17:56,443,735-56,462,909	NM_001111079 NM_010931 NM_001111078 NM_001111080	Uhrf1, ubiquitin-like, containing PHD and RING finger domains, 1, E3 ubiquitin-protein ligase UHRF1|RING-type E3 ubiquitin transferase UHRF1|mUhrf1|nuclear protein 95|nuclear zinc finger protein Np95|ubiquitin-like PHD and RING finger domain-containing protein 1|ubiquitin-like-containing PHD and RING finger domains protein 1, Exhibits several functions, including hemi-methylated DNA-binding activ…	negative regulation of transcription by RNA polymerase II (GO:0000122); chromatin (GO:0000785); euchromatin (GO:0000791); heterochromatin (GO:0000792); proximal promoter sequence-specific DNA binding (GO:0000987); DNA binding (GO:0003677); ubiquitin-protein transferase activity (GO:0004842); protein binding (GO:0005515); nucleus (GO:0005634); nucleoplasm (GO:0005654); replication fork (GO:0005657…	Uhrf1	2.13073	2.13073	7.00902	17.0915	1.09002e-10	3.49474	3.49474	7.00902	24.9592	3.97309e-23	0	1.06754	1.06754	17.0915	18.0164	1
FANCA	3.11	1.1	2.01	6.96335	[TAD1757_chr8],[Minus]	chr8:125,792,143-125,842,476	NM_016925	Fanca, Fanconi anemia, complementation group A, Fanconi anemia group A protein homolog, Involved in several processes, including gonad development; regulation of CD40 signaling pathway; and regulation of regulatory T cell differentiation. Predicted to localize to Fanconi anaemia nuclear complex and nucleoplasm. Is expressed in several structures, including gut; liver; lung; reproductive system; a…	nucleus (GO:0005634); nucleoplasm (GO:0005654); cytoplasm (GO:0005737); DNA repair (GO:0006281); cellular response to DNA damage stimulus (GO:0006974); male meiotic nuclear division (GO:0007140); male gonad development (GO:0008584); female gonad development (GO:0008585); interstrand cross-link repair (GO:0036297); regulation of cell proliferation (GO:0042127); Fanconi anaemia nuclear complex (GO:…	Fanca	2.68293	2.68293	1.68549	5.16644	2.55947e-14	4.05171	4.05171	1.68549	6.96335	4.15442e-23	0	0.948092	-1.05475	5.16644	4.83652	1
IRF5	3.11	1.1	2.01	3.84835	[TAD1197_chr6],[Plus],[Overlapping_Isoform_Count: 2]	chr6:29,476,624-29,487,320 chr6:29,479,281-29,487,320	NM_012057 NM_001252382	Irf5, interferon regulatory factor 5, interferon regulatory factor 5|interferon regulatory factor 5 bone marrow, Exhibits DNA-binding transcription factor activity, RNA polymerase II-specific and protein kinase binding activity. Involved in cytokine-mediated signaling pathway; defense response to other organism; and positive regulation of transcription by RNA polymerase II. Localizes to cytoplasm…	transcription regulatory region sequence-specific DNA binding (GO:0000976); RNA polymerase II proximal promoter sequence-specific DNA binding (GO:0000978); RNA polymerase II transcription factor activity, sequence-specific DNA binding (GO:0000981); transcriptional activator activity, RNA polymerase II transcription regulatory region sequence-specific DNA binding (GO:0001228); immune system proces…	Irf5	2.20425	2.20425	0.675024	1.70812	0.000141839	5.58207	5.58207	0.675024	3.84835	7.13262e-23	0	0.794847	-1.2581	1.70812	1.33494	1
APOL7A	3.11	1.1	2.01	3.10458	[TAD2964_chr15],[Minus],[Overlapping_Isoform_Count: 2]	chr15:77,218,646-77,229,540	NM_029419 NM_001164640	Apol7a, apolipoprotein L 7a, apolipoprotein L 7a|apolipoprotein L 3, Predicted to have lipid binding activity. Human ortholog(s) of this gene implicated in focal segmental glomerulosclerosis and schizophrenia. Orthologous to several human genes including APOL3 (apolipoprotein L3).	cellular_component (GO:0005575); lipid binding (GO:0008289)	Apol7a	3.22632	3.22632	0.423356	1.56136	4.32629e-08	7.18502	7.18502	0.423356	3.10458	1.64184e-22	0	0.784687	-1.27439	1.56136	1.21199	1
SHISA5	3.11	1.1	2.01	36.1529	[TAD1943_chr9],[Plus],[Overlapping_Isoform_Count: 3]	chr9:108,957,379-108,960,306 chr9:108,941,080-108,960,306	NM_025858 NM_026381 NM_001284332	Shisa5, shisa family member 5, protein shisa-5|shisa homolog 5, Predicted to have WW domain binding activity. Involved in intrinsic apoptotic signaling pathway in response to DNA damage by p53 class mediator. Localizes to endoplasmic reticulum and nuclear envelope. Is expressed in chorion; extraembryonic ectoderm; foregut diverticulum; and yolk sac. Orthologous to human SHISA5 (shisa family membe…	nucleus (GO:0005634); nuclear envelope (GO:0005635); endoplasmic reticulum (GO:0005783); apoptotic process (GO:0006915); membrane (GO:0016020); integral component of membrane (GO:0016021); intrinsic apoptotic signaling pathway in response to DNA damage by p53 class mediator (GO:0042771); WW domain binding (GO:0050699); intrinsic apoptotic signaling pathway by p53 class mediator (GO:0072332)	Shisa5	2.52483	2.52483	11.0725	31.9881	1.29919e-14	3.19801	3.19801	11.0725	36.1529	1.9952e-22	0	0.690637	-1.44794	31.9881	21.8067	0.000104535
IFITM3	3.11	1.1	2.01	231.829	[TAD1592_chr7],[Minus]	chr7:148,195,488-148,196,643	NM_025378	Ifitm3, interferon induced transmembrane protein 3, interferon-induced transmembrane protein 3|dispanin subfamily A member 2b|fragilis protein|ifitm-like protein 1|interferon-inducible protein 15, Involved in several processes, including defense response to other organism; negative regulation of viral entry into host cell; and receptor-mediated endocytosis. Localizes to several cellular component…	immune system process (GO:0002376); nucleus (GO:0005634); cytoplasm (GO:0005737); lysosome (GO:0005764); lysosomal membrane (GO:0005765); endosome (GO:0005768); endoplasmic reticulum (GO:0005783); plasma membrane (GO:0005886); receptor-mediated endocytosis (GO:0006898); negative regulation of cell proliferation (GO:0008285); response to virus (GO:0009615); cell surface (GO:0009986); membrane (GO:…	Ifitm3	2.72726	2.72726	56.3054	176.304	1.51901e-11	4.03718	4.03718	56.3054	231.829	2.22415e-22	1.2	0.408944	-2.44532	176.304	71.1696	4.05793e-30
ENDOD1	3.11	1.1	2.01	36.8839	[TAD1773_chr9],[Minus]	chr9:14,158,433-14,185,686	NM_028013	Endod1, endonuclease domain containing 1, endonuclease domain-containing 1 protein, Predicted to have endonuclease activity; metal ion binding activity; and nucleic acid binding activity. Predicted to localize to extracellular region. Is expressed in liver; metanephros; nervous system; neural retina; and olfactory epithelium. Orthologous to human ENDOD1 (endonuclease domain containing 1).	nucleic acid binding (GO:0003676); nuclease activity (GO:0004518); endonuclease activity (GO:0004519); extracellular region (GO:0005576); biological_process (GO:0008150); hydrolase activity (GO:0016787); metal ion binding (GO:0046872)	Endod1	2.73179	2.73179	10.3181	32.2514	2.79871e-18	3.49658	3.49658	10.3181	36.8839	9.01937e-22	0	0.8783	-1.13856	32.2514	27.9783	1
DSCC1	3.11	1.1	2.01	4.87497	[TAD2930_chr15],[Minus]	chr15:54,907,655-54,922,033	NM_183089	Dscc1, DNA replication and sister chromatid cohesion 1, sister chromatid cohesion protein DCC1|defective in sister chromatid cohesion 1 homolog|defective in sister chromatid cohesion protein 1 homolog, Is predicted to contribute to DNA clamp loader activity and single-stranded DNA helicase activity. Predicted to be involved in maintenance of mitotic sister chromatid cohesion; positive regulation …	chromosome, centromeric region (GO:0000775); chromatin (GO:0000785); DNA binding (GO:0003677); DNA clamp loader activity (GO:0003689); nucleus (GO:0005634); nucleoplasm (GO:0005654); DNA replication (GO:0006260); regulation of DNA replication (GO:0006275); cell cycle (GO:0007049); mitotic sister chromatid cohesion (GO:0007064); single-stranded DNA-dependent ATP-dependent DNA helicase activity (GO…	Dscc1	3.07684	3.07684	0.782959	2.7507	9.71436e-08	6.0917	6.0917	0.782959	4.87497	4.5055e-21	0	1.01439	1.01439	2.7507	2.761	1
CNN2	3.11	1.1	2.01	79.1286	[TAD2088_chr10],[Plus]	chr10:79,451,344-79,458,145	NM_007725	Cnn2, calponin 2, calponin-2|calponin H2, smooth muscle|h2-calponin|neutral calponin, Predicted to have actin binding activity and calmodulin binding activity. Involved in several processes, including negative regulation of cell migration; negative regulation of phagocytosis; and wound healing. Predicted to localize to stress fiber. Is expressed in several structures, including allantois; central…	stress fiber (GO:0001725); actin binding (GO:0003779); calmodulin binding (GO:0005516); cytoskeleton (GO:0005856); cytoskeleton organization (GO:0007010); positive regulation of gene expression (GO:0010628); hemopoiesis (GO:0030097); negative regulation of cell migration (GO:0030336); actomyosin structure organization (GO:0031032); regulation of actin filament-based process (GO:0032970); wound he…	Cnn2	2.75277	2.75277	22.5765	71.1267	3.03998e-13	3.43588	3.43588	22.5765	79.1286	5.0268e-21	0	0.952977	-1.04934	71.1267	66.9662	1
LIPG	3.11	1.1	2.01	12.7665	[TAD3385_chr18],[Minus]	chr18:75,098,975-75,120,917	NM_010720	Lipg, lipase, endothelial, endothelial lipase|EDL|endothelial cell-derived lipase|lipose, endothelial|phospholipase A1, Exhibits phospholipase activity. Involved in regulation of lipoprotein metabolic process. Predicted to localize to several cellular components, including Golgi apparatus; cell surface; and early endosome. Is expressed in several structures, including alimentary system; central n…	lipoprotein lipase activity (GO:0004465); phospholipase activity (GO:0004620); triglyceride lipase activity (GO:0004806); extracellular region (GO:0005576); extracellular space (GO:0005615); early endosome (GO:0005769); Golgi apparatus (GO:0005794); lipid metabolic process (GO:0006629); fatty acid biosynthetic process (GO:0006633); heparin binding (GO:0008201); cell proliferation (GO:0008283); ph…	Lipg	5.1905	5.1905	2.14894	12.7665	6.04391e-36	3.55923	3.55923	2.14894	7.80532	7.11767e-21	0	0.960742	-1.04086	12.7665	12.114	1
TRIOBP	3.11	1.1	2.01	8.85274	[TAD2969_chr15],[Plus],[Overlapping_Isoform_Count: 4],[Overlaps with:Mir6956]	chr15:78,778,153-78,836,299 chr15:78,778,153-78,799,272 chr15:78,813,485-78,836,294	NM_001024716 NM_138579 NM_001039155 NM_001039156	Triobp, TRIO and F-actin binding protein, TRIO and F-actin-binding protein|protein Tara|trio-associated repeat on actin, Exhibits actin filament binding activity. Involved in several processes, including auditory receptor cell stereocilium organization; positive regulation of substrate adhesion-dependent cell spreading; and sensory perception of sound. Localizes to cuticular plate; stereocilium b…	actin binding (GO:0003779); protein binding (GO:0005515); nucleus (GO:0005634); cytoplasm (GO:0005737); cytoskeleton (GO:0005856); actin filament organization (GO:0007015); cell cycle (GO:0007049); sensory perception of sound (GO:0007605); embryo development (GO:0009790); actin cytoskeleton (GO:0015629); ubiquitin protein ligase binding (GO:0031625); stereocilium (GO:0032420); cuticular plate (GO…	Triobp	2.43122	2.43122	2.63489	7.33434	1.67963e-11	3.29313	3.29313	2.63489	8.85274	1.17783e-20	0	1.03654	1.03654	7.33434	7.51019	1
IL15	3.11	1.1	2.01	5.10909	[TAD1695_chr8],[Minus],[Overlapping_Isoform_Count: 2]	chr8:84,855,522-84,926,485	NM_008357 NM_001254747	Il15, interleukin 15, interleukin-15, Exhibits cytokine activity. Involved in several processes, including T cell activation; lymph node development; and regulation of lymphocyte activation. Localizes to cytoplasm. Is expressed in several structures, including adrenal gland; genitourinary system; gut; immune system; and nervous system. Human ortholog(s) of this gene implicated in aspergillosis; a…	positive regulation of cytokine production (GO:0001819); NK T cell proliferation (GO:0001866); cytokine activity (GO:0005125); cytokine receptor binding (GO:0005126); extracellular region (GO:0005576); extracellular space (GO:0005615); nucleoplasm (GO:0005654); cytoplasm (GO:0005737); cytosol (GO:0005829); immune response (GO:0006955); tyrosine phosphorylation of STAT protein (GO:0007260); positi…	Il15	2.73916	2.73916	0.888017	2.78296	1.14622e-07	5.63591	5.63591	0.888017	5.10909	1.39054e-20	0	0.638537	-1.56608	2.78296	1.75404	0.0228845
KRT16	3.11	1.1	2.01	2.92881	[TAD2332_chr11],[Minus]	chr11:100,107,405-100,110,216	NM_008470	Krt16, keratin 16, keratin, type I cytoskeletal 16|cytokeratin-16|keratin complex 1, acidic, gene 16|keratin intermediate filament 16a|keratin intermediate filament 16b, A structural constituent of cytoskeleton. Involved in several processes, including intermediate filament cytoskeleton organization; keratinocyte migration; and skin development. Localizes to intermediate filament. Is expressed in…	morphogenesis of an epithelium (GO:0002009); immune system process (GO:0002376); structural molecule activity (GO:0005198); structural constituent of cytoskeleton (GO:0005200); protein binding (GO:0005515); cytoskeleton (GO:0005856); intermediate filament (GO:0005882); inflammatory response (GO:0006954); aging (GO:0007568); keratinocyte differentiation (GO:0030216); negative regulation of cell mi…	Krt16	14.3507	14.3507	0.11899	1.99951	1.1449e-18	23.6613	23.6613	0.11899	2.92881	1.60231e-20	0	0.724084	-1.38106	1.99951	1.42258	1
NPPB	3.11	1.1	2.01	5.07778	[TAD966_chr4],[Plus],[Overlapping_Isoform_Count: 2]	chr4:147,359,896-147,361,314	NM_008726 NM_001287348	Nppb, natriuretic peptide type B, natriuretic peptides B|brain natriuretic factor prohormone|brain natriuretic peptide|gamma-brain natriuretic peptide|natriuretic peptide precursor type B|preproBNP|proBNP|type-B natriuretic factor, Predicted to have hormone activity and hormone receptor binding activity. Involved in cardiac muscle hypertrophy in response to stress. Predicted to localize to severa…	negative regulation of systemic arterial blood pressure (GO:0003085); hormone activity (GO:0005179); extracellular region (GO:0005576); extracellular space (GO:0005615); nucleus (GO:0005634); cytoplasm (GO:0005737); cGMP biosynthetic process (GO:0006182); receptor guanylyl cyclase signaling pathway (GO:0007168); neuropeptide signaling pathway (GO:0007218); positive regulation of cGMP-mediated sig…	Nppb	33.4007	33.4007	0.13202	5.07778	1.30213e-31	29.3014	29.3014	0.13202	3.98903	2.07023e-20	0	0.853263	-1.17197	5.07778	4.29597	1
H2-T23	3.11	1.1	2.01	33.4932	[TAD3196_chr17],[Minus]	chr17:36,166,921-36,169,646	NM_010398	H2-T23, histocompatibility 2, T region locus 23, H-2 class I histocompatibility antigen, D-37 alpha chain|MHC class I antigen Qa1|MHC class II antigen K|MHC classIb Qa1, Predicted to have beta-2-microglobulin binding activity; peptide antigen binding activity; and signaling receptor binding activity. Involved in antigen processing and presentation of endogenous peptide antigen via MHC class Ib vi…	positive regulation of antibody-dependent cellular cytotoxicity (GO:0001815); positive regulation of T cell mediated cytotoxicity (GO:0001916); adaptive immune response (GO:0002250); immune system process (GO:0002376); antigen processing and presentation of peptide antigen via MHC class I (GO:0002474); antigen processing and presentation of endogenous peptide antigen via MHC class Ib (GO:0002476)…	H2-T23	4.8044	4.8044	6.09822	33.4932	1.21357e-36	3.60608	3.60608	6.09822	22.4445	2.1477e-20	1.2	0.358863	-2.78658	33.4932	11.8721	9.18726e-42
IFI205	3.11	1.1	2.01	1.8055	[TAD226_chr1],[Minus]	chr1:175,942,128-175,961,886	NM_172648	Ifi205, interferon activated gene 205, interferon-activable protein 205-A|ifi-205-A|interferon-inducible protein p205-A|protein D3', Exhibits double-stranded DNA binding activity. Involved in cellular response to interferon-beta and response to bacterium. Predicted to localize to cytosol; nucleolus; and nucleoplasm. Is expressed in several structures, including adrenal gland; hemolymphoid system;…	RNA polymerase II proximal promoter sequence-specific DNA binding (GO:0000978); transcriptional repressor activity, RNA polymerase II transcription regulatory region sequence-specific DNA binding (GO:0001227); activation of innate immune response (GO:0002218); double-stranded DNA binding (GO:0003690); nucleus (GO:0005634); nucleoplasm (GO:0005654); nucleolus (GO:0005730); cytosol (GO:0005829); tr…	Ifi205	55.0472	55.0472	0.0265415	1.8055	7.69939e-32	61.3214	61.3214	0.0265415	1.79299	2.78332e-20	0	0.564068	-1.77283	1.8055	1.00768	0.00466802
MKI67	3.11	1.1	2.01	21.6203	[TAD1588_chr7],[Minus]	chr7:142,881,470-142,908,062	NM_001081117	Mki67, antigen identified by monoclonal antibody Ki 67, proliferation marker protein Ki-67|antigen KI-67 homolog|antigen Ki67 homolog|antigen identified by monoclonal antibody Ki-67 homolog, Predicted to have protein C-terminus binding activity. Involved in several processes, including cholangiocyte proliferation; hepatocyte proliferation; and regulation of chromatin organization. Localizes to ch…	nucleotide binding (GO:0000166); chromosome, centromeric region (GO:0000775); condensed chromosome (GO:0000793); DNA binding (GO:0003677); ATP binding (GO:0005524); nucleus (GO:0005634); nucleoplasm (GO:0005654); chromosome (GO:0005694); nucleolus (GO:0005730); cytoplasm (GO:0005737); cell cycle (GO:0007049); regulation of mitotic nuclear division (GO:0007088); protein C-terminus binding (GO:0008…	Mki67	4.70301	4.70301	4.02969	21.6203	1.50399e-38	3.71737	3.71737	4.02969	15.2748	2.79868e-20	0	1.21573	1.21573	21.6203	25.9633	0.210203
SDC3	3.11	1.1	2.01	3.87861	[TAD936_chr4],[Plus]	chr4:130,348,451-130,382,233	NM_011520	Sdc3, syndecan 3, syndecan-3, Predicted to have identical protein binding activity. Predicted to be involved in cell adhesion; cell migration; and regulation of cell migration. Localizes to microspike. Is expressed in several structures, including brain; limb; lower jaw; urinary system; and vibrissa follicle. Human ortholog(s) of this gene implicated in obesity. Orthologous to human SDC3 (syndeca…	protein binding (GO:0005515); Golgi lumen (GO:0005796); plasma membrane (GO:0005886); cell adhesion (GO:0007155); cell surface (GO:0009986); membrane (GO:0016020); integral component of membrane (GO:0016021); cell migration (GO:0016477); regulation of cell migration (GO:0030334); axon (GO:0030424); protein-containing complex (GO:0032991); identical protein binding (GO:0042802); neuron projection …	Sdc3	2.56856	2.56856	0.817127	2.39747	1.95987e-07	4.64827	4.64827	0.817127	3.87861	3.25758e-20	0	1.02993	1.02993	2.39747	2.4364	1
MCAM	3.11	1.1	2.01	6.46495	[TAD1821_chr9],[Plus]	chr9:43,942,740-43,950,809	NM_023061	Mcam, melanoma cell adhesion molecule, cell surface glycoprotein MUC18|gicerin|l-gicerin protein|melanoma adhesion molecule|melanoma-associated antigen MUC18, Predicted to be involved in angiogenesis; heterophilic cell-cell adhesion via plasma membrane cell adhesion molecules; and positive regulation of cell migration. Predicted to localize to external side of plasma membrane; extracellular space…	angiogenesis (GO:0001525); extracellular space (GO:0005615); nucleus (GO:0005634); plasma membrane (GO:0005886); cell adhesion (GO:0007155); heterophilic cell-cell adhesion via plasma membrane cell adhesion molecules (GO:0007157); external side of plasma membrane (GO:0009897); membrane (GO:0016020); integral component of membrane (GO:0016021); positive regulation of cell migration (GO:0030335)	Mcam	7.09193	7.09193	0.797582	6.46495	3.00459e-32	5.67532	5.67532	0.797582	4.6247	9.12989e-20	0	1.11505	1.11505	6.46495	7.12686	1
NIPAL1	3.11	1.1	2.01	2.43658	[TAD1045_chr5],[Plus]	chr5:73,039,034-73,062,317	NM_001081205	Nipal1, NIPA-like domain containing 1, magnesium transporter NIPA3|NIPA-like protein 1|non-imprinted in Prader-Willi/Angelman syndrome region protein 3 homolog, Predicted to have magnesium ion transmembrane transporter activity. Involved in magnesium ion transport. Predicted to localize to membrane. Orthologous to human NIPAL1 (NIPA like domain containing 1).	molecular_function (GO:0003674); ion transport (GO:0006811); magnesium ion transmembrane transporter activity (GO:0015095); magnesium ion transport (GO:0015693); membrane (GO:0016020); integral component of membrane (GO:0016021)	Nipal1	3.07259	3.07259	0.355932	1.2545	4.4219e-09	6.70595	6.70595	0.355932	2.43658	6.92227e-19	0	1.04807	1.04807	1.2545	1.29631	1
PSME1	3.11	1.1	2.01	68.8959	[TAD2787_chr14],[Plus]	chr14:56,197,330-56,200,364	NM_011189	Psme1, proteasome (prosome, macropain) activator subunit 1 (PA28 alpha), proteasome activator complex subunit 1|11S regulator complex subunit alpha|PA28 alpha subunit|PA28alpha|REG-alpha|activator of multicatalytic protease subunit 1|protease (prosome, macropain) 28 subunit, alpha|proteasome (prosome, macropain) 28 subunit, alpha|proteasome activator 28 subunit alpha, Contributes to endopeptidase…	proteasome complex (GO:0000502); protein binding (GO:0005515); nucleoplasm (GO:0005654); cytoplasm (GO:0005737); proteasome activator complex (GO:0008537); positive regulation of endopeptidase activity (GO:0010950); antigen processing and presentation of exogenous antigen (GO:0019884); endopeptidase activator activity (GO:0061133); regulation of proteasomal protein catabolic process (GO:0061136);…	Psme1	2.60961	2.60961	20.8158	62.1456	1.46539e-15	3.24656	3.24656	20.8158	68.8959	7.11968e-19	0	0.784299	-1.27502	62.1456	48.1512	0.0493275
PSMB9	3.11	1.1	2.01	13.0402	[TAD3193_chr17],[Minus]	chr17:34,319,043-34,324,275	NM_013585	Psmb9, proteasome (prosome, macropain) subunit, beta type 9 (large multifunctional peptidase 2), proteasome subunit beta type-9|LMP-2d|large multifunctional protease 2|low molecular mass protein 2|macropain chain 7|multicatalytic endopeptidase complex chain 7|proteasome chain 7|proteasome subunit beta-1i|proteosome (prosome, macropain) subunit, beta type 9 (large multifunctional peptidase 2)|prot…	proteasome complex (GO:0000502); immune system process (GO:0002376); endopeptidase activity (GO:0004175); threonine-type endopeptidase activity (GO:0004298); nucleus (GO:0005634); nucleoplasm (GO:0005654); cytoplasm (GO:0005737); cytosol (GO:0005829); proteasome core complex (GO:0005839); proteolysis (GO:0006508); peptidase activity (GO:0008233); response to bacterium (GO:0009617); proteasomal ub…	Psmb9	5.60365	5.60365	1.42446	9.11645	7.9212e-16	8.96996	8.96996	1.42446	13.0402	8.33132e-19	0	0.624017	-1.60252	9.11645	5.62693	0.0383098
DAB2	3.11	1.1	2.01	7.98052	[TAD2871_chr15],[Plus],[Overlapping_Isoform_Count: 4]	chr15:6,336,747-6,390,709 chr15:6,249,788-6,390,709	NM_001008702 NM_023118 NM_001102400 NM_001037905	Dab2, disabled 2, mitogen-responsive phosphoprotein, disabled homolog 2|adaptor molecule disabled-2|differentially expressed in ovarian carcinoma 2|mitogen-responsive phosphoprotein, Exhibits several functions, including AP-2 adaptor complex binding activity; clathrin adaptor activity; and phosphatidylinositol-4,5-bisphosphate binding activity. Involved in several processes, including endocytosis…	negative regulation of transcription by RNA polymerase II (GO:0000122); cell morphogenesis involved in differentiation (GO:0000904); fibrillar center (GO:0001650); in utero embryonic development (GO:0001701); positive regulation of receptor recycling (GO:0001921); positive regulation of protein phosphorylation (GO:0001934); positive regulation of receptor internalization (GO:0002092); integrin bi…	Dab2	2.75026	2.75026	2.33627	7.33385	4.7872e-15	3.34768	3.34768	2.33627	7.98052	8.66609e-19	0	1.06728	1.06729	7.33385	7.72781	1
HAS2	3.11	1.1	2.01	4.59536	[TAD2933_chr15],[Minus]	chr15:56,497,181-56,526,101	NM_008216	Has2, hyaluronan synthase 2, hyaluronan synthase 2|HA synthase 2|hyaluronan synthase homolog|hyaluronate synthase 2|hyaluronic acid synthase 2, Exhibits hyaluronan synthase activity. Involved in several processes, including circulatory system development; extracellular polysaccharide biosynthetic process; and hyaluronan biosynthetic process. Localizes to cytoplasmic vesicle and plasma membrane ra…	vasculogenesis (GO:0001570); cytoplasm (GO:0005737); integral component of plasma membrane (GO:0005887); positive regulation of cell proliferation (GO:0008284); positive regulation of keratinocyte proliferation (GO:0010838); positive regulation of smooth muscle cell migration (GO:0014911); membrane (GO:0016020); integral component of membrane (GO:0016021); transferase activity (GO:0016740); trans…	Has2	6.31134	6.31134	0.636352	4.59536	1.11658e-37	4.54955	4.54955	0.636352	2.959	1.32831e-18	0	1.07428	1.07428	4.59536	4.87469	1
SERPINB6B	3.11	1.1	2.01	11.2354	[TAD2580_chr13],[Plus]	chr13:33,057,381-33,070,906	NM_011454	Serpinb6b, serine (or cysteine) peptidase inhibitor, clade B, member 6b, serine (or cysteine) proteinase inhibitor, clade B, member 6b|serine protease inhibitor 12, Predicted to have serine-type endopeptidase inhibitor activity. Predicted to be involved in negative regulation of endopeptidase activity. Localizes to cytoplasm and nucleus. Is expressed in several structures, including alimentary sy…	serine-type endopeptidase inhibitor activity (GO:0004867); extracellular space (GO:0005615); nucleus (GO:0005634); cytoplasm (GO:0005737); gonad development (GO:0008406); negative regulation of endopeptidase activity (GO:0010951)	Serpinb6b	6.85154	6.85154	1.43444	11.2354	5.58859e-43	4.74638	4.74638	1.43444	6.94925	2.06928e-18	0	0.871719	-1.14716	11.2354	9.67762	1
ARHGAP31	3.11	1.1	2.01	2.66653	[TAD3075_chr16],[Minus]	chr16:38,598,455-38,713,148	NM_020260	Arhgap31, Rho GTPase activating protein 31, rho GTPase-activating protein 31|CDC42 GTPase-activating protein, Exhibits GTPase activator activity and SH3 domain binding activity. Involved in small GTPase mediated signal transduction. Localizes to lamellipodium. Is expressed in several structures, including 1st branchial arch; central nervous system; heart; retina layer; and surface ectoderm. Human…	GTPase activator activity (GO:0005096); protein binding (GO:0005515); signal transduction (GO:0007165); small GTPase mediated signal transduction (GO:0007264); SH3 domain binding (GO:0017124); lamellipodium (GO:0030027); cell junction (GO:0030054); cell projection (GO:0042995)	Arhgap31	2.35772	2.35772	0.737502	1.99025	1.67563e-09	3.54465	3.54465	0.737502	2.66653	2.21979e-18	0	1.07144	1.07144	1.99025	2.1037	1
RASA4	3.11	1.1	2.01	8.13823	[TAD1132_chr5],[Plus],[Overlapping_Isoform_Count: 2],[Overlaps with:Mir7035]	chr5:136,559,785-136,587,731	NM_133914 NM_001039103	Rasa4, RAS p21 protein activator 4, ras GTPase-activating protein 4|Ca2+promoted Ras inactivator|calcium-promoted RAS inactivator|rasGAP-activating-like protein 2, Predicted to have GTPase activator activity. Predicted to be involved in cellular response to calcium ion and negative regulation of GTPase activity. Predicted to colocalize with plasma membrane. Is expressed in trigeminal ganglion. Or…	GTPase activator activity (GO:0005096); phospholipid binding (GO:0005543); cytoplasm (GO:0005737); cytosol (GO:0005829); plasma membrane (GO:0005886); signal transduction (GO:0007165); membrane (GO:0016020); negative regulation of GTPase activity (GO:0034260); intracellular signal transduction (GO:0035556); regulation of GTPase activity (GO:0043087); negative regulation of Ras protein signal tran…	Rasa4	2.09785	2.09785	2.29866	5.50171	2.91978e-07	3.47084	3.47084	2.29866	8.13823	4.24112e-18	0	1.04682	1.04682	5.50171	5.69778	1
FOXJ1	3.11	1.1	2.01	1.62564	[TAD2366_chr11],[Minus]	chr11:116,192,017-116,196,668	NM_008240	Foxj1, forkhead box J1, forkhead box protein J1|HNF-3/forkhead homolog 4|forkhead-related protein FKHL13|hepatocyte nuclear factor 3 forkhead homolog 4, Exhibits DNA-binding transcription activator activity, RNA polymerase II-specific and RNA polymerase II cis-regulatory region sequence-specific DNA binding activity. Involved in several processes, including negative regulation of adaptive immune …	negative regulation of transcription by RNA polymerase II (GO:0000122); transcription regulatory region sequence-specific DNA binding (GO:0000976); RNA polymerase II proximal promoter sequence-specific DNA binding (GO:0000978); RNA polymerase II transcription factor activity, sequence-specific DNA binding (GO:0000981); transcriptional activator activity, RNA polymerase II transcription regulatory…	Foxj1	2.33863	2.33863	0.229789	0.611237	0.00569688	6.92638	6.92638	0.229789	1.62564	5.10576e-18	0	0.950581	-1.05199	0.611237	0.578489	1
AW011738	3.11	1.1	2.01	1.50411	[TAD973_chr4end],[Plus]	chr4:155,577,392-155,580,137	NR_030671	AW011738, expressed sequence AW011738	molecular_function (GO:0003674); cellular_component (GO:0005575); biological_process (GO:0008150)	AW011738	3.51974	3.51974	0.202111	0.821365	0.000321694	7.20471	7.20471	0.202111	1.50411	2.84072e-17	0	0.538983	-1.85535	0.821365	0.4334	0.214314
GINS2	3.11	1.1	2.01	12.6987	[TAD1749_chr8],[Minus]	chr8:123,105,165-123,112,975	NM_178856	Gins2, GINS complex subunit 2 (Psf2 homolog), DNA replication complex GINS protein PSF2, Predicted to be involved in double-strand break repair via break-induced replication. Predicted to localize to GINS complex. Orthologous to human GINS2 (GINS complex subunit 2).	double-strand break repair via break-induced replication (GO:0000727); GINS complex (GO:0000811); nucleus (GO:0005634); chromosome (GO:0005694); DNA replication (GO:0006260)	Gins2	3.03812	3.03812	3.31225	11.4933	8.6085e-14	3.75546	3.75546	3.31225	12.6987	3.14646e-17	0	0.904749	-1.10528	11.4933	10.2798	1
EME1	3.11	1.1	2.01	6.25328	[TAD2324_chr11],[Minus]	chr11:94,506,315-94,515,068	NM_177752	Eme1, essential meiotic structure-specific endonuclease 1, crossover junction endonuclease EME1|essential meiotic endonuclease 1 homolog 1, Predicted to have DNA binding activity; endonuclease activity; and metal ion binding activity. Predicted to be involved in DNA metabolic process; intra-S DNA damage checkpoint; and response to intra-S DNA damage checkpoint signaling. Localizes to heterochroma…	resolution of meiotic recombination intermediates (GO:0000712); chromatin (GO:0000785); heterochromatin (GO:0000792); DNA binding (GO:0003677); nuclease activity (GO:0004518); endonuclease activity (GO:0004519); protein binding (GO:0005515); nucleus (GO:0005634); DNA repair (GO:0006281); double-strand break repair (GO:0006302); DNA recombination (GO:0006310); cellular response to DNA damage stimu…	Eme1	2.30587	2.30587	1.71492	4.521	9.70936e-09	3.57349	3.57349	1.71492	6.25328	3.26533e-17	0	0.981234	-1.01913	4.521	4.37957	1
POLD1	3.11	1.1	2.01	12.3122	[TAD1434_chr7],[Minus],[Overlaps with:Mir7053]	chr7:51,788,113-51,804,185	NM_011131	Pold1, polymerase (DNA directed), delta 1, catalytic subunit, DNA polymerase delta catalytic subunit|3'-5' exodeoxyribonuclease|DNA polymerase delta 1, catalytic domain, Exhibits 3'-5' exonuclease activity and enzyme binding activity. Involved in DNA biosynthetic process; DNA replication proofreading; and base-excision repair, gap-filling. Localizes to delta DNA polymerase complex. Predicted to c…	nucleotide-excision repair complex (GO:0000109); nucleotide binding (GO:0000166); DNA synthesis involved in DNA repair (GO:0000731); chromosome, telomeric region (GO:0000781); nucleic acid binding (GO:0003676); DNA binding (GO:0003677); chromatin binding (GO:0003682); damaged DNA binding (GO:0003684); DNA-directed DNA polymerase activity (GO:0003887); nuclease activity (GO:0004518); exonuclease a…	Pold1	2.45982	2.45982	3.94453	11.0859	1.85377e-14	3.06316	3.06316	3.94453	12.3122	3.38304e-17	0	1.05182	1.05182	11.0859	11.515	1
UBASH3B	3.11	1.1	2.01	2.97386	[TAD1814_chr9],[Minus]	chr9:40,821,723-40,965,577	NM_176860	Ubash3b, ubiquitin associated and SH3 domain containing, B, ubiquitin-associated and SH3 domain-containing protein B|T-cell ubiquitin ligand 2|cbl-interacting protein p70|suppressor of T-cell receptor signaling 1|tyrosine-protein phosphatase STS1/TULA2, Exhibits phosphoprotein binding activity and protein tyrosine phosphatase activity. Involved in several processes, including collagen-activated t…	phosphoprotein phosphatase activity (GO:0004721); protein tyrosine phosphatase activity (GO:0004725); protein binding (GO:0005515); nucleus (GO:0005634); cytoplasm (GO:0005737); negative regulation of protein kinase activity (GO:0006469); negative regulation of signal transduction (GO:0009968); hydrolase activity (GO:0016787); platelet activation (GO:0030168); ubiquitin protein ligase binding (GO…	Ubash3b	4.13604	4.13604	0.62828	2.97386	1.79952e-17	4.12534	4.12534	0.62828	2.65042	4.2532e-17	0	1.09354	1.09354	2.97386	3.21156	1
IFI44L	3.11	1.1	2.01	2.79878	[TAD757_chr3],[Minus]	chr3:151,421,700-151,425,855	NM_031367	Ifi44l, interferon-induced protein 44 like, interferon-induced protein 44-like|H28c minor histocompatibility antigen 1|histocompatibility 28, Involved in immune response. Predicted to localize to cytoplasm. Is expressed in nervous system; salivary gland; sensory organ; tail mesenchyme; and urethra. Orthologous to human IFI44L (interferon induced protein 44 like).	cytoplasm (GO:0005737); immune response (GO:0006955); defense response to virus (GO:0051607)	Ifi44l	12.5792	12.5792	0.0222478	0.358218	8.56874e-05	111.04	111.04	0.0222478	2.79878	5.88374e-17	1.2	0.118722	-8.42305	0.358218	0.0382477	1.41775e-05
LIG1	3.11	1.1	2.01	15.3895	[TAD1412_chr7],[Plus],[Overlapping_Isoform_Count: 3]	chr7:13,864,174-13,896,776 chr7:13,862,661-13,896,776 chr7:13,864,613-13,896,776	NM_010715 NM_001199310 NM_001083188	Lig1, ligase I, DNA, ATP-dependent, DNA ligase 1|DNA ligase I|polydeoxyribonucleotide synthase [ATP] 1, Predicted to have DNA ligase (ATP) activity. Involved in DNA replication; double-strand break repair via nonhomologous end joining; and response to hydrogen peroxide. Localizes to nucleus. Is expressed in several structures, including alimentary system; genitourinary system; nervous system; res…	nucleotide binding (GO:0000166); DNA binding (GO:0003677); DNA ligase activity (GO:0003909); DNA ligase (ATP) activity (GO:0003910); ATP binding (GO:0005524); nucleus (GO:0005634); nucleoplasm (GO:0005654); cytoplasm (GO:0005737); mitochondrion (GO:0005739); DNA replication (GO:0006260); DNA ligation (GO:0006266); lagging strand elongation (GO:0006273); DNA repair (GO:0006281); base-excision repa…	Lig1	2.36668	2.36668	5.05002	13.6913	3.62456e-11	2.98822	2.98822	5.05002	15.3895	1.66932e-16	0	1.01255	1.01255	13.6913	13.6926	1
TONSL	3.11	1.1	2.01	4.78533	[TAD2962_chr15],[Minus]	chr15:76,456,666-76,470,359	NM_183091	Tonsl, tonsoku-like, DNA repair protein, tonsoku-like protein|I-kappa-B-related protein|NF-kappa-B inhibitor-like protein 2|ikappaBR|inhibitor of kappa B-related protein|nuclear factor of kappa light polypeptide gene enhancer in B-cells inhibitor-like 2, Predicted to have histone binding activity. Predicted to be involved in double-strand break repair via homologous recombination and replication …	double-strand break repair via homologous recombination (GO:0000724); nucleus (GO:0005634); nucleoplasm (GO:0005654); DNA replication factor A complex (GO:0005662); cytoplasm (GO:0005737); DNA repair (GO:0006281); cellular response to DNA damage stimulus (GO:0006974); nuclear body (GO:0016604); replication fork processing (GO:0031297); FACT complex (GO:0035101); histone binding (GO:0042393); MCM …	Tonsl	2.35662	2.35662	1.22596	3.30613	3.75476e-08	3.83012	3.83012	1.22596	4.78533	3.24927e-16	0	1.14508	1.14508	3.30613	3.73565	1
PYHIN1	3.11	1.1	2.01	1.374	[TAD226_chr1],[Plus]	chr1:175,560,989-175,578,059	NM_175026	Pyrin and HIN domain family, member 1, pyrin and HIN domain-containing protein 1	RNA polymerase II proximal promoter sequence-specific DNA binding (GO:0000978); transcriptional repressor activity, RNA polymerase II transcription regulatory region sequence-specific DNA binding (GO:0001227); activation of innate immune response (GO:0002218); double-stranded DNA binding (GO:0003690); nucleus (GO:0005634); nucleoplasm (GO:0005654); nucleolus (GO:0005730); cytosol (GO:0005829); tr…	Pyhin1	17.98	17.98	0.0657103	1.374	1.71359e-25	9.25073	9.25073	0.0657103	0.628155	4.29759e-16	0	0.714432	-1.39971	1.374	0.966221	0.63869
SLC25A10	3.11	1.1	2.01	3.75105	[TAD2375_chr11],[Plus]	chr11:120,353,150-120,362,475	NM_013770	Slc25a10, solute carrier family 25 (mitochondrial carrier, dicarboxylate transporter), member 10, mitochondrial dicarboxylate carrier|dicarboxylate ion carrier|solute carrier family 25 (mitochondrial carrier; adenine nucleotide translocator), member 10|solute carrier family 25 member 10, Exhibits secondary active transmembrane transporter activity. Predicted to be involved in anion transport and …	nucleoplasm (GO:0005654); mitochondrion (GO:0005739); mitochondrial inner membrane (GO:0005743); phosphate ion transport (GO:0006817); mitochondrial transport (GO:0006839); sulfate transport (GO:0008272); phosphate ion transmembrane transporter activity (GO:0015114); sulfate transmembrane transporter activity (GO:0015116); thiosulfate transmembrane transporter activity (GO:0015117); oxaloacetate …	Slc25a10	3.74884	3.74884	0.809509	3.46785	1.61839e-20	4.54564	4.54564	0.809509	3.75105	4.37294e-16	0	1.24968	1.24968	3.46785	4.28359	0.253538
TUBB5	3.11	1.1	2.01	276.238	[TAD3196_chr17],[Minus]	chr17:35,970,864-35,975,246	NM_011655	Tubb5, tubulin, beta 5 class I, tubulin beta-5 chain, A structural constituent of cytoskeleton. Involved in regulation of synapse organization and spindle assembly. Localizes to microtubule and nucleus. Is expressed in several structures, including alimentary system; branchial arch; central nervous system; genitourinary system; and retina. Used to study microcephaly. Human ortholog(s) of this gen…	nucleotide binding (GO:0000166); microtubule cytoskeleton organization (GO:0000226); mitotic cell cycle (GO:0000278); GTPase activity (GO:0003924); structural constituent of cytoskeleton (GO:0005200); GTP binding (GO:0005525); nucleus (GO:0005634); nuclear envelope lumen (GO:0005641); cytoplasm (GO:0005737); cytosol (GO:0005829); cytoskeleton (GO:0005856); microtubule (GO:0005874); microtubule-ba…	Tubb5	2.40871	2.40871	88.9065	245.414	3.62058e-10	3.04658	3.04658	88.9065	276.238	5.35526e-16	0	1.02775	1.02775	245.414	249.096	1
9530082P21RIK	3.11	1.1	2.01	3.10788	[TAD3170_chr17],[Plus]	chr17:23,886,202-23,891,032	NR_015472	9530082P21Rik, RIKEN cDNA 9530082P21 gene	molecular_function (GO:0003674); cellular_component (GO:0005575); biological_process (GO:0008150)	9530082P21Rik	3.30602	3.30602	0.738056	2.79139	1.42529e-14	4.12445	4.12445	0.738056	3.10788	6.68514e-16	0	0.80645	-1.24	2.79139	2.2217	0.710884
APOL10B	3.11	1.1	2.01	1.44591	[TAD2965_chr15],[Minus]	chr15:77,414,587-77,426,555	NM_177820	Apol10b, apolipoprotein L 10B, apolipoprotein L 10b, Predicted to have lipid binding activity. Human ortholog(s) of this gene implicated in focal segmental glomerulosclerosis and schizophrenia. Orthologous to several human genes including APOL1 (apolipoprotein L1); APOL2 (apolipoprotein L2); and APOL3 (apolipoprotein L3).	cellular_component (GO:0005575); biological_process (GO:0008150); lipid binding (GO:0008289)	Apol10b	7.08119	7.08119	0.0787467	0.655282	9.38109e-10	17.5032	17.5032	0.0787467	1.44591	7.74525e-16	0	1.02991	1.02991	0.655282	0.666617	1
EHD2	3.11	1.1	2.01	21.0157	[TAD1416_chr7],[Minus]	chr7:16,534,335-16,552,884	NM_153068	Ehd2, EH-domain containing 2, EH domain-containing protein 2, Exhibits identical protein binding activity and protein domain specific binding activity. Involved in several processes, including plasma membrane tubulation; positive regulation of endocytic recycling; and positive regulation of myoblast fusion. Localizes to several cellular components, including caveola; extrinsic component of membra…	nucleotide binding (GO:0000166); calcium ion binding (GO:0005509); protein binding (GO:0005515); ATP binding (GO:0005524); GTP binding (GO:0005525); cytoplasm (GO:0005737); endosome (GO:0005768); early endosome (GO:0005769); cytosol (GO:0005829); plasma membrane (GO:0005886); caveola (GO:0005901); endocytosis (GO:0006897); microtubule cytoskeleton (GO:0015630); membrane (GO:0016020); endosomal tr…	Ehd2	2.49776	2.49776	6.87087	19.5663	3.40569e-13	3.00085	3.00085	6.87087	21.0157	8.17442e-16	0	1.067	1.067	19.5663	20.6156	1
CENPE	3.11	1.1	2.01	13.4616	[TAD734_chr3],[Plus]	chr3:134,875,526-134,936,504	NM_173762	Cenpe, centromere protein E, centromere-associated protein E|KIF10|N-7 kinesin|centromere autoantigen E|centromeric protein E|kinesin 10|kinesin superfamily protein 10|motor domain of KIF10, Exhibits kinetochore binding activity and protein kinase binding activity. Involved in several processes, including positive regulation of attachment of spindle microtubules to kinetochore; regulation of mito…	nucleotide binding (GO:0000166); mitotic cell cycle (GO:0000278); chromosome, centromeric region (GO:0000775); kinetochore (GO:0000776); condensed chromosome, centromeric region (GO:0000779); condensed chromosome outer kinetochore (GO:0000940); microtubule motor activity (GO:0003777); ATP binding (GO:0005524); nucleus (GO:0005634); nucleoplasm (GO:0005654); chromosome (GO:0005694); cytoplasm (GO:…	Cenpe	4.29358	4.29358	2.7412	13.4616	1.78327e-36	2.63781	2.63781	2.7412	7.38031	8.22694e-16	0	1.09044	1.09044	13.4616	14.4997	1
CENPF	3.11	1.1	2.01	10.1831	[TAD256_chr1],[Minus]	chr1:191,464,492-191,511,965	NM_001081363	Cenpf, centromere protein F, centromere protein F|centromere autoantigen F|leucine, glutamic acid, lysine family 1 protein, Predicted to have several functions, including dynein complex binding activity; protein C-terminus binding activity; and protein homodimerization activity. Involved in regulation of striated muscle tissue development. Localizes to ciliary transition fiber; cytoskeleton; and …	mitotic cell cycle (GO:0000278); chromosome, centromeric region (GO:0000775); kinetochore (GO:0000776); spindle pole (GO:0000922); condensed chromosome outer kinetochore (GO:0000940); kidney development (GO:0001822); nucleus (GO:0005634); nuclear envelope (GO:0005635); nucleoplasm (GO:0005654); cytoplasm (GO:0005737); centrosome (GO:0005813); spindle (GO:0005819); axoneme (GO:0005930); chromosome…	Cenpf	4.4972	4.4972	1.98312	10.1831	6.15857e-38	2.6935	2.6935	1.98312	5.45267	9.43268e-16	0	1.18956	1.18956	10.1831	11.9642	0.595301
ID2	3.11	1.1	2.01	12.9214	[TAD2404_chr12],[Minus]	chr12:25,778,663-25,780,957	NM_010496	Id2, inhibitor of DNA binding 2, DNA-binding protein inhibitor ID-2|inhibitor of differentiation 2, Exhibits RNA polymerase II activating transcription factor binding activity and transcription regulator inhibitor activity. Involved in several processes, including animal organ development; negative regulation of cell differentiation; and positive regulation of cell differentiation. Localizes to s…	negative regulation of transcription by RNA polymerase II (GO:0000122); chromatin (GO:0000785); euchromatin (GO:0000791); metanephros development (GO:0001656); natural killer cell differentiation (GO:0001779); thigmotaxis (GO:0001966); leukocyte differentiation (GO:0002521); membranous septum morphogenesis (GO:0003149); bundle of His development (GO:0003166); protein binding (GO:0005515); nucleus…	Id2	2.71283	2.71283	1.59496	4.94106	1.33194e-09	7.95119	7.95119	1.59496	12.9214	1.93036e-15	0	1.2201	1.2201	4.94106	5.96194	1
ESPL1	3.11	1.1	2.01	6.56659	[TAD3004_chr15],[Plus]	chr15:102,126,723-102,154,787	NM_001014976	Espl1, extra spindle pole bodies 1, separase, separin|Cut1/ESP1 related protein|caspase-like protein ESPL1|extra spindle poles-like 1 protein|separase, Exhibits cysteine-type peptidase activity. Involved in homologous chromosome segregation; meiotic spindle organization; and mitotic sister chromatid segregation. Predicted to localize to cytoplasm; microtubule cytoskeleton; and nucleus. Is express…	mitotic sister chromatid segregation (GO:0000070); meiotic spindle organization (GO:0000212); mitotic cell cycle (GO:0000278); cysteine-type endopeptidase activity (GO:0004197); nucleus (GO:0005634); cytoplasm (GO:0005737); centrosome (GO:0005813); chromosome segregation (GO:0007059); meiosis I (GO:0007127); peptidase activity (GO:0008233); cysteine-type peptidase activity (GO:0008234); hydrolase…	Espl1	3.37676	3.37676	1.6978	6.56659	7.14068e-20	3.09087	3.09087	1.6978	5.34848	4.98235e-15	0	1.05212	1.05212	6.56659	6.8227	1
RAB19	3.11	1.1	2.01	1.78751	[TAD1217_chr6],[Plus]	chr6:39,331,426-39,340,378	NM_011226	Rab19, RAB19, member RAS oncogene family, ras-related protein Rab-19, Predicted to have GTPase activity. Predicted to be involved in autophagosome assembly and intracellular protein transport. Predicted to localize to endomembrane system. Orthologous to human RAB19 (RAB19, member RAS oncogene family).	autophagosome assembly (GO:0000045); nucleotide binding (GO:0000166); GTPase activity (GO:0003924); GTP binding (GO:0005525); plasma membrane (GO:0005886); intracellular protein transport (GO:0006886); endomembrane system (GO:0012505); membrane (GO:0016020)	Rab19	4.08909	4.08909	0.228849	1.08077	6.22282e-07	7.60623	7.60623	0.228849	1.78751	7.03397e-15	0	0.814926	-1.2271	1.08077	0.867316	1
CFB	3.11	1.1	2.01	4.42848	[TAD3196_chr17],[Minus],[Overlapping_Isoform_Count: 2],[Overlaps with:Mir6972]	chr17:34,993,318-34,999,459	NM_008198 NM_001142706	Cfb, complement factor B, complement factor B|C3/C5 convertase|Factor B|alternative-complement pathway C3/C5 convertase|complement component 2 (within H-2S)|histocompatibility 2, complement component factor B|properdin, Predicted to have serine-type endopeptidase activity. Involved in complement activation, alternative pathway. Predicted to localize to extracellular space. Is expressed in embryo;…	immune system process (GO:0002376); serine-type endopeptidase activity (GO:0004252); extracellular region (GO:0005576); extracellular space (GO:0005615); proteolysis (GO:0006508); complement activation (GO:0006956); complement activation, alternative pathway (GO:0006957); peptidase activity (GO:0008233); serine-type peptidase activity (GO:0008236); cell proliferation (GO:0008283); hydrolase activ…	Cfb	174.555	174.555	0.0209925	4.42848	5.78956e-46	28.6662	28.6662	0.0209925	0.644623	7.96063e-15	1.2	0.396432	-2.5225	4.42848	1.72865	1.05271e-07
KIF20A	3.11	1.1	2.01	26.5719	[TAD3312_chr18],[Plus],[Overlapping_Isoform_Count: 3]	chr18:34,784,589-34,792,931 chr18:34,784,277-34,792,931 chr18:34,784,686-34,792,931	NM_009004 NM_001166407 NM_001166406	Kif20a, kinesin family member 20A, kinesin-like protein KIF20A|Rabkinesin-6|kinesin-like protein 174|rab6-interacting kinesin-like protein, Predicted to have microtubule binding activity; nucleoside-triphosphatase activity; and protein kinase binding activity. Predicted to be involved in several processes, including microtubule bundle formation; midbody abscission; and regulation of cytokinesis. …	nucleotide binding (GO:0000166); mitotic cytokinesis (GO:0000281); microtubule bundle formation (GO:0001578); microtubule motor activity (GO:0003777); ATP binding (GO:0005524); nucleus (GO:0005634); nucleoplasm (GO:0005654); cytoplasm (GO:0005737); Golgi apparatus (GO:0005794); spindle (GO:0005819); cytoskeleton (GO:0005856); kinesin complex (GO:0005871); microtubule (GO:0005874); microtubule-bas…	Kif20a	6.02465	6.02465	3.85094	26.5719	1.56005e-44	2.69081	2.69081	3.85094	10.5716	8.28685e-15	0	1.07586	1.07586	26.5719	28.236	1
ID1	3.11	1.1	2.01	25.1327	[TAD493_chr2],[Plus]	chr2:152,561,986-152,563,146	NM_010495	Id1, inhibitor of DNA binding 1, HLH protein, DNA-binding protein inhibitor ID-1|inhibitor of differentiation 1, Exhibits protein self-association and transcription regulator inhibitor activity. Involved in several processes, including endothelial cell morphogenesis; lung development; and regulation of gene expression. Localizes to cytoplasm and nucleus. Is expressed in several structures, includ…	negative regulation of transcription by RNA polymerase II (GO:0000122); endothelial cell morphogenesis (GO:0001886); protein binding (GO:0005515); nucleus (GO:0005634); nucleoplasm (GO:0005654); cytoplasm (GO:0005737); Golgi apparatus (GO:0005794); centrosome (GO:0005813); multicellular organism development (GO:0007275); heart development (GO:0007507); circadian rhythm (GO:0007623); protein C-ter…	Id1	2.77081	2.77081	2.49213	7.88866	1.12016e-09	9.9109	9.9109	2.49213	25.1327	8.48018e-15	0	1.02151	1.02151	7.88866	7.97074	1
TUBB2A	3.11	1.1	2.01	10.2417	[TAD2581_chr13],[Minus]	chr13:34,166,146-34,169,877	NM_009450	Tubb2a, tubulin, beta 2A class IIA, tubulin beta-2A chain|tubulin, beta polypeptide, Predicted to have GTP binding activity. Predicted to be a structural constituent of cytoskeleton. Predicted to be involved in microtubule cytoskeleton organization; mitotic cell cycle; and neuron migration. Predicted to localize to cytoplasm and microtubule. Is expressed in several structures, including alimentar…	nucleotide binding (GO:0000166); microtubule cytoskeleton organization (GO:0000226); mitotic cell cycle (GO:0000278); neuron migration (GO:0001764); GTPase activity (GO:0003924); structural constituent of cytoskeleton (GO:0005200); GTP binding (GO:0005525); cytoplasm (GO:0005737); cytoskeleton (GO:0005856); microtubule (GO:0005874); microtubule-based process (GO:0007017)	Tubb2a	5.34357	5.34357	1.67627	10.2417	1.10556e-25	3.99802	3.99802	1.67627	6.83485	8.92617e-15	0	1.0798	1.0798	10.2417	10.9333	1
POLA2	3.11	1.1	2.01	17.5698	[TAD3409_chr19],[Minus],[Overlapping_Isoform_Count: 2]	chr19:5,940,542-5,964,206 chr19:5,941,104-5,964,206	NM_008893 NM_001164057	Pola2, polymerase (DNA directed), alpha 2, DNA polymerase alpha subunit B|DNA polymerase alpha 2, 68 kDa|DNA polymerase alpha 70 kDa subunit, Predicted to have DNA-directed DNA polymerase activity. Involved in DNA replication, synthesis of RNA primer and protein import into nucleus. Localizes to alpha DNA polymerase:primase complex. Is expressed in several structures, including alimentary system;…	DNA binding (GO:0003677); DNA-directed DNA polymerase activity (GO:0003887); protein binding (GO:0005515); nucleus (GO:0005634); nucleoplasm (GO:0005654); alpha DNA polymerase:primase complex (GO:0005658); cytosol (GO:0005829); DNA replication (GO:0006260); DNA replication, synthesis of RNA primer (GO:0006269); DNA replication initiation (GO:0006270); protein import into nucleus (GO:0006606)	Pola2	2.32641	2.32641	6.47567	17.2234	1.8426e-11	2.66213	2.66213	6.47567	17.5698	1.17339e-14	0	1.01686	1.01686	17.2234	17.2915	1
DYNAP	3.11	1.1	2.01	6.58324	[TAD3378_chr18],[Minus]	chr18:70,400,082-70,404,238	NM_029346	Dynap, dynactin associated protein, dynactin-associated protein, Predicted to be involved in activation of protein kinase B activity. Predicted to localize to Golgi apparatus and plasma membrane. Orthologous to human DYNAP (dynactin associated protein).	molecular_function (GO:0003674); Golgi apparatus (GO:0005794); plasma membrane (GO:0005886); activation of protein kinase B activity (GO:0032148)	Dynap	3.82265	3.82265	1.48472	6.48963	5.03134e-15	4.34526	4.34526	1.48472	6.58324	1.26513e-14	0	0.956119	-1.04589	6.48963	6.12597	1
PSMB8	3.11	1.1	2.01	68.7711	[TAD3193_chr17],[Plus]	chr17:34,335,139-34,338,399	NM_010724	Psmb8, proteasome (prosome, macropain) subunit, beta type 8 (large multifunctional peptidase 7), proteasome subunit beta type-8|MC13 (LMP7)|large multifunctional protease 7|low molecular mass protein 7|macropain subunit C13|multicatalytic endopeptidase complex subunit C13|proteasome component C13|proteasome subunit MC13|proteasome subunit beta-5i|proteosome (prosome, macropain) subunit, beta type…	proteasome complex (GO:0000502); immune system process (GO:0002376); endopeptidase activity (GO:0004175); threonine-type endopeptidase activity (GO:0004298); protein binding (GO:0005515); nucleus (GO:0005634); nucleoplasm (GO:0005654); cytoplasm (GO:0005737); cytosol (GO:0005829); proteasome core complex (GO:0005839); proteolysis (GO:0006508); peptidase activity (GO:0008233); proteasomal ubiquiti…	Psmb8	2.7952	2.7952	17.8766	57.3644	2.55389e-10	3.76823	3.76823	17.8766	68.7711	1.47929e-14	0	0.583335	-1.71428	57.3644	33.0494	7.45712e-10
PHLDA1	3.11	1.1	2.01	31.176	[TAD2135_chr10],[Plus]	chr10:110,943,341-110,945,705	NM_009344	Phlda1, pleckstrin homology like domain, family A, member 1, pleckstrin homology-like domain family A member 1|PQ-rich protein|PQR protein|T-cell death associated|T-cell death-associated gene 51 protein|proline- and glutamine-rich protein, Involved in FasL biosynthetic process. Predicted to localize to nucleolus and nucleoplasm. Is expressed in several structures, including alimentary system; cen…	protein binding (GO:0005515); nucleus (GO:0005634); nucleoplasm (GO:0005654); nucleolus (GO:0005730); cytoplasm (GO:0005737); apoptotic process (GO:0006915); cytoplasmic vesicle (GO:0031410); positive regulation of apoptotic process (GO:0043065); FasL biosynthetic process (GO:0045210); phosphatidylinositol phosphate binding (GO:1901981)	Phlda1	2.74223	2.74223	9.6322	30.2478	1.90904e-13	3.17521	3.17521	9.6322	31.176	2.07714e-14	0	0.932517	-1.07237	30.2478	27.8687	1
CDC45	3.11	1.1	2.01	14.423	[TAD3030_chr16],[Minus],[Overlapping_Isoform_Count: 2]	chr16:18,780,539-18,812,065 chr16:18,780,539-18,811,732	NM_009862 NM_001161623	Cdc45, cell division cycle 45, cell division control protein 45 homolog|CDC45-related protein|PORC-PI-1|cell division cycle 45 homolog, Predicted to have DNA replication origin binding activity; chromatin binding activity; and single-stranded DNA binding activity. Predicted to be involved in DNA-dependent DNA replication; double-strand break repair via break-induced replication; and regulation of…	double-strand break repair via break-induced replication (GO:0000727); chromatin binding (GO:0003682); DNA replication origin binding (GO:0003688); single-stranded DNA binding (GO:0003697); nucleus (GO:0005634); nucleoplasm (GO:0005654); centrosome (GO:0005813); DNA replication (GO:0006260); DNA replication initiation (GO:0006270); cell cycle (GO:0007049); DNA replication preinitiation complex (G…	Cdc45	2.71894	2.71894	4.63858	14.423	1.29611e-15	2.8066	2.8066	4.63858	13.275	2.95313e-14	0	1.0814	1.0814	14.423	15.4094	1
MNS1	3.11	1.1	2.01	2.06639	[TAD1887_chr9],[Plus]	chr9:72,286,335-72,306,383	NM_008613	Mns1, meiosis-specific nuclear structural protein 1, Predicted to have identical protein binding activity. Involved in several processes, including left/right axis specification; positive regulation of cilium assembly; and spermatogenesis. Localizes to cytoskeleton; nuclear envelope; and sperm flagellum. Is expressed in several structures, including brain; genitourinary system; gut; hemolymphoid …	nucleus (GO:0005634); nuclear envelope (GO:0005635); intermediate filament (GO:0005882); axoneme (GO:0005930); spermatogenesis (GO:0007283); sperm axoneme assembly (GO:0007288); motile cilium (GO:0031514); sperm flagellum (GO:0036126); identical protein binding (GO:0042802); cilium organization (GO:0044782); positive regulation of cilium assembly (GO:0045724); meiotic cell cycle (GO:0051321); lef…	Mns1	2.7976	2.7976	0.408586	1.30457	1.14855e-05	4.95817	4.95817	0.408586	2.06639	3.18454e-14	0	1.17343	1.17343	1.30457	1.51801	1
DDX11	3.11	1.1	2.01	4.92857	[TAD3231_chr17],[Plus]	chr17:66,472,859-66,501,508	NM_001003919	Ddx11, DEAD/H box helicase 11, ATP-dependent DNA helicase DDX11|DEAD/H (Asp-Glu-Ala-Asp/His) box helicase 11|DEAD/H (Asp-Glu-Ala-Asp/His) box polypeptide 11 (CHL1-like helicase homolog, S. cerevisiae)|probable ATP-dependent RNA helicase DDX11, Predicted to have ATPase activity; chromatin binding activity; and nucleic acid binding activity. Predicted to be involved in several processes, including …	nucleotide binding (GO:0000166); chromatin (GO:0000785); spindle pole (GO:0000922); fibrillar center (GO:0001650); nucleic acid binding (GO:0003676); DNA binding (GO:0003677); DNA helicase activity (GO:0003678); chromatin binding (GO:0003682); DNA replication origin binding (GO:0003688); double-stranded DNA binding (GO:0003690); single-stranded DNA binding (GO:0003697); RNA binding (GO:0003723); …	Ddx11	2.34385	2.34385	1.36764	3.66567	2.65792e-09	3.53609	3.53609	1.36764	4.92857	3.20685e-14	0	1.14217	1.14217	3.66567	4.13069	1
CCNF	3.11	1.1	2.01	10.3762	[TAD3171_chr17],[Minus],[Overlaps with:Mir5134;Mir6965]	chr17:24,360,176-24,388,354	NM_007634	Ccnf, cyclin F, cyclin-F|G2/mitotic-specific cyclin-F, Predicted to have cyclin-dependent protein serine/threonine kinase regulator activity. Involved in negative regulation of centrosome duplication; placenta development; and re-entry into mitotic cell cycle. Predicted to localize to several cellular components, including SCF ubiquitin ligase complex; cyclin-dependent protein kinase holoenzyme c…	regulation of cyclin-dependent protein serine/threonine kinase activity (GO:0000079); cyclin-dependent protein kinase holoenzyme complex (GO:0000307); re-entry into mitotic cell cycle (GO:0000320); placenta development (GO:0001890); nucleus (GO:0005634); cytoplasm (GO:0005737); centrosome (GO:0005813); centriole (GO:0005814); cytoskeleton (GO:0005856); cell cycle (GO:0007049); negative regulation…	Ccnf	3.86993	3.86993	2.34908	10.3762	9.43457e-23	3.40269	3.40269	2.34908	8.14566	3.44583e-14	0	1.04589	1.04589	10.3762	10.7184	1
LMO2	3.11	1.1	2.01	1.39555	[TAD417_chr2],[Plus],[Overlapping_Isoform_Count: 4]	chr2:103,798,151-103,822,035 chr2:103,809,713-103,822,035 chr2:103,810,443-103,822,035	NM_008505 NM_001142337 NM_001142336 NM_001142335	Lmo2, LIM domain only 2, rhombotin-2|LIM domain only protein 2|LIM only 2|LMO-2|T-cell translocation protein 2|cysteine-rich protein TTG-2, Exhibits chromatin binding activity and transcription factor binding activity. Contributes to DNA binding activity. Involved in embryonic hemopoiesis; negative regulation of erythrocyte differentiation; and positive regulation of transcription by RNA polymera…	transcription cofactor binding (GO:0001221); DNA binding (GO:0003677); chromatin binding (GO:0003682); transcription coactivator activity (GO:0003713); protein binding (GO:0005515); nucleus (GO:0005634); transcription factor complex (GO:0005667); transcription factor binding (GO:0008134); protein-containing complex (GO:0032991); embryonic hemopoiesis (GO:0035162); identical protein binding (GO:00…	Lmo2	3.57071	3.57071	0.122326	0.503861	0.000144819	11.1199	11.1199	0.122326	1.39555	3.57708e-14	0	0.614854	-1.6264	0.503861	0.303887	0.57981
TMEM229B	3.11	1.1	2.01	3.24488	[TAD2475_chr12],[Minus],[Overlapping_Isoform_Count: 2]	chr12:80,062,781-80,108,264 chr12:80,062,781-80,084,465	NM_178745 NM_001170401	Tmem229b, transmembrane protein 229B, Involved in response to bacterium. Predicted to localize to integral component of membrane. Orthologous to human TMEM229B (transmembrane protein 229B).	molecular_function (GO:0003674); cellular_component (GO:0005575); response to bacterium (GO:0009617); membrane (GO:0016020); integral component of membrane (GO:0016021)	Tmem229b	3.18103	3.18103	0.836685	3.04906	1.26251e-12	3.80008	3.80008	0.836685	3.24488	3.5981e-14	0	0.839308	-1.19146	3.04906	2.525	1
KIF14	3.11	1.1	2.01	2.77743	[TAD161_chr1],[Plus]	chr1:138,364,424-138,427,396	NM_001287179	Kif14, kinesin family member 14, kinesin-like protein KIF14|N-3 kinesin|truncated kinesin family member 14, Exhibits ATP binding activity; ATP-dependent microtubule motor activity, plus-end-directed; and microtubule binding activity. Involved in several processes, including brain development; negative regulation of neuron apoptotic process; and regulation of myelination. Predicted to colocalize w…	nucleotide binding (GO:0000166); regulation of cell growth (GO:0001558); microtubule motor activity (GO:0003777); ATP binding (GO:0005524); nucleus (GO:0005634); cytoplasm (GO:0005737); cytosol (GO:0005829); cytoskeleton (GO:0005856); kinesin complex (GO:0005871); microtubule (GO:0005874); plasma membrane (GO:0005886); microtubule-based movement (GO:0007018); microtubule depolymerization (GO:0007…	Kif14	4.10224	4.10224	0.59226	2.77743	1.42597e-25	3.11877	3.11877	0.59226	1.8857	9.53432e-14	0	1.09178	1.09178	2.77743	2.99276	1
RFC5	3.11	1.1	2.01	15.9704	[TAD1104_chr5],[Minus]	chr5:117,829,153-117,839,032	NM_028128	Rfc5, replication factor C (activator 1) 5, replication factor C subunit 5|A1 36 kDa subunit|RF-C 36 kDa subunit|RFC36|activator 1 36 kDa subunit|activator 1 subunit 5|replication factor C 36 kDa subunit|replication factor C 5|replication factor C, 36 kDa, Exhibits enzyme binding activity. Is predicted to contribute to DNA clamp loader activity and single-stranded DNA helicase activity. Predicted…	nucleotide binding (GO:0000166); DNA binding (GO:0003677); DNA clamp loader activity (GO:0003689); ATP binding (GO:0005524); nucleus (GO:0005634); DNA replication factor C complex (GO:0005663); DNA replication (GO:0006260); DNA-dependent DNA replication (GO:0006261); DNA repair (GO:0006281); ATPase activity (GO:0016887); single-stranded DNA-dependent ATP-dependent DNA helicase activity (GO:001711…	Rfc5	2.01577	2.01577	5.81255	13.3741	2.60343e-08	2.69443	2.69443	5.81255	15.9704	1.21696e-13	0	0.941933	-1.06165	13.3741	12.4517	1
GTSE1	3.11	1.1	2.01	7.68553	[TAD2980_chr15],[Plus],[Overlapping_Isoform_Count: 2]	chr15:85,690,375-85,707,003 chr15:85,690,136-85,707,003	NM_013882 NM_001168672	Gtse1, G two S phase expressed protein 1, G2 and S phase-expressed protein 1, Predicted to have microtubule binding activity. Predicted to localize to cytoplasmic microtubule. Orthologous to human GTSE1 (G2 and S-phase expressed 1).	cytoplasm (GO:0005737); cytoskeleton (GO:0005856); microtubule (GO:0005874); cytoplasmic microtubule (GO:0005881); microtubule binding (GO:0008017); microtubule cytoskeleton (GO:0015630)	Gtse1	2.62147	2.62147	2.22146	6.67404	6.99214e-09	3.39263	3.39263	2.22146	7.68553	1.44948e-13	0	0.94633	-1.05671	6.67404	6.2422	1
PALLD	3.11	1.1	2.01	11.561	[TAD1666_chr8;TAD1667_chr8;TAD1668_chr8],[Minus],[Overlapping_Isoform_Count: 4]	chr8:63,990,225-64,069,966 chr8:63,990,225-64,238,895 chr8:63,990,225-64,381,491 chr8:63,993,819-64,381,487	NM_001081390 NM_001293772 NM_001293773 NM_001293774	Palld, palladin, cytoskeletal associated protein, palladin|90kDa actin-associated protein palladin, Predicted to have axon guidance receptor activity and cytoskeletal protein binding activity. Involved in actin cytoskeleton organization; epithelial cell morphogenesis; and keratinocyte development. Localizes to Z disc; focal adhesion; and stress fiber. Is expressed in several structures, including…	stress fiber (GO:0001725); ruffle (GO:0001726); podosome (GO:0002102); keratinocyte development (GO:0003334); epithelial cell morphogenesis (GO:0003382); actin binding (GO:0003779); nucleus (GO:0005634); cytoplasm (GO:0005737); cytosol (GO:0005829); cytoskeleton (GO:0005856); actin filament (GO:0005884); plasma membrane (GO:0005886); focal adhesion (GO:0005925); homophilic cell adhesion via plasm…	Palld	3.0442	3.0442	3.3181	11.561	2.2821e-16	2.72928	2.72928	3.3181	9.2342	4.20933e-13	0	1.13389	1.13389	11.561	12.9491	1
TUBB6	3.11	1.1	2.01	44.8496	[TAD3370_chr18],[Plus]	chr18:67,550,384-67,562,403	NM_026473	Tubb6, tubulin, beta 6 class V, tubulin beta-6 chain, Predicted to have GTP binding activity. Predicted to be a structural constituent of cytoskeleton. Predicted to be involved in microtubule cytoskeleton organization and mitotic cell cycle. Predicted to localize to cytoplasm and microtubule. Is expressed in several structures, including brain; ganglia; olfactory epithelium; retina; and tongue. O…	nucleotide binding (GO:0000166); microtubule cytoskeleton organization (GO:0000226); mitotic cell cycle (GO:0000278); GTPase activity (GO:0003924); structural constituent of cytoskeleton (GO:0005200); GTP binding (GO:0005525); cytoplasm (GO:0005737); cytoskeleton (GO:0005856); microtubule (GO:0005874); microtubule-based process (GO:0007017)	Tubb6	2.05283	2.05283	17.2713	40.5699	4.70325e-10	2.5476	2.5476	17.2713	44.8496	4.26887e-13	0	0.976738	-1.02382	40.5699	39.1381	1
SH3D21	3.11	1.1	2.01	2.92341	[TAD929_chr4],[Minus],[Overlapping_Isoform_Count: 2]	chr4:125,827,845-125,839,909 chr4:125,827,845-125,840,585	NM_025856 NM_001162533	Sh3d21, SH3 domain containing 21, SH3 domain-containing protein 21|SH3 domain-containing protein C1orf113 homolog, Predicted to localize to nucleoplasm and plasma membrane. Orthologous to human SH3D21 (SH3 domain containing 21).	molecular_function (GO:0003674); nucleoplasm (GO:0005654); plasma membrane (GO:0005886); biological_process (GO:0008150)	Sh3d21	2.17155	2.17155	0.780656	1.93355	2.41081e-05	3.66635	3.66635	0.780656	2.92341	4.81929e-13	0	0.830712	-1.20379	1.93355	1.59204	1
E2F8	3.11	1.1	2.01	7.96826	[TAD1445_chr7],[Minus]	chr7:56,121,798-56,136,411	NM_001013368	E2f8, E2F transcription factor 8, transcription factor E2F8|E2f family member 8, Exhibits DNA binding activity; DNA-binding transcription repressor activity; and identical protein binding activity. Involved in several processes, including hepatocyte differentiation; regulation of cellular macromolecule biosynthetic process; and trophoblast giant cell differentiation. Localizes to nucleus. Is expr…	negative regulation of transcription by RNA polymerase II (GO:0000122); RNA polymerase II proximal promoter sequence-specific DNA binding (GO:0000978); RNA polymerase II transcription factor activity, sequence-specific DNA binding (GO:0000981); proximal promoter sequence-specific DNA binding (GO:0000987); bacterial-type RNA polymerase transcriptional repressor activity, sequence-specific DNA bind…	E2f8	3.1632	3.1632	2.20057	7.96826	1.89442e-18	3.01421	3.01421	2.20057	6.76394	5.61077e-13	0	1.11913	1.11913	7.96826	8.80534	1
SFXN2	3.11	1.1	2.01	2.44636	[TAD3492_chr19],[Plus]	chr19:46,647,854-46,671,390	NM_053196	Sfxn2, sideroflexin 2, sideroflexin-2, Predicted to have serine transmembrane transporter activity. Predicted to be involved in serine import into mitochondrion. Localizes to mitochondrial inner membrane. Orthologous to human SFXN2 (sideroflexin 2).	mitochondrion (GO:0005739); mitochondrial inner membrane (GO:0005743); ion transport (GO:0006811); amino acid transport (GO:0006865); ion transmembrane transporter activity (GO:0015075); membrane (GO:0016020); integral component of membrane (GO:0016021); transmembrane transporter activity (GO:0022857); serine transmembrane transporter activity (GO:0022889); integral component of mitochondrial inn…	Sfxn2	2.30366	2.30366	0.54811	1.447	3.10056e-05	4.36406	4.36406	0.54811	2.44636	9.19091e-13	0	0.907434	-1.10201	1.447	1.29293	1
ATHL1	3.11	1.1	2.01	1.88235	[TAD1592_chr7],[Plus]	chr7:148,127,479-148,133,557	NM_145387	ATH1, acid trehalase-like 1 (yeast), acid trehalase-like protein 1	catalytic activity (GO:0003824); hydrolase activity, hydrolyzing O-glycosyl compounds (GO:0004553); cytosol (GO:0005829); carbohydrate metabolic process (GO:0005975); metabolic process (GO:0008152); hydrolase activity (GO:0016787); hydrolase activity, acting on glycosyl bonds (GO:0016798); protein-glucosylgalactosylhydroxylysine glucosidase activity (GO:0047402)	Athl1	2.09982	2.09982	0.472247	1.13557	0.0001248	3.89218	3.89218	0.472247	1.88235	1.13492e-12	0	1.10868	1.10868	1.13557	1.24305	1
CENPI	3.11	1.1	2.01	6.40579	[TAD3574_chrX],[Plus]	chrX:130,842,701-130,897,178	NM_145924	Cenpi, centromere protein I, centromere protein I|FSH primary response protein 1|follicle-stimulating hormone primary response protein, Predicted to be involved in centromere complex assembly. Predicted to localize to cytosol; kinetochore; and nuclear body. Orthologous to human CENPI (centromere protein I).	chromosome, centromeric region (GO:0000775); kinetochore (GO:0000776); molecular_function (GO:0003674); nucleus (GO:0005634); chromosome (GO:0005694); cytosol (GO:0005829); biological_process (GO:0008150); nuclear body (GO:0016604); centromere complex assembly (GO:0034508)	Cenpi	2.5501	2.5501	2.19903	6.40579	1.85134e-13	2.74722	2.74722	2.19903	6.16234	1.31514e-12	0	1.10622	1.10622	6.40579	7.00347	1
PROCR	3.11	1.1	2.01	13.4553	[TAD499_chr2],[Plus]	chr2:155,576,952-155,581,214	NM_011171	Procr, protein C receptor, endothelial, endothelial protein C receptor|APC receptor|CD antigen CD201|activated protein C receptor|centrocyclin|centrosomal protein CCD41|endothelial cell protein C receptor, Predicted to have protein C-terminus binding activity. Predicted to be involved in negative regulation of coagulation. Localizes to centrosome. Is expressed in several structures, including bla…	extracellular space (GO:0005615); centrosome (GO:0005813); blood coagulation (GO:0007596); hemostasis (GO:0007599); protein C-terminus binding (GO:0008022); membrane (GO:0016020); integral component of membrane (GO:0016021); signaling receptor activity (GO:0038023); perinuclear region of cytoplasm (GO:0048471); negative regulation of coagulation (GO:0050819)	Procr	3.27334	3.27334	3.58734	13.4553	7.51855e-15	3.19375	3.19375	3.58734	11.6832	3.00975e-12	0	1.08391	1.08391	13.4553	14.3952	1
FHL3	3.11	1.1	2.01	12.0445	[TAD927_chr4],[Plus]	chr4:124,377,942-124,385,855	NM_010213	Fhl3, four and a half LIM domains 3, four and a half LIM domains protein 3|skeletal muscle LIM-protein 2, Exhibits actin binding activity. Involved in actin cytoskeleton organization. Localizes to Z disc; nucleus; and stress fiber. Is expressed in several structures, including genitourinary system; heart; lung; skeletal muscle; and thymus. Orthologous to human FHL3 (four and a half LIM domains 3).	stress fiber (GO:0001725); transcription cofactor activity (GO:0003712); actin binding (GO:0003779); protein binding (GO:0005515); nucleus (GO:0005634); cytoplasm (GO:0005737); Z disc (GO:0030018); actin cytoskeleton organization (GO:0030036); metal ion binding (GO:0046872)	Fhl3	2.03373	2.03373	4.32923	10.0638	1.34613e-07	2.72792	2.72792	4.32923	12.0445	3.22439e-12	0	0.962901	-1.03853	10.0638	9.57027	1
ITGB6	3.11	1.1	2.01	1.15552	[TAD348_chr2;TAD349_chr2],[Minus],[Overlapping_Isoform_Count: 2]	chr2:60,436,348-60,511,750 chr2:60,436,348-60,560,660	NM_021359 NM_001159564	Itgb6, integrin beta 6, integrin beta-6, Exhibits integrin binding activity. Involved in several processes, including animal organ development; hard palate development; and transmembrane receptor protein serine/threonine kinase signaling pathway. Localizes to external side of plasma membrane and integrin alphav-beta6 complex. Is expressed in several structures, including diaphragm; gut; limb; met…	cell morphogenesis (GO:0000902); integrin binding (GO:0005178); nucleoplasm (GO:0005654); centrosome (GO:0005813); focal adhesion (GO:0005925); inflammatory response (GO:0006954); immune response (GO:0006955); cell adhesion (GO:0007155); cell-matrix adhesion (GO:0007160); transforming growth factor beta receptor signaling pathway (GO:0007179); integrin-mediated signaling pathway (GO:0007229); int…	Itgb6	2.76088	2.76088	0.30521	0.960391	7.44613e-06	3.70733	3.70733	0.30521	1.15552	3.4754e-12	0	1.01926	1.01926	0.960391	0.97124	1
HSPB1	3.11	1.1	2.01	3.6474	[TAD1132_chr5],[Plus]	chr5:136,363,788-136,365,433	NM_013560	Hspb1, heat shock protein 1, heat shock protein beta-1|HSP 25|HSP 27|growth-related 25 kDa protein|heat shock 25 kDa protein|heat shock 27 kDa protein|heat shock 27kDa protein 1|heat shock protein, 25 kDa|p25|truncated hsp25, Exhibits protein kinase C binding activity and protein kinase C inhibitor activity. Involved in negative regulation of protein kinase activity; positive regulation of cytoki…	proteasome complex (GO:0000502); regulation of protein phosphorylation (GO:0001932); protein kinase C binding (GO:0005080); intracellular (GO:0005622); nucleus (GO:0005634); cytoplasm (GO:0005737); cytoskeleton (GO:0005856); plasma membrane (GO:0005886); negative regulation of protein kinase activity (GO:0006469); response to unfolded protein (GO:0006986); protein kinase C inhibitor activity (GO:…	Hspb1	7.6773	7.6773	0.321246	2.81849	6.97263e-13	11.0624	11.0624	0.321246	3.6474	4.10425e-12	0	0.950458	-1.05212	2.81849	2.66383	1
ANKLE1	3.11	1.1	2.01	1.48079	[TAD1682_chr8],[Plus]	chr8:73,929,910-73,933,803	NM_172756	Ankle1, ankyrin repeat and LEM domain containing 1, ankyrin repeat and LEM domain-containing protein 1|LEM-domain containing 3|LEM-domain containing protein 3|ankyrin repeat domain 41|ankyrin repeat domain-containing protein 41, Predicted to have endonuclease activity. Involved in negative regulation of mitotic recombination; regulation of lymphoid progenitor cell differentiation; and regulation …	nuclease activity (GO:0004518); endonuclease activity (GO:0004519); nucleus (GO:0005634); nucleoplasm (GO:0005654); cytoplasm (GO:0005737); cytosol (GO:0005829); DNA repair (GO:0006281); protein export from nucleus (GO:0006611); cellular response to DNA damage stimulus (GO:0006974); determination of adult lifespan (GO:0008340); hydrolase activity (GO:0016787); regulation of T cell differentiation…	Ankle1	7.0388	7.0388	0.182198	1.48079	7.92378e-15	6.01998	6.01998	0.182198	1.12979	4.47423e-12	0	1.16875	1.16875	1.48079	1.7022	1
SERPINB9B	3.11	1.1	2.01	5.7604	[TAD2580_chr13],[Plus]	chr13:33,119,282-33,132,427	NM_011452	Serpinb9b, serine (or cysteine) peptidase inhibitor, clade B, member 9b, serine (or cysteine) proteinase inhibitor, clade B, member 9b|serine protease inhibitor 10|serine proteinase inhibitor R86, Predicted to have serine-type endopeptidase inhibitor activity. Involved in T cell mediated cytotoxicity. Predicted to localize to cytoplasm and extracellular space. Is expressed in atrioventricular can…	T cell mediated cytotoxicity (GO:0001913); serine-type endopeptidase inhibitor activity (GO:0004867); protein binding (GO:0005515); extracellular space (GO:0005615); cytoplasm (GO:0005737); negative regulation of endopeptidase activity (GO:0010951)	Serpinb9b	37.1527	37.1527	0.132707	5.7604	2.48556e-55	7.33067	7.33067	0.132707	1.00955	6.1314e-12	0	1.00223	1.00223	5.7604	5.69281	1
EPSTI1	3.11	1.1	2.01	1.28722	[TAD2834_chr14],[Plus],[Overlapping_Isoform_Count: 2]	chr14:78,304,045-78,363,985 chr14:78,304,045-78,402,463	NM_178825 NM_029495	Epsti1, epithelial stromal interaction 1 (breast), epithelial-stromal interaction protein 1, Is expressed in central nervous system; retina; retina inner nuclear layer; and retina outer nuclear layer. Orthologous to human EPSTI1 (epithelial stromal interaction 1).	molecular_function (GO:0003674); cellular_component (GO:0005575); biological_process (GO:0008150)	Epsti1	4.34359	4.34359	0.157671	0.782049	2.93302e-07	8.02409	8.02409	0.157671	1.28722	1.04425e-11	0	0.545355	-1.83367	0.782049	0.420563	0.0691585
DLGAP5	3.11	1.1	2.01	12.7119	[TAD2775_chr14],[Minus]	chr14:48,007,453-48,038,082	NM_144553	Dlgap5, DLG associated protein 5, disks large-associated protein 5|discs, large homolog 7|discs, large homolog-associated protein 5|hepatoma up-regulated protein homolog, Predicted to have microtubule binding activity. Predicted to be involved in several processes, including centrosome localization; kinetochore assembly; and mitotic spindle organization. Predicted to localize to several cellular …	nucleus (GO:0005634); cytoplasm (GO:0005737); mitochondrion (GO:0005739); cytosol (GO:0005829); cytoskeleton (GO:0005856); cell cycle (GO:0007049); mitotic spindle organization (GO:0007052); chromosome segregation (GO:0007059); regulation of mitotic cell cycle (GO:0007346); microtubule binding (GO:0008017); signaling (GO:0023052); spindle pole centrosome (GO:0031616); centriolar satellite (GO:003…	Dlgap5	4.1176	4.1176	2.7002	12.7119	1.17044e-30	2.52984	2.52984	2.7002	6.96976	1.33303e-11	0	1.0643	1.0643	12.7119	13.3684	1
CKAP2	3.11	1.1	2.01	17.7009	[TAD1616_chr8],[Minus]	chr8:23,278,623-23,296,291	NM_001004140	Ckap2, cytoskeleton associated protein 2, cytoskeleton-associated protein 2, Involved in negative regulation of microtubule depolymerization. Localizes to microtubule cytoskeleton. Is expressed in brain ventricular layer; cerebral cortex subventricular zone; and thymus primordium. Orthologous to human CKAP2 (cytoskeleton associated protein 2).	mitotic cytokinesis (GO:0000281); molecular_function (GO:0003674); cytoplasm (GO:0005737); centrosome (GO:0005813); cytosol (GO:0005829); cytoskeleton (GO:0005856); microtubule (GO:0005874); apoptotic process (GO:0006915); negative regulation of microtubule depolymerization (GO:0007026); cell cycle (GO:0007049); microtubule cytoskeleton (GO:0015630); positive regulation of transcription by RNA po…	Ckap2	3.40958	3.40958	4.53967	17.7009	1.31674e-21	2.5768	2.5768	4.53967	11.9229	1.84702e-11	0	1.0584	1.0584	17.7009	18.5178	1
4930427A07RIK	3.11	1.1	2.01	7.53863	[TAD2527_chr12],[Plus]	chr12:114,394,631-114,403,669	NM_134041	RIKEN cDNA 4930427A07 gene, uncharacterized protein C14orf80 homolog	protein binding (GO:0005515); cytoplasm (GO:0005737); centriole (GO:0005814); cytoskeleton (GO:0005856); cilium (GO:0005929); cell projection (GO:0042995); positive regulation of smoothened signaling pathway (GO:0045880)	4930427A07Rik	4.99404	4.99404	1.31932	7.53863	1.1971e-30	2.81386	2.81386	1.31932	3.78782	2.10132e-11	0	1.10178	1.10178	7.53863	8.20257	1
SGOL2A	3.11	1.1	2.01	10.6312	[TAD62_chr1],[Plus],[Overlapping_Isoform_Count: 2]	chr1:58,052,817-58,083,121 chr1:58,042,183-58,082,741	NM_199007 NM_001177867		mitotic sister chromatid segregation (GO:0000070); chromosome, centromeric region (GO:0000775); kinetochore (GO:0000776); condensed chromosome, centromeric region (GO:0000779); protein binding (GO:0005515); nucleus (GO:0005634); nucleoplasm (GO:0005654); chromosome (GO:0005694); cell cycle (GO:0007049); chromosome segregation (GO:0007059); male meiotic nuclear division (GO:0007140); female meioti…	Sgol2a	3.58945	3.58945	2.5883	10.6312	1.17655e-25	2.3563	2.3563	2.5883	6.22151	2.40228e-11	0	1.08112	1.08112	10.6312	11.3533	1
TUBB2B	3.11	1.1	2.01	3.3109	[TAD2581_chr13],[Minus]	chr13:34,218,876-34,222,223	NM_023716	Tubb2b, tubulin, beta 2B class IIB, tubulin beta-2B chain, Predicted to have GTP binding activity and protein heterodimerization activity. Predicted to be a structural constituent of cytoskeleton. Involved in embryonic brain development and modulation of chemical synaptic transmission. Localizes to Schaffer collateral - CA1 synapse. Is expressed in several structures, including brain; large intes…	nucleotide binding (GO:0000166); microtubule cytoskeleton organization (GO:0000226); mitotic cell cycle (GO:0000278); neuron migration (GO:0001764); GTPase activity (GO:0003924); structural constituent of cytoskeleton (GO:0005200); GTP binding (GO:0005525); cytoplasm (GO:0005737); cytoskeleton (GO:0005856); microtubule (GO:0005874); microtubule-based process (GO:0007017); nervous system developme…	Tubb2b	9.88545	9.88545	0.292304	3.3109	2.31745e-30	5.63702	5.63702	0.292304	1.68708	2.42496e-11	0	1.03975	1.03975	3.3109	3.40838	1
APITD1	3.11	1.1	2.01	6.21996	[TAD967_chr4],[Minus]	chr4:148,502,457-148,511,709	NM_027263	Apoptosis-inducing, TAF9-like domain 1, centromere protein S	resolution of meiotic recombination intermediates (GO:0000712); chromosome, centromeric region (GO:0000775); kinetochore (GO:0000776); DNA binding (GO:0003677); chromatin binding (GO:0003682); double-stranded DNA binding (GO:0003690); nucleus (GO:0005634); chromosome (GO:0005694); DNA repair (GO:0006281); cellular response to DNA damage stimulus (GO:0006974); cell cycle (GO:0007049); replication …	Apitd1	2.26146	2.26146	1.56237	4.02597	6.63608e-05	3.89304	3.89304	1.56237	6.21996	2.96146e-11	0	0.911198	-1.09746	4.02597	3.6348	1
H2-T10	3.11	1.1	2.01	3.65837	[TAD3196_chr17],[Minus],[Overlapping_Isoform_Count: 2]	chr17:36,252,815-36,258,389 chr17:36,252,820-36,258,380	NM_010395 NR_046286	H2-T10, histocompatibility 2, T region locus 10	positive regulation of T cell mediated cytotoxicity (GO:0001916); antigen processing and presentation of endogenous peptide antigen via MHC class Ib (GO:0002476); antigen processing and presentation of endogenous peptide antigen via MHC class I via ER pathway, TAP-independent (GO:0002486); signaling receptor binding (GO:0005102); extracellular space (GO:0005615); immune response (GO:0006955); ext…	H2-T10	2.20604	2.20604	0.898187	2.26817	0.000491952	3.99225	3.99225	0.898187	3.65837	3.24024e-11	0	0.675022	-1.48143	2.26817	1.51629	0.0298064
MEST	3.11	1.1	2.01	1.04505	[TAD1199_chr6],[Plus],[Overlapping_Isoform_Count: 3],[Overlaps with:Mir335]	chr6:30,688,049-30,698,466 chr6:30,683,505-30,698,466 chr6:30,688,052-30,698,466	NM_008590 NM_001252293 NM_001252292	Mest, mesoderm specific transcript, mesoderm-specific transcript protein|paternally-expressed gene 1 protein, Predicted to have hydrolase activity. Involved in regulation of lipid storage and response to retinoic acid. Localizes to endoplasmic reticulum. Is expressed in several structures, including central nervous system; embryo mesenchyme; extraembryonic component; heart and pericardium; and ne…	catalytic activity (GO:0003824); endoplasmic reticulum (GO:0005783); regulation of lipid storage (GO:0010883); membrane (GO:0016020); integral component of membrane (GO:0016021); hydrolase activity (GO:0016787); response to retinoic acid (GO:0032526)	Mest	2.74583	2.74583	0.179017	0.565055	0.000722207	5.64256	5.64256	0.179017	1.04505	3.40984e-11	0	0.950388	-1.0522	0.565055	0.532263	1
KLK10	3.11	1.1	2.01	4.49392	[TAD1434_chr7],[Plus]	chr7:51,036,423-51,040,780	NM_133712	Klk10, kallikrein related-peptidase 10, kallikrein-10|kallikrein 10, Predicted to localize to secretory granule. Is expressed in several structures, including alimentary system; lung; nose; skeleton; and vibrissa. Human ortholog(s) of this gene implicated in prostate cancer. Orthologous to human KLK10 (kallikrein related peptidase 10).	secretory granule (GO:0030141)	Klk10	2.41558	2.41558	1.20283	3.33526	1.12738e-05	3.65604	3.65604	1.20283	4.49392	4.51993e-11	0	0.963384	-1.03801	3.33526	3.15981	1
GNB4	3.11	1.1	2.01	3.72061	[TAD577_chr3],[Minus]	chr3:32,482,449-32,515,457	NM_013531	Gnb4, guanine nucleotide binding protein (G protein), beta 4, guanine nucleotide-binding protein subunit beta-4|transducin beta chain 4, Predicted to have G-protein gamma-subunit binding activity and GTPase activity. Predicted to be involved in G protein-coupled receptor signaling pathway. Localizes to myelin sheath. Is expressed in several structures, including clavicle; eye; genitourinary syste…	GTPase activity (GO:0003924); cytoplasm (GO:0005737); heterotrimeric G-protein complex (GO:0005834); signal transduction (GO:0007165); G-protein coupled receptor signaling pathway (GO:0007186); G-protein gamma-subunit binding (GO:0031682); myelin sheath (GO:0043209); cell body (GO:0044297); protein-containing complex binding (GO:0044877)	Gnb4	3.50903	3.50903	0.847702	3.40407	1.25878e-13	4.2953	4.2953	0.847702	3.72061	5.40898e-11	0	0.883005	-1.1325	3.40407	2.96643	1
SIPA1	3.11	1.1	2.01	6.15591	[TAD3409_chr19],[Minus],[Overlapping_Isoform_Count: 5]	chr19:5,651,184-5,663,707	NM_011379 NM_001164481 NM_001164480 NM_001164482 NM_001164568	Sipa1, signal-induced proliferation associated gene 1, signal-induced proliferation-associated protein 1|GTPase-activating protein Spa-1|sipa-1, Predicted to have GTPase activator activity and protein C-terminus binding activity. Involved in regulation of cell cycle. Predicted to localize to protein-containing complex and transport vesicle. Is expressed in several structures, including genitourin…	GTPase activator activity (GO:0005096); nucleus (GO:0005634); cytoplasm (GO:0005737); protein C-terminus binding (GO:0008022); membrane (GO:0016020); transport vesicle (GO:0030133); protein-containing complex (GO:0032991); cellular response to water deprivation (GO:0042631); regulation of small GTPase mediated signal transduction (GO:0051056); regulation of cell cycle (GO:0051726); activation of …	Sipa1	2.90846	2.90846	1.84645	6.15591	1.28992e-09	3.16012	3.16012	1.84645	5.95001	7.13331e-11	0	1.12722	1.12722	6.15591	6.86341	1
IL24	3.11	1.1	2.01	9.16346	[TAD147_chr1],[Minus]	chr1:132,778,650-132,783,988	NM_053095	Il24, interleukin 24, interleukin-24|IL-24|IL-4-induced secreted protein|interferon 2e|melanoma differentiation-associated gene 7 protein|th2-specific cytokine FISP, Predicted to have cytokine activity. Involved in negative regulation of cell population proliferation; positive regulation of apoptotic process; and regulation of cysteine-type endopeptidase activity involved in apoptotic process. Lo…	cytokine activity (GO:0005125); protein binding (GO:0005515); extracellular region (GO:0005576); extracellular space (GO:0005615); endoplasmic reticulum (GO:0005783); apoptotic process (GO:0006915); positive regulation of cell proliferation (GO:0008284); negative regulation of cell proliferation (GO:0008285); negative regulation of cell migration (GO:0030336); serine phosphorylation of STAT prote…	Il24	2.89973	2.89973	2.75823	9.16346	3.48561e-10	2.95416	2.95416	2.75823	8.31168	8.95828e-11	0	0.981772	-1.01857	9.16346	8.87247	1
SP140	3.11	1.1	2.01	5.95188	[TAD103_chr1],[Plus]	chr1:87,497,277-87,541,611	NM_001013817	Sp140, Sp140 nuclear body protein, SP140 nuclear body protein family member, Predicted to localize to fibrillar center and mitochondrion. Orthologous to several human genes including SP140 (SP140 nuclear body protein).	fibrillar center (GO:0001650); mitochondrion (GO:0005739)	Sp140	4.76665	4.76665	1.09003	5.95188	2.84727e-14	4.74977	4.74977	1.09003	5.2907	8.97477e-11	0	0.754664	-1.32509	5.95188	4.4434	0.135643
PIAS3	3.11	1.1	2.01	3.38463	[TAD668_chr3],[Plus],[Overlapping_Isoform_Count: 3]	chr3:96,500,297-96,509,993 chr3:96,500,998-96,509,993	NM_146135 NM_018812 NM_001165949	Pias3, protein inhibitor of activated STAT 3, E3 SUMO-protein ligase PIAS3|E3 SUMO-protein transferase PIAS3|protein inhibitor of activated STAT protein 3, Exhibits SUMO transferase activity. Involved in several processes, including TNFSF11-mediated signaling pathway; negative regulation of macromolecule metabolic process; and negative regulation of osteoclast differentiation. Localizes to cytopl…	negative regulation of transcription by RNA polymerase II (GO:0000122); transcription cofactor activity (GO:0003712); protein binding (GO:0005515); nucleus (GO:0005634); cytoplasm (GO:0005737); regulation of transcription by RNA polymerase II (GO:0006357); protein C-terminus binding (GO:0008022); zinc ion binding (GO:0008270); positive regulation of gene expression (GO:0010628); negative regulati…	Pias3	2.13446	2.13446	1.17496	2.86294	8.38513e-06	2.82319	2.82319	1.17496	3.38463	9.0648e-11	0	1.14869	1.14869	2.86294	3.25569	1
TOP2A	3.11	1.1	2.01	86.6837	[TAD2329_chr11],[Minus]	chr11:98,854,260-98,885,503	NM_011623	Top2a, topoisomerase (DNA) II alpha, DNA topoisomerase 2-alpha|DNA Topoisomerase II alpha|DNA topoisomerase II, alpha isozyme, Exhibits DNA topoisomerase type II (double strand cut, ATP-hydrolyzing) activity. Involved in several processes, including DNA conformation change; embryonic cleavage; and female meiotic nuclear division. Localizes to chromosome, centromeric region; condensed chromosome; …	nucleotide binding (GO:0000166); nuclear chromosome (GO:0000228); magnesium ion binding (GO:0000287); resolution of meiotic recombination intermediates (GO:0000712); chromosome, centromeric region (GO:0000775); condensed chromosome (GO:0000793); sister chromatid segregation (GO:0000819); hematopoietic progenitor cell differentiation (GO:0002244); DNA binding (GO:0003677); chromatin binding (GO:00…	Top2a	3.9345	3.9345	19.2813	86.6837	9.51614e-36	2.11133	2.11133	19.2813	41.5343	9.84771e-11	0	1.11651	1.11651	86.6837	95.6024	1
TUBA1C	3.11	1.1	2.01	40.2977	[TAD2997_chr15],[Plus]	chr15:98,860,321-98,868,536	NM_009448	Tuba1c, tubulin, alpha 1C, tubulin alpha-1C chain|alpha-tubulin 6|alpha-tubulin isotype M-alpha-6|tubulin alpha-6 chain|tubulin, alpha 6, Predicted to have GTP binding activity. Predicted to be a structural constituent of cytoskeleton. Predicted to be involved in microtubule cytoskeleton organization and mitotic cell cycle. Localizes to cytoplasmic microtubule. Orthologous to human TUBA1C (tubuli…	nucleotide binding (GO:0000166); microtubule cytoskeleton organization (GO:0000226); mitotic cell cycle (GO:0000278); GTPase activity (GO:0003924); structural constituent of cytoskeleton (GO:0005200); GTP binding (GO:0005525); nucleus (GO:0005634); cytoplasm (GO:0005737); cytoskeleton (GO:0005856); microtubule (GO:0005874); cytoplasmic microtubule (GO:0005881); microtubule-based process (GO:00070…	Tuba1c	2.58445	2.58445	13.6232	40.2977	3.90062e-14	2.28652	2.28652	13.6232	31.774	2.01152e-10	0	1.00103	1.00103	40.2977	39.8614	1
DLL1	3.11	1.1	2.01	3.50776	[TAD3160_chr17],[Minus]	chr17:15,504,317-15,512,787	NM_007865	Dll1, delta like canonical Notch ligand 1, delta-like protein 1|delta like-1|delta-like 1|drosophila Delta homolog 1, Exhibits Notch binding activity and scaffold protein binding activity. Involved in several processes, including animal organ development; negative regulation of cell differentiation; and regionalization. Localizes to several cellular components, including adherens junction; apical…	in utero embryonic development (GO:0001701); somitogenesis (GO:0001756); somite specification (GO:0001757); heart looping (GO:0001947); marginal zone B cell differentiation (GO:0002315); type B pancreatic cell development (GO:0003323); Notch binding (GO:0005112); calcium ion binding (GO:0005509); protein binding (GO:0005515); nucleus (GO:0005634); plasma membrane (GO:0005886); adherens junction (…	Dll1	3.83024	3.83024	0.799308	3.50776	7.99591e-15	2.85	2.85	0.799308	2.32529	2.17196e-10	0	0.989407	-1.01071	3.50776	3.42265	1
PRND	3.11	1.1	2.01	1.23067	[TAD460_chr2],[Plus],[Overlapping_Isoform_Count: 4],[Overlaps with:Prn],[Multi-counted reads: Whole_gene_body, Exon-only_counting, Intron-only_counting]	chr2:131,776,772-131,781,867 chr2:131,776,596-131,781,867	NM_001126338 NM_023043 NM_001278257 NM_001278520	Prnd, prion like protein doppel, prion-like protein doppel|doppelganger|prion protein dublet|prion protein-like protein, Exhibits copper ion binding activity. Involved in acrosome reaction and cellular copper ion homeostasis. Localizes to anchored component of external side of plasma membrane. Is expressed in several structures, including embryo mesenchyme; gut; heart; nervous system; and testis.…	copper ion binding (GO:0005507); protein binding (GO:0005515); plasma membrane (GO:0005886); cellular copper ion homeostasis (GO:0006878); spermatogenesis (GO:0007283); single fertilization (GO:0007338); acrosome reaction (GO:0007340); membrane (GO:0016020); anchored component of membrane (GO:0031225); anchored component of external side of plasma membrane (GO:0031362); metal ion binding (GO:0046…	Prnd	10.8016	10.8016	0.0987438	1.23067	1.18784e-23	8.42328	8.42328	0.0987438	0.855594	3.74784e-10	0	0.955834	-1.04621	1.23067	1.15858	1
CLN6	3.11	1.1	2.01	5.84197	[TAD1864_chr9],[Plus]	chr9:62,686,593-62,699,809	NM_001033175	Cln6, ceroid-lipofuscinosis, neuronal 6, ceroid-lipofuscinosis neuronal protein 6, Predicted to have lysophosphatidic acid binding activity; protein homodimerization activity; and sulfatide binding activity. Involved in several processes, including locomotion involved in locomotory behavior; lysosome organization; and visual perception. Predicted to localize to several cellular components, includ…	ganglioside metabolic process (GO:0001573); nucleolus (GO:0005730); early endosome (GO:0005769); endoplasmic reticulum (GO:0005783); endoplasmic reticulum lumen (GO:0005788); lysosome organization (GO:0007040); lysosomal lumen acidification (GO:0007042); visual perception (GO:0007601); cholesterol metabolic process (GO:0008203); membrane (GO:0016020); glycosaminoglycan metabolic process (GO:00302…	Cln6	2.34997	2.34997	2.09104	5.61371	4.25762e-09	2.73591	2.73591	2.09104	5.84197	3.77419e-10	0	0.959672	-1.04202	5.61371	5.322	1
PSME2B	3.11	1.1	2.01	1.85516	[TAD2226_chr11],[Minus],[Overlaps with:9930111J21Rik1]	chr11:48,758,850-48,759,912	NM_001281472	Psme2b, protease (prosome, macropain) activator subunit 2B, protease (prosome, macropain) 28 subunit beta B|OTTMUSWSBG00059279|OTTMUSWSBP00075795|PA28 beta subunit (PA28b) pseudogene|protease (prosome, macropain) 28 subunit beta B, pseudogene|protease (prosome, macropain) 28 subunit, beta, b|proteasome activator complex like, Orthologous to human PSME2 (proteasome activator subunit 2).	molecular_function (GO:0003674); cellular_component (GO:0005575); biological_process (GO:0008150)	Psme2b	9.82925	9.82925	0.163725	1.85516	6.38798e-14	8.12247	8.12247	0.163725	1.36613	4.57447e-10	0	0.699098	-1.43041	1.85516	1.28569	0.815978
HR	3.11	1.1	2.01	1.67963	[TAD2822_chr14],[Plus]	chr14:70,953,862-70,973,355	NM_021877	Hr, lysine demethylase and nuclear receptor corepressor, lysine-specific demethylase hairless|[histone H3]-dimethyl-L-lysine(9) demethylase hairless|hairless|protein hairless, Exhibits transcription corepressor activity. Involved in negative regulation of transcription, DNA-templated. Localizes to nuclear body. Is expressed in several structures, including alimentary system; hair follicle; lower …	histone deacetylase complex (GO:0000118); chromatin (GO:0000785); DNA binding (GO:0003677); transcription cofactor activity (GO:0003712); transcription corepressor activity (GO:0003714); protein binding (GO:0005515); nucleus (GO:0005634); nucleoplasm (GO:0005654); regulation of transcription by RNA polymerase II (GO:0006357); oxidoreductase activity (GO:0016491); nuclear body (GO:0016604); chroma…	Hr	2.68635	2.68635	0.546173	1.67963	2.56332e-08	2.8741	2.8741	0.546173	1.60397	4.8655e-10	0	1.12554	1.12554	1.67963	1.86273	1
KNSTRN	3.11	1.1	2.01	12.33	[TAD438_chr2],[Plus]	chr2:118,639,738-118,661,948	NM_026412	Knstrn, kinetochore-localized astrin/SPAG5 binding, small kinetochore-associated protein|TRAF4 associated factor 1 homolog|TRAF4-associated factor 1|kinastrin|kinetochore-localized astrin-binding protein|kinetochore-localized astrin/SPAG5-binding protein|putative TRAF4-associated factor 1, Predicted to have microtubule plus-end binding activity and protein homodimerization activity. Predicted to …	mitotic sister chromatid segregation (GO:0000070); microtubule cytoskeleton organization (GO:0000226); chromosome, centromeric region (GO:0000775); kinetochore (GO:0000776); ruffle (GO:0001726); protein binding (GO:0005515); nucleus (GO:0005634); chromosome (GO:0005694); cytoplasm (GO:0005737); cytoskeleton (GO:0005856); microtubule (GO:0005874); plasma membrane (GO:0005886); cell cycle (GO:00070…	Knstrn	4.37146	4.37146	2.47013	12.33	7.48122e-30	2.40444	2.40444	2.47013	6.0606	5.06726e-10	0	1.06403	1.06403	12.33	12.9621	1
A230050P20RIK	3.11	1.1	2.01	11.9963	[TAD1782_chr9],[Plus]	chr9:20,673,085-20,678,751	NM_175687	RIKEN cDNA A230050P20 gene, UPF0515 protein C19orf66 homolog	P-body (GO:0000932); RNA binding (GO:0003723); nucleus (GO:0005634); nucleoplasm (GO:0005654); cytoplasm (GO:0005737); cytosol (GO:0005829); regulation of translational termination (GO:0006449); response to type I interferon (GO:0034340); response to interferon-gamma (GO:0034341); response to type III interferon (GO:0034342); response to interferon-beta (GO:0035456); identical protein binding (GO…	A230050P20Rik	2.22257	2.22257	3.12156	7.91488	8.43806e-05	3.77426	3.77426	3.12156	11.9963	5.89968e-10	0	0.794697	-1.25834	7.91488	6.19967	1
PTGS2	3.11	1.1	2.01	75.6516	[TAD173_chr1],[Plus]	chr1:151,947,253-151,955,142	NM_011198	Ptgs2, prostaglandin-endoperoxide synthase 2, prostaglandin G/H synthase 2|PGH synthase 2|cyclooxygenase-2|glucocorticoid-regulated inflammatory cyclooxygenase|macrophage activation-associated marker protein P71/73|prostaglandin H2 synthase 2, Exhibits heme binding activity; prostaglandin-endoperoxide synthase activity; and protein homodimerization activity. Involved in several processes, includi…	prostaglandin biosynthetic process (GO:0001516); angiogenesis (GO:0001525); peroxidase activity (GO:0004601); prostaglandin-endoperoxide synthase activity (GO:0004666); protein binding (GO:0005515); nucleus (GO:0005634); nuclear inner membrane (GO:0005637); nuclear outer membrane (GO:0005640); cytoplasm (GO:0005737); endoplasmic reticulum (GO:0005783); caveola (GO:0005901); lipid metabolic proces…	Ptgs2	4.19028	4.19028	15.8539	75.6516	8.35298e-18	3.03815	3.03815	15.8539	48.9988	7.31163e-10	0	1.03903	1.03903	75.6516	77.6249	1
TRIM65	3.11	1.1	2.01	1.63339	[TAD2366_chr11],[Minus]	chr11:115,986,021-115,992,442	NM_178802	Trim65, tripartite motif-containing 65, tripartite motif-containing protein 65, Predicted to have zinc ion binding activity. Predicted to be involved in positive regulation of autophagy. Predicted to localize to cytosol and nucleoplasm. Orthologous to several human genes including TRIM65 (tripartite motif containing 65).	molecular_function (GO:0003674); nucleoplasm (GO:0005654); cytosol (GO:0005829); positive regulation of autophagy (GO:0010508); metal ion binding (GO:0046872)	Trim65	2.14635	2.14635	0.307942	0.758663	0.00361688	5.16841	5.16841	0.307942	1.63339	8.79777e-10	0	1.17266	1.17266	0.758663	0.876942	1
CARNS1	3.11	1.1	2.01	1.30796	[TAD3408_chr19],[Minus]	chr19:4,164,323-4,175,479	NM_134148	Carns1, carnosine synthase 1, carnosine synthase 1|ATP-grasp domain containing 1|ATP-grasp domain-containing protein 1, Exhibits ATPase activity and carnosine synthase activity. Involved in carnosine biosynthetic process. Is expressed in alimentary system; nervous system; and sensory organ. Orthologous to human CARNS1 (carnosine synthase 1).	nucleotide binding (GO:0000166); ATP binding (GO:0005524); cellular_component (GO:0005575); ligase activity (GO:0016874); ATPase activity (GO:0016887); carnosine biosynthetic process (GO:0035499); metal ion binding (GO:0046872); carnosine synthase activity (GO:0047730); homocarnosine synthase activity (GO:0102102)	Carns1	2.88064	2.88064	0.396573	1.30796	2.66691e-09	3.08672	3.08672	0.396573	1.24948	9.0162e-10	0	1.10787	1.10787	1.30796	1.42803	1
STK10	3.11	1.1	2.01	6.36139	[TAD2211_chr11],[Plus]	chr11:32,433,265-32,524,595	NM_009288	Stk10, serine/threonine kinase 10, serine/threonine-protein kinase 10|germ cell kinase 1|lymphocyte-oriented kinase, Predicted to have protein homodimerization activity and protein serine/threonine kinase activity. Involved in lymphocyte aggregation and regulation of lymphocyte migration. Predicted to localize to plasma membrane. Is expressed in several structures, including genitourinary system;…	nucleotide binding (GO:0000166); protein kinase activity (GO:0004672); protein serine/threonine kinase activity (GO:0004674); ATP binding (GO:0005524); plasma membrane (GO:0005886); protein phosphorylation (GO:0006468); cell cycle (GO:0007049); membrane (GO:0016020); kinase activity (GO:0016301); phosphorylation (GO:0016310); transferase activity (GO:0016740); identical protein binding (GO:004280…	Stk10	2.80268	2.80268	1.98599	6.36139	1.16965e-16	2.41642	2.41642	1.98599	4.89235	1.01661e-09	0	1.05206	1.05206	6.36139	6.60701	1
RAD51	3.11	1.1	2.01	14.8311	[TAD439_chr2],[Plus]	chr2:118,938,552-118,961,806	NM_011234	Rad51, RAD51 recombinase, DNA repair protein RAD51 homolog 1|RAD51 homolog A, Exhibits chromatin binding activity and single-stranded DNA binding activity. Involved in several processes, including DNA metabolic process; cellular response to alkaloid; and cellular response to hydroxyurea. Localizes to chromosome, telomeric region; cytoplasm; and lateral element. Is expressed in several structures,…	recombinase activity (GO:0000150); nucleotide binding (GO:0000166); nuclear chromosome (GO:0000228); telomere maintenance via recombination (GO:0000722); double-strand break repair via homologous recombination (GO:0000724); DNA recombinase assembly (GO:0000730); chromosome, telomeric region (GO:0000781); chromatin (GO:0000785); condensed chromosome (GO:0000793); condensed nuclear chromosome (GO:0…	Rad51	2.31581	2.31581	5.59024	14.8311	5.51288e-10	2.41201	2.41201	5.59024	13.7588	1.25124e-09	0	0.933108	-1.07169	14.8311	13.6664	1
PHF11B	3.11	1.1	2.01	1.33207	[TAD2793_chr14],[Minus]	chr14:59,939,800-59,960,167	NM_001164327	Phf11b, PHD finger protein 11B, PHD finger protein 11 family member, Predicted to localize to nuclear membrane and nucleoplasm. Orthologous to human PHF11 (PHD finger protein 11).	molecular_function (GO:0003674); nucleus (GO:0005634); nucleoplasm (GO:0005654); biological_process (GO:0008150); nuclear membrane (GO:0031965)	Phf11b	17.0253	17.0253	0.0495841	1.0215	3.94454e-10	25.0915	25.0915	0.0495841	1.33207	1.28032e-09	1.2	0.31591	-3.16546	1.0215	0.316368	0.00078895
NQO1	3.11	1.1	2.01	5.11943	[TAD1729_chr8],[Minus]	chr8:109,912,124-109,927,105	NM_008706	Nqo1, NAD(P)H dehydrogenase, quinone 1, NAD(P)H dehydrogenase [quinone] 1|DT-diaphorase|NAD(P)H dehydrogenase (quinone)|NAD(P)H menadione oxidoreductase 1, dioxin inducible|NAD(P)H:quinone oxidoreductase 1|azoreductase|diaphorase 4 (NADH/NADPH)|menadione reductase|phylloquinone reductase|quinone reductase 1, Exhibits NAD(P)H dehydrogenase (quinone) activity. Involved in negative regulation of cat…	NAD(P)H dehydrogenase (quinone) activity (GO:0003955); superoxide dismutase activity (GO:0004784); cytoplasm (GO:0005737); cytosol (GO:0005829); NADH oxidation (GO:0006116); superoxide metabolic process (GO:0006801); response to oxidative stress (GO:0006979); response to xenobiotic stimulus (GO:0009410); response to amine (GO:0014075); oxidoreductase activity (GO:0016491); dendrite (GO:0030425); …	Nqo1	2.21002	2.21002	0.976731	2.47071	0.000139532	5.13693	5.13693	0.976731	5.11943	1.35059e-09	0	0.957841	-1.04401	2.47071	2.3333	1
CASC5	3.11	1.1	2.01	5.10781	[TAD439_chr2],[Plus]	chr2:118,872,854-118,929,857	NM_029617	Cancer susceptibility candidate 5, protein CASC5	chromosome, centromeric region (GO:0000775); kinetochore (GO:0000776); acrosomal vesicle (GO:0001669); molecular_function (GO:0003674); nucleus (GO:0005634); nucleoplasm (GO:0005654); chromosome (GO:0005694); cell cycle (GO:0007049); chromosome segregation (GO:0007059); attachment of spindle microtubules to kinetochore (GO:0008608); nuclear body (GO:0016604); protein localization to kinetochore (…	Casc5	2.88416	2.88416	1.54701	5.10781	1.36339e-16	2.34815	2.34815	1.54701	3.70419	1.71691e-09	0	1.18248	1.18248	5.10781	5.96034	0.833369
CCNB1	3.11	1.1	2.01	42.0563	[TAD2687_chr13],[Minus]	chr13:101,548,693-101,556,441	NM_172301	Ccnb1, cyclin B1, G2/mitotic-specific cyclin-B1|cyclin B1, related sequence 1|cyclin B1, related sequence 13, Predicted to have cyclin-dependent protein serine/threonine kinase activator activity; enzyme binding activity; and patched binding activity. Involved in several processes, including histone H3-S10 phosphorylation involved in chromosome condensation; in utero embryonic development; and po…	regulation of cyclin-dependent protein serine/threonine kinase activity (GO:0000079); cyclin-dependent protein kinase holoenzyme complex (GO:0000307); spindle pole (GO:0000922); condensed chromosome outer kinetochore (GO:0000940); oocyte maturation (GO:0001556); in utero embryonic development (GO:0001701); negative regulation of protein phosphorylation (GO:0001933); patched binding (GO:0005113); …	Ccnb1	3.6139	3.6139	10.1743	42.0563	4.9649e-29	2.08496	2.08496	10.1743	21.6278	5.11389e-09	0	1.02878	1.02878	42.0563	42.737	1
SPIN2C	3.11	1.1	2.01	1.40801	[TAD3599_chrX],[Plus]	chrX:150,266,835-150,268,783	NM_001005370	Spin2c, spindlin family, member 2C, spindlin-2C|SPIN-2|spindlin family, member 2|spindlin-2|spindlin-like protein 2|spindlin-like protein 2C, Predicted to have methylated histone binding activity. Predicted to be involved in regulation of transcription, DNA-templated. Predicted to localize to cytosol and nucleoplasm. Orthologous to several human genes including SPIN2B (spindlin family member 2B).	nucleus (GO:0005634); nucleoplasm (GO:0005654); cytosol (GO:0005829); regulation of transcription, DNA-templated (GO:0006355); cell cycle (GO:0007049); gamete generation (GO:0007276); methylated histone binding (GO:0035064); regulation of cell cycle (GO:0051726)	Spin2c	2.36578	2.36578	0.235505	0.635451	0.0206605	5.8881	5.8881	0.235505	1.40801	5.36604e-09	0	0.847532	-1.1799	0.635451	0.530208	1
NIPSNAP3B	3.11	1.1	2.01	3.18763	[TAD814_chr4],[Plus]	chr4:53,024,795-53,034,931	NM_025623	Nipsnap3b, nipsnap homolog 3B, protein NipSnap homolog 3B|NIPSNAP-related protein|nipsnap homolog 3A|protein NipSnap homolog 3A, Localizes to mitochondrion. Is expressed in cortical plate and genitourinary system. Orthologous to several human genes including NIPSNAP3A (nipsnap homolog 3A).	molecular_function (GO:0003674); cytoplasm (GO:0005737); mitochondrion (GO:0005739); biological_process (GO:0008150)	Nipsnap3b	3.40987	3.40987	0.818672	3.18763	1.16483e-08	3.81224	3.81224	0.818672	3.18284	6.36725e-09	0	0.983005	-1.01729	3.18763	3.10494	1
FAM83D	3.11	1.1	2.01	6.07795	[TAD507_chr2],[Plus]	chr2:158,593,834-158,612,373	NM_027975	Fam83d, family with sequence similarity 83, member D, protein FAM83D, Predicted to have kinesin binding activity; microtubule binding activity; and protein kinase binding activity. Predicted to be involved in several processes, including positive regulation of cell cycle G1/S phase transition; protein localization to mitotic spindle; and regulation of intracellular signal transduction. Predicted …	epithelial to mesenchymal transition (GO:0001837); cytoplasm (GO:0005737); spindle (GO:0005819); cytosol (GO:0005829); cytoskeleton (GO:0005856); cell cycle (GO:0007049); signal transduction (GO:0007165); microtubule binding (GO:0008017); cell proliferation (GO:0008283); microtubule cytoskeleton (GO:0015630); cell migration (GO:0016477); kinesin binding (GO:0019894); protein kinase binding (GO:00…	Fam83d	3.67363	3.67363	1.44478	6.07795	8.237e-12	3.48824	3.48824	1.44478	5.13494	7.61777e-09	0	1.00489	1.00489	6.07795	6.04178	1
2810417H13RIK	3.11	1.1	2.01	15.1524	[TAD1870_chr9],[Plus]	chr9:65,738,129-65,751,358	NM_026515	RIKEN cDNA 2810417H13 gene, PCNA-associated factor	chromatin binding (GO:0003682); nucleus (GO:0005634); cytoplasm (GO:0005737); centrosome (GO:0005813); DNA replication (GO:0006260); DNA repair (GO:0006281); cellular response to DNA damage stimulus (GO:0006974); centrosome cycle (GO:0007098); response to UV (GO:0009411); translesion synthesis (GO:0019985); perinuclear region of cytoplasm (GO:0048471); regulation of cell cycle (GO:0051726)	2810417H13Rik	3.39731	3.39731	3.89033	15.1524	2.97005e-14	2.65071	2.65071	3.89033	10.5213	7.81348e-09	0	1.0417	1.0417	15.1524	15.6047	1
GSDMD	3.11	1.1	2.01	7.59357	[TAD2961_chr15],[Plus]	chr15:75,692,768-75,697,834	NM_026960	Gsdmd, gasdermin D, gasdermin-D|gasdermin domain containing 1|gasdermin domain-containing protein 1|gasderminD-1, Exhibits phospholipid binding activity and wide pore channel activity. Involved in several processes, including defense response to bacterium; positive regulation of interleukin-1 beta production; and protein-containing complex assembly. Localizes to NLRP3 inflammasome complex; extrac…	phosphatidylserine binding (GO:0001786); immune system process (GO:0002376); phosphatidylinositol-4,5-bisphosphate binding (GO:0005546); extracellular region (GO:0005576); extracellular space (GO:0005615); nucleoplasm (GO:0005654); cytoplasm (GO:0005737); cytosol (GO:0005829); plasma membrane (GO:0005886); inflammatory response (GO:0006954); lipid binding (GO:0008289); programmed cell death (GO:0…	Gsdmd	2.13556	2.13556	2.88981	7.05991	1.26421e-07	2.5765	2.5765	2.88981	7.59357	9.17898e-09	0	0.911185	-1.09747	7.05991	6.35073	1
KIF2C	3.11	1.1	2.01	14.5765	[TAD909_chr4],[Minus],[Overlapping_Isoform_Count: 2]	chr4:116,832,240-116,855,229 chr4:116,832,237-116,851,377	NM_134471 NM_001290662	Kif2c, kinesin family member 2C, kinesin-like protein KIF2C|kinesin-like 6|mitotic centromere-associated kinesin, Predicted to have ATPase activity; microtubule motor activity; and microtubule plus-end binding activity. Predicted to be involved in several processes, including attachment of mitotic spindle microtubules to kinetochore; microtubule cytoskeleton organization; and regulation of chromo…	nucleotide binding (GO:0000166); chromosome, centromeric region (GO:0000775); kinetochore (GO:0000776); microtubule motor activity (GO:0003777); ATP binding (GO:0005524); nucleus (GO:0005634); chromosome (GO:0005694); cytoplasm (GO:0005737); centrosome (GO:0005813); spindle (GO:0005819); cytoskeleton (GO:0005856); kinesin complex (GO:0005871); microtubule (GO:0005874); microtubule-based movement …	Kif2c	4.74259	4.74259	2.68165	14.5765	2.52853e-24	2.53274	2.53274	2.68165	6.92891	1.10762e-08	0	1.05181	1.05181	14.5765	15.1511	1
S100A7A	3.11	1.1	2.01	4.7811	[TAD659_chr3],[Plus]	chr3:90,458,223-90,462,052	NM_199422	S100a7a, S100 calcium binding protein A7A, protein S100-A15A|S100 calcium binding protein A15|S100 calcium binding protein A7-like 1|S100 calcium-binding protein A15A, Exhibits chemoattractant activity. Involved in cytokine production and inflammatory response. Localizes to extracellular space. Is expressed in central nervous system. Used to study psoriasis. Orthologous to human S100A7 (S100 calc…	cytokine production (GO:0001816); calcium ion binding (GO:0005509); protein binding (GO:0005515); extracellular space (GO:0005615); cytoplasm (GO:0005737); inflammatory response (GO:0006954); chemoattractant activity (GO:0042056); protein self-association (GO:0043621); metal ion binding (GO:0046872); transition metal ion binding (GO:0046914); calcium-dependent protein binding (GO:0048306)	S100a7a	5.48601	5.48601	0.75581	4.7811	1.90983e-14	3.91149	3.91149	0.75581	3.04107	1.12888e-08	0	0.969279	-1.03169	4.7811	4.55461	1
CNP	3.11	1.1	2.01	5.42604	[TAD2333_chr11],[Plus],[Overlapping_Isoform_Count: 2]	chr11:100,436,252-100,443,053 chr11:100,437,204-100,443,053	NM_009923 NM_001146318	Cnp, 2',3'-cyclic nucleotide 3' phosphodiesterase, 2',3'-cyclic-nucleotide 3'-phosphodiesterase|cyclic nucleotide phosphodiesterase 1, Exhibits 2',3'-cyclic-nucleotide 3'-phosphodiesterase activity. Involved in adult locomotory behavior; neurogenesis; and response to toxic substance. Localizes to cytoplasm; membrane; and myelin sheath. Is expressed in central nervous system and dorsal root gangli…	microtubule cytoskeleton organization (GO:0000226); RNA binding (GO:0003723); 2',3'-cyclic-nucleotide 3'-phosphodiesterase activity (GO:0004113); extracellular space (GO:0005615); cytoplasm (GO:0005737); mitochondrial outer membrane (GO:0005741); mitochondrial inner membrane (GO:0005743); microtubule (GO:0005874); plasma membrane (GO:0005886); microvillus (GO:0005902); axonogenesis (GO:0007409); …	Cnp	4.01155	4.01155	1.18368	5.42604	6.93856e-16	2.54633	2.54633	1.18368	3.07708	1.15077e-08	0	1.01246	1.01246	5.42604	5.43242	1
TACC3	3.11	1.1	2.01	26.2277	[TAD1005_chr5],[Plus]	chr5:34,000,795-34,014,846	NM_001040435	Tacc3, transforming, acidic coiled-coil containing protein 3, transforming acidic coiled-coil-containing protein 3|ARNT-interacting protein, Exhibits protein domain specific binding activity. Involved in several processes, including astral microtubule organization; cytoplasmic sequestering of transcription factor; and nervous system development. Localizes to centrosome and cytoplasm. Is expressed…	microtubule cytoskeleton organization (GO:0000226); response to hypoxia (GO:0001666); protein binding (GO:0005515); cytoplasm (GO:0005737); centrosome (GO:0005813); cytosol (GO:0005829); cytoskeleton (GO:0005856); cell cycle (GO:0007049); mitotic spindle organization (GO:0007052); metaphase/anaphase transition of mitotic cell cycle (GO:0007091); cell proliferation (GO:0008283); protein domain spe…	Tacc3	3.28724	3.28724	6.96364	26.2277	4.54004e-17	2.16698	2.16698	6.96364	15.3952	1.23523e-08	0	1.01077	1.01077	26.2277	26.19	1
TMSB4X	3.11	1.1	2.01	219.734	[TAD3614_chrX],[Minus]	chrX:163,645,025-163,647,150	NM_021278	Tmsb4x, thymosin, beta 4, X chromosome, thymosin beta-4|prothymosin beta 4|t beta 4, Predicted to have actin monomer binding activity. Involved in regulation of cell migration. Localizes to cytosol and nucleus. Is expressed in several structures, including alimentary system; central nervous system; eye; heart; and somite. Orthologous to several human genes including TMSB4X (thymosin beta 4 X-link…	actin binding (GO:0003779); actin monomer binding (GO:0003785); protein binding (GO:0005515); nucleus (GO:0005634); cytoplasm (GO:0005737); cytosol (GO:0005829); cytoskeleton (GO:0005856); actin filament organization (GO:0007015); positive regulation of smooth muscle cell migration (GO:0014911); regulation of cell migration (GO:0030334); sequestering of actin monomers (GO:0042989); positive regul…	Tmsb4x	5.21483	5.21483	36.7638	219.734	2.07926e-26	2.43791	2.43791	36.7638	91.4822	1.31857e-08	0	1.11091	1.11091	219.734	241.148	1
BIRC5	3.11	1.1	2.01	15.309	[TAD2371_chr11],[Plus],[Overlapping_Isoform_Count: 2]	chr11:117,710,550-117,717,057	NM_009689 NM_001012273	Birc5, baculoviral IAP repeat-containing 5, baculoviral IAP repeat-containing protein 5|apoptosis inhibitor 4|apoptosis inhibitor survivin|survivin, Predicted to have several functions, including chaperone binding activity; cysteine-type endopeptidase inhibitor activity involved in apoptotic process; and protein dimerization activity. Involved in several processes, including negative regulation o…	G2/M transition of mitotic cell cycle (GO:0000086); microtubule cytoskeleton organization (GO:0000226); nuclear chromosome (GO:0000228); mitotic cytokinesis (GO:0000281); chromosome, centromeric region (GO:0000775); kinetochore (GO:0000776); cysteine-type endopeptidase inhibitor activity (GO:0004869); protein binding (GO:0005515); nucleus (GO:0005634); chromosome (GO:0005694); cytoplasm (GO:00057…	Birc5	2.8927	2.8927	4.61812	15.309	3.30094e-13	2.29963	2.29963	4.61812	10.8398	1.53935e-08	0	1.0176	1.0176	15.309	15.3999	1
XDH	3.11	1.1	2.01	13.0156	[TAD3243_chr17],[Minus]	chr17:74,233,234-74,299,536	NM_011723	Xdh, xanthine dehydrogenase, xanthine dehydrogenase/oxidase|xanthine oxidase|xanthine oxidoreductase, Exhibits oxidoreductase activity, acting on CH or CH2 groups. Involved in several processes, including iron-sulfur cluster assembly; lactation; and purine-containing compound catabolic process. Localizes to cytosol and sarcoplasmic reticulum. Is expressed in several structures, including adrenal …	allantoin metabolic process (GO:0000255); negative regulation of protein phosphorylation (GO:0001933); negative regulation of endothelial cell proliferation (GO:0001937); xanthine dehydrogenase activity (GO:0004854); xanthine oxidase activity (GO:0004855); iron ion binding (GO:0005506); protein binding (GO:0005515); extracellular region (GO:0005576); extracellular space (GO:0005615); cytoplasm (G…	Xdh	5.22823	5.22823	2.18314	13.0156	3.09155e-30	2.43239	2.43239	2.18314	5.41729	1.60018e-08	0	0.987301	-1.01286	13.0156	12.6856	1
AI607873	3.11	1.1	2.01	1.74405	[TAD226_chr1],[Minus]	chr1:175,653,558-175,671,940	NM_001204910	Expressed sequence AI607873, uncharacterized protein LOC226691	RNA polymerase II proximal promoter sequence-specific DNA binding (GO:0000978); transcriptional repressor activity, RNA polymerase II transcription regulatory region sequence-specific DNA binding (GO:0001227); double-stranded DNA binding (GO:0003690); nucleus (GO:0005634); nucleoplasm (GO:0005654); nucleolus (GO:0005730); cytosol (GO:0005829); transcription factor binding (GO:0008134); cellular r…	AI607873	18.2727	18.2727	0.0820275	1.74405	2.25807e-26	6.3124	6.3124	0.0820275	0.536256	1.67334e-08	1.2	0.418073	-2.39192	1.74405	0.71695	2.06744e-07
CKAP2L	3.11	1.1	2.01	21.3972	[TAD453_chr2],[Minus]	chr2:129,093,945-129,122,948	NM_181589	Ckap2l, cytoskeleton associated protein 2-like, cytoskeleton-associated protein 2-like|radial fiber and mitotic spindle protein, Predicted to localize to centrosome; cytosol; and mitotic spindle. Is expressed in midbrain ventricular layer; olfactory cortex ventricular layer; telencephalon ventricular layer; and thymus primordium. Human ortholog(s) of this gene implicated in Filippi syndrome. Orth…	molecular_function (GO:0003674); cytoplasm (GO:0005737); centrosome (GO:0005813); cytosol (GO:0005829); cytoskeleton (GO:0005856); biological_process (GO:0008150); mitotic spindle (GO:0072686)	Ckap2l	4.52779	4.52779	4.13274	21.3972	5.13691e-37	2.05415	2.05415	4.13274	8.66294	1.74241e-08	0	1.12668	1.12668	21.3972	23.8125	1
MELK	3.11	1.1	2.01	9.08672	[TAD802_chr4],[Plus]	chr4:44,313,788-44,377,547	NM_010790	Melk, maternal embryonic leucine zipper kinase, maternal embryonic leucine zipper kinase|protein kinase PK38|tyrosine-protein kinase MELK, Exhibits protein serine/threonine kinase activity. Involved in intrinsic apoptotic signaling pathway in response to oxidative stress; neural precursor cell proliferation; and positive regulation of apoptotic process. Localizes to cytoplasm. Is expressed in sev…	nucleotide binding (GO:0000166); protein kinase activity (GO:0004672); protein serine/threonine kinase activity (GO:0004674); non-membrane spanning protein tyrosine kinase activity (GO:0004715); calcium ion binding (GO:0005509); protein binding (GO:0005515); ATP binding (GO:0005524); nucleus (GO:0005634); cytoplasm (GO:0005737); plasma membrane (GO:0005886); cell cortex (GO:0005938); protein phos…	Melk	2.97236	2.97236	2.66921	9.08672	1.31701e-13	2.5012	2.5012	2.66921	6.81666	1.98412e-08	0	1.05323	1.05323	9.08672	9.45918	1
NEIL3	3.11	1.1	2.01	6.27841	[TAD1657_chr8],[Minus]	chr8:54,672,220-54,724,419	NM_146208	Neil3, nei like 3 (E. coli), endonuclease 8-like 3|DNA glycosylase FPG2|DNA glycosylase/AP lyase Neil3|endonuclease VIII-like 3|nei endonuclease VIII-like 3|nei-like protein 3, Exhibits DNA N-glycosylase activity; DNA binding activity; and DNA-(apurinic or apyrimidinic site) endonuclease activity. Involved in base-excision repair. Localizes to nucleus. Is expressed in several structures, includin…	bubble DNA binding (GO:0000405); nucleic acid binding (GO:0003676); DNA binding (GO:0003677); damaged DNA binding (GO:0003684); double-stranded DNA binding (GO:0003690); single-stranded DNA binding (GO:0003697); catalytic activity (GO:0003824); DNA-(apurinic or apyrimidinic site) endonuclease activity (GO:0003906); nucleus (GO:0005634); nucleoplasm (GO:0005654); chromosome (GO:0005694); DNA repai…	Neil3	4.46653	4.46653	1.22821	6.27841	1.25171e-19	2.81433	2.81433	1.22821	3.52512	2.35736e-08	0	1.03484	1.03484	6.27841	6.41798	1
IQGAP3	3.11	1.1	2.01	13.6512	[TAD654_chr3],[Plus]	chr3:87,885,972-87,924,970	NM_001033484	Iqgap3, IQ motif containing GTPase activating protein 3, ras GTPase-activating-like protein IQGAP3, Exhibits small GTPase binding activity. Involved in several processes, including intracellular signal transduction; positive regulation of macromolecule metabolic process; and positive regulation of mammary gland epithelial cell proliferation. Localizes to cell-cell junction; cytoplasm; and lateral…	G1/S transition of mitotic cell cycle (GO:0000082); activation of MAPK activity (GO:0000187); positive regulation of protein phosphorylation (GO:0001934); GTPase activator activity (GO:0005096); protein binding (GO:0005515); calmodulin binding (GO:0005516); cytoplasm (GO:0005737); cell-cell junction (GO:0005911); Ras protein signal transduction (GO:0007265); regulation of cell size (GO:0008361); …	Iqgap3	6.13537	6.13537	1.94878	13.6512	1.06341e-44	2.2262	2.2262	1.94878	4.42643	2.59817e-08	0	1.09959	1.09959	13.6512	14.8239	1
TCF7	3.11	1.1	2.01	3.27132	[TAD2233_chr11],[Minus]	chr11:52,066,105-52,095,752	NM_009331	Tcf7, transcription factor 7, T cell specific, transcription factor 7|T-cell-specific transcription factor 1, Exhibits DNA-binding transcription repressor activity, RNA polymerase II-specific and RNA polymerase II cis-regulatory region sequence-specific DNA binding activity. Involved in several processes, including T cell differentiation; canonical Wnt signaling pathway involved in negative regul…	negative regulation of transcription by RNA polymerase II (GO:0000122); euchromatin (GO:0000791); RNA polymerase II proximal promoter sequence-specific DNA binding (GO:0000978); RNA polymerase II transcription factor activity, sequence-specific DNA binding (GO:0000981); bacterial-type RNA polymerase transcriptional repressor activity, sequence-specific DNA binding (GO:0001217); transcriptional re…	Tcf7	2.24444	2.24444	1.18054	3.0304	5.9647e-07	2.71137	2.71137	1.18054	3.27132	2.99615e-08	0	1.07061	1.07061	3.0304	3.20389	1
MASTL	3.11	1.1	2.01	11.7983	[TAD297_chr2],[Minus]	chr2:22,972,063-23,011,544	NM_025979	Mastl, microtubule associated serine/threonine kinase-like, serine/threonine-protein kinase greatwall|microtubule-associated serine/threonine-protein kinase-like, Predicted to have protein serine/threonine kinase activity. Involved in female meiosis II and positive regulation of ubiquitin protein ligase activity. Predicted to localize to centrosome; cleavage furrow; and nucleoplasm. Is expressed …	G2/M transition of mitotic cell cycle (GO:0000086); nucleotide binding (GO:0000166); mitotic cell cycle (GO:0000278); protein kinase activity (GO:0004672); protein serine/threonine kinase activity (GO:0004674); protein binding (GO:0005515); ATP binding (GO:0005524); nucleus (GO:0005634); nucleoplasm (GO:0005654); cytoplasm (GO:0005737); centrosome (GO:0005813); cytoskeleton (GO:0005856); cell cyc…	Mastl	4.5198	4.5198	2.2805	11.7983	7.51427e-34	2.14408	2.14408	2.2805	4.98998	3.01638e-08	0	1.12412	1.12412	11.7983	13.0963	1
VWA5A	3.11	1.1	2.01	17.937	[TAD1809_chr9],[Plus],[Overlapping_Isoform_Count: 2]	chr9:38,525,852-38,550,922	NM_172767 NM_001145957	Vwa5a, von Willebrand factor A domain containing 5A, von Willebrand factor A domain-containing protein 5A|loss of heterozygosity, 11, chromosomal region 2, gene A homolog, Predicted to be an extracellular matrix structural constituent. Localizes to collagen-containing extracellular matrix. Orthologous to human VWA5A (von Willebrand factor A domain containing 5A).	extracellular matrix structural constituent (GO:0005201); nucleoplasm (GO:0005654); biological_process (GO:0008150); collagen-containing extracellular matrix (GO:0062023)	Vwa5a	2.36383	2.36383	6.65349	17.937	2.32253e-13	2.0795	2.0795	6.65349	14.1236	3.13583e-08	0	0.939254	-1.06468	17.937	16.6461	1
KIF23	3.11	1.1	2.01	20.4136	[TAD1861_chr9],[Minus]	chr9:61,765,084-61,794,606	NM_024245	Kif23, kinesin family member 23, kinesin-like protein KIF23|kinesin-like 5 (mitotic kinesin-like protein 1), Predicted to have ATPase activity; microtubule binding activity; and microtubule motor activity. Predicted to be involved in several processes, including mitotic cytokinesis; mitotic spindle midzone assembly; and positive regulation of cytokinesis. Localizes to intercellular bridge. Is exp…	nucleotide binding (GO:0000166); mitotic cytokinesis (GO:0000281); microtubule motor activity (GO:0003777); ATP binding (GO:0005524); nucleus (GO:0005634); nucleoplasm (GO:0005654); cytoplasm (GO:0005737); centrosome (GO:0005813); spindle (GO:0005819); cytoskeleton (GO:0005856); kinesin complex (GO:0005871); microtubule (GO:0005874); microtubule-based movement (GO:0007018); cell cycle (GO:0007049…	Kif23	3.69993	3.69993	4.83163	20.4136	5.74976e-29	2.03677	2.03677	4.83163	10.035	3.48414e-08	0	1.07685	1.07685	20.4136	21.7171	1
RRAD	3.11	1.1	2.01	1.57712	[TAD1722_chr8],[Minus]	chr8:107,151,965-107,155,221	NM_019662	Rrad, Ras-related associated with diabetes, GTP-binding protein RAD|Ras-like GTP-binding protein rad, Predicted to have GTP binding activity and calcium channel regulator activity. Predicted to be involved in negative regulation of cell growth. Localizes to plasma membrane. Is expressed in several structures, including alimentary system; central nervous system; genitourinary system; hemolymphoid …	nucleotide binding (GO:0000166); GTPase activity (GO:0003924); calcium channel regulator activity (GO:0005246); protein binding (GO:0005515); calmodulin binding (GO:0005516); GTP binding (GO:0005525); plasma membrane (GO:0005886); signal transduction (GO:0007165); membrane (GO:0016020); negative regulation of cell growth (GO:0030308); regulation of high voltage-gated calcium channel activity (GO:…	Rrad	2.40021	2.40021	0.383886	1.05705	0.0011942	3.99837	3.99837	0.383886	1.57712	3.8654e-08	0	1.08152	1.08152	1.05705	1.12807	1
SLC15A3	3.11	1.1	2.01	4.20246	[TAD3423_chr19],[Plus]	chr19:10,917,033-10,932,405	NM_023044	Slc15a3, solute carrier family 15, member 3, solute carrier family 15 member 3|cAMP inducible gene 1|cAMP-inducible gene 1 protein|peptide transporter 3|peptide/histidine transporter 2, Exhibits peptidoglycan transmembrane transporter activity. Involved in peptidoglycan transport and positive regulation of nucleotide-binding activity oligomerization domain containing 2 signaling pathway. Localize…	immune system process (GO:0002376); lysosome (GO:0005764); lysosomal membrane (GO:0005765); endosome (GO:0005768); oligopeptide transport (GO:0006857); endosome membrane (GO:0010008); protein transport (GO:0015031); symporter activity (GO:0015293); peptidoglycan transmembrane transporter activity (GO:0015647); peptide transport (GO:0015833); peptidoglycan transport (GO:0015835); membrane (GO:0016…	Slc15a3	24.5563	24.5563	0.149416	4.20246	1.86978e-40	7.3754	7.3754	0.149416	1.12577	4.42984e-08	0	0.74892	-1.33526	4.20246	3.10361	0.63869
FAM111A	3.11	1.1	2.01	5.09978	[TAD3426_chr19],[Plus]	chr19:12,648,014-12,664,186	NM_026640	Fam111a, family with sequence similarity 111, member A, serine protease FAM111A|protein FAM111A, Predicted to have single-stranded DNA binding activity. Predicted to be involved in DNA metabolic process; negative regulation of viral genome replication; and protein autoprocessing. Predicted to localize to chromatin; cytoplasm; and nuclear lumen. Is expressed in brain ventricular layer; craniocervi…	chromatin (GO:0000785); fibrillar center (GO:0001650); DNA binding (GO:0003677); single-stranded DNA binding (GO:0003697); nucleus (GO:0005634); nucleoplasm (GO:0005654); chromosome (GO:0005694); cytoplasm (GO:0005737); DNA replication (GO:0006260); DNA repair (GO:0006281); proteolysis (GO:0006508); cellular response to DNA damage stimulus (GO:0006974); peptidase activity (GO:0008233); protein au…	Fam111a	3.38188	3.38188	1.31812	5.09978	5.72637e-18	2.41868	2.41868	1.31812	3.25252	5.14693e-08	0	1.11566	1.11566	5.09978	5.61711	1
BRIP1	3.11	1.1	2.01	2.43024	[TAD2306_chr11],[Minus]	chr11:85,871,637-86,014,695	NM_178309	Brip1, BRCA1 interacting protein C-terminal helicase 1, Fanconi anemia group J protein homolog|ATP-dependent RNA helicase BRIP1|BRCA1-associated C-terminal helicase 1, Predicted to have DNA helicase activity and chromatin binding activity. Involved in reciprocal meiotic recombination; seminiferous tubule development; and spermatogenesis. Predicted to localize to cytoplasm; nuclear membrane; and n…	nucleotide binding (GO:0000166); nucleic acid binding (GO:0003676); DNA binding (GO:0003677); DNA helicase activity (GO:0003678); chromatin binding (GO:0003682); RNA helicase activity (GO:0003724); helicase activity (GO:0004386); ATP binding (GO:0005524); nucleus (GO:0005634); nucleoplasm (GO:0005654); cytoplasm (GO:0005737); nucleobase-containing compound metabolic process (GO:0006139); DNA repa…	Brip1	2.30422	2.30422	0.92175	2.43024	1.67539e-09	2.25291	2.25291	0.92175	2.119	6.35662e-08	0	1.08124	1.08124	2.43024	2.59343	1
RNASEH2C	3.11	1.1	2.01	15.3761	[TAD3409_chr19],[Plus]	chr19:5,601,872-5,602,959	NM_026616	Rnaseh2c, ribonuclease H2, subunit C, ribonuclease H2 subunit C|RNase H2 subunit C|ribonuclease HI subunit C, Predicted to be involved in RNA catabolic process. Localizes to ribonuclease H2 complex. Is expressed in several structures, including embryo ectoderm; hemolymphoid system gland; retina nuclear layer; skin; and testis. Human ortholog(s) of this gene implicated in Aicardi-Goutieres syndrom…	nucleus (GO:0005634); RNA catabolic process (GO:0006401); ribonuclease H2 complex (GO:0032299)	Rnaseh2c	2.76674	2.76674	4.8624	15.3761	3.47465e-08	2.87925	2.87925	4.8624	14.2763	6.63334e-08	0	1.03047	1.03047	15.3761	15.6732	1
CCNA2	3.11	1.1	2.01	48.4697	[TAD585_chr3],[Minus]	chr3:36,463,786-36,470,918	NM_009828	Ccna2, cyclin A2, cyclin-A2|Cyclin A2 (Cyclin A)|cyclin-A, Exhibits protein kinase binding activity. Involved in positive regulation of transcription, DNA-templated. Localizes to cyclin A2-CDK2 complex; cytoplasm; and pronucleus. Is expressed in several structures, including alimentary system; central nervous system; early conceptus; genitourinary system; and sensory organ. Orthologous to human C…	regulation of cyclin-dependent protein serine/threonine kinase activity (GO:0000079); G2/M transition of mitotic cell cycle (GO:0000086); cyclin-dependent protein kinase holoenzyme complex (GO:0000307); female pronucleus (GO:0001939); male pronucleus (GO:0001940); protein binding (GO:0005515); nucleus (GO:0005634); nucleoplasm (GO:0005654); cytoplasm (GO:0005737); cytosol (GO:0005829); regulation…	Ccna2	2.78149	2.78149	15.1944	48.4697	4.01247e-12	2.21613	2.21613	15.1944	34.3913	6.73956e-08	0	1.00389	1.00389	48.4697	48.0769	1
ADAM8	3.11	1.1	2.01	8.78172	[TAD1590_chr7],[Minus],[Overlapping_Isoform_Count: 2],[Overlaps with:Mir7062]	chr7:147,164,839-147,178,387 chr7:147,164,836-147,178,408	NM_007403 NM_001291066	Adam8, a disintegrin and metallopeptidase domain 8, disintegrin and metalloproteinase domain-containing protein 8|a disintegrin and metalloprotease domain 8|cell surface antigen MS2|macrophage cysteine-rich glycoprotein, Exhibits cell adhesion molecule binding activity; metal ion binding activity; and metallopeptidase activity. Involved in several processes, including leukocyte migration; positiv…	cell morphogenesis (GO:0000902); angiogenesis (GO:0001525); podosome (GO:0002102); leukocyte migration involved in inflammatory response (GO:0002523); positive regulation of acute inflammatory response (GO:0002675); positive regulation of cellular extravasation (GO:0002693); metalloendopeptidase activity (GO:0004222); integrin binding (GO:0005178); calcium ion binding (GO:0005509); protein bindin…	Adam8	3.04059	3.04059	2.52492	8.78172	2.8104e-17	2.41638	2.41638	2.52492	6.23366	8.5719e-08	0	0.988163	-1.01198	8.78172	8.57335	1
3300005D01RIK	3.11	1.1	2.01	6.86768	[TAD3142_chr17],[Plus],[Overlapping_Isoform_Count: 3]	chr17:5,798,656-5,803,240 chr17:5,799,489-5,803,240 chr17:5,799,489-5,803,242	NR_045081 NR_045080 NR_045079	3300005D01Rik, RIKEN cDNA 3300005D01 gene	response to wounding (GO:0009611)	3300005D01Rik	2.26846	2.26846	2.47044	6.40582	2.76985e-07	2.72353	2.72353	2.47044	6.86768	1.08214e-07	0	1.11834	1.11834	6.40582	7.07854	1
RAD54B	3.11	1.1	2.01	1.49631	[TAD779_chr4],[Plus],[Overlapping_Isoform_Count: 2],[Overlaps with:Fsbp]	chr4:11,486,066-11,514,949 chr4:11,486,066-11,542,955	NM_001039556 NM_001256145	Rad54b, RAD54 homolog B (S. cerevisiae), DNA repair and recombination protein RAD54B, Predicted to have DNA translocase activity. Involved in several processes, including determination of adult lifespan; double-strand break repair via homologous recombination; and response to ionizing radiation. Predicted to localize to nucleus. Is expressed in several structures, including alimentary system; bra…	double-strand break repair via homologous recombination (GO:0000724); nucleus (GO:0005634); cellular response to DNA damage stimulus (GO:0006974); reciprocal meiotic recombination (GO:0007131); determination of adult lifespan (GO:0008340); response to ionizing radiation (GO:0010212); DNA translocase activity (GO:0015616); response to drug (GO:0042493)	Rad54b	2.47522	2.47522	0.528126	1.49631	5.79882e-09	2.32932	2.32932	0.528126	1.25594	1.2752e-07	0	1.06946	1.06946	1.49631	1.57735	1
PLK1	3.11	1.1	2.01	27.2925	[TAD1560_chr7],[Plus]	chr7:129,302,950-129,313,389	NM_011121	Plk1, polo like kinase 1, serine/threonine-protein kinase PLK1|PLK-1|serine/threonine-protein kinase 13, Exhibits protein serine/threonine kinase activity. Involved in several processes, including meiotic chromosome segregation; peptidyl-serine phosphorylation; and synaptonemal complex disassembly. Localizes to chromosome and microtubule cytoskeleton. Predicted to colocalize with spindle microtub…	mitotic sister chromatid segregation (GO:0000070); G2/M transition of mitotic cell cycle (GO:0000086); negative regulation of transcription by RNA polymerase II (GO:0000122); establishment of mitotic spindle orientation (GO:0000132); nucleotide binding (GO:0000166); mitotic cell cycle (GO:0000278); mitotic cytokinesis (GO:0000281); magnesium ion binding (GO:0000287); chromosome, centromeric regio…	Plk1	3.87113	3.87113	6.14915	27.2925	6.84921e-18	2.21912	2.21912	6.14915	13.9253	1.49785e-07	0	1.00946	1.00946	27.2925	27.2119	1
KRT17	3.11	1.1	2.01	1.40742	[TAD2332_chr11],[Minus]	chr11:100,117,530-100,122,303	NM_010663	Krt17, keratin 17, keratin, type I cytoskeletal 17|CK-17|cytokeratin-17|keratin complex 1, acidic, gene 17, Predicted to have structural molecule activity. Involved in several processes, including intermediate filament organization; positive regulation of hair follicle development; and skin development. Localizes to cell periphery and cytoplasm. Is expressed in alimentary system; epithelium; skin…	morphogenesis of an epithelium (GO:0002009); structural molecule activity (GO:0005198); protein binding (GO:0005515); cytoplasm (GO:0005737); intermediate filament (GO:0005882); positive regulation of cell growth (GO:0030307); hair follicle morphogenesis (GO:0031069); keratinization (GO:0031424); intermediate filament organization (GO:0045109); intermediate filament cytoskeleton (GO:0045111); pos…	Krt17	40.3798	40.3798	0.0289134	1.40742	3.33663e-17	14.0023	14.0023	0.0289134	0.43317	1.55736e-07	0	0.831254	-1.203	1.40742	1.16353	1
NUF2	3.11	1.1	2.01	15.2614	[TAD215_chr1],[Minus]	chr1:171,428,064-171,461,595	NM_023284	Nuf2, NUF2, NDC80 kinetochore complex component, kinetochore protein Nuf2|cell division cycle-associated protein 1, Predicted to be involved in kinetochore organization; mitotic spindle organization; and nuclear division. Predicted to localize to cytosol; kinetochore; and nucleoplasm. Is expressed in several structures, including alimentary system; genitourinary system; nervous system; respirator…	chromosome, centromeric region (GO:0000775); kinetochore (GO:0000776); nucleus (GO:0005634); nucleoplasm (GO:0005654); chromosome (GO:0005694); cytosol (GO:0005829); cell cycle (GO:0007049); mitotic spindle organization (GO:0007052); attachment of spindle microtubules to kinetochore (GO:0008608); Ndc80 complex (GO:0031262); protein-containing complex binding (GO:0044877); meiotic chromosome segre…	Nuf2	3.11298	3.11298	4.27755	15.2614	5.37628e-15	2.3056	2.3056	4.27755	10.0708	1.55736e-07	0	1.06889	1.06889	15.2614	16.1169	1
CDCA3	3.11	1.1	2.01	16.2596	[TAD1356_chr6],[Plus]	chr6:124,780,193-124,783,719	NM_013538	Cdca3, cell division cycle associated 3, cell division cycle-associated protein 3|gene rich cluster, C8|gene-rich cluster protein C8|trigger of mitotic entry 1|trigger of mitotic entry protein 1, Predicted to be involved in cell cycle and cell division. Predicted to localize to adherens junction. Is expressed in several structures, including brain ventricular layer; cerebellum; liver lobe; olfact…	molecular_function (GO:0003674); cytoplasm (GO:0005737); adherens junction (GO:0005912); cell cycle (GO:0007049); cell division (GO:0051301)	Cdca3	4.79584	4.79584	2.96123	16.2596	1.52923e-22	2.55852	2.55852	2.96123	7.72714	1.73588e-07	0	0.99113	-1.00895	16.2596	15.933	1
B4GALNT3	3.11	1.1	2.01	3.72609	[TAD1347_chr6],[Minus]	chr6:120,153,827-120,244,577	NM_198884	B4galnt3, beta-1,4-N-acetyl-galactosaminyl transferase 3, beta-1,4-N-acetylgalactosaminyltransferase 3|N-acetyl-beta-glucosaminyl-glycoprotein 4-beta-N-acetylgalactosaminyltransferase 2|NGalNAc-T2|beta 1,4-N-acetylgalactosaminyltransferase-transferase 3|beta 1,4-N-acetylgalactosaminyltransferase-transferase-III|beta-1,4-N-acetylgalactosaminyltransferase III|beta4GalNAc-T3|beta4GalNAcT3, Predicted…	Golgi apparatus (GO:0005794); acetylgalactosaminyltransferase activity (GO:0008376); membrane (GO:0016020); integral component of membrane (GO:0016021); transferase activity (GO:0016740); Golgi cisterna membrane (GO:0032580); N-acetyl-beta-glucosaminyl-glycoprotein 4-beta-N-acetylgalactosaminyltransferase activity (GO:0033842); intracellular membrane-bounded organelle (GO:0043231)	B4galnt3	2.90282	2.90282	1.12365	3.72609	3.26857e-11	2.8876	2.8876	1.12365	3.31274	1.86223e-07	0	1.22362	1.22362	3.72609	4.50267	0.976394
FANCI	3.11	1.1	2.01	1.43228	[TAD1482_chr7],[Plus]	chr7:86,537,223-86,595,150	NM_145946	Fanci, Fanconi anemia, complementation group I, Fanconi anemia group I protein homolog, Predicted to have DNA polymerase binding activity. Predicted to be involved in positive regulation of protein ubiquitination. Predicted to localize to Fanconi anaemia nuclear complex; cytosol; and nucleoplasm. Human ortholog(s) of this gene implicated in Fanconi anemia and Fanconi anemia complementation group …	nucleus (GO:0005634); nucleoplasm (GO:0005654); cytoplasm (GO:0005737); cytosol (GO:0005829); DNA repair (GO:0006281); cellular response to DNA damage stimulus (GO:0006974); cell cycle (GO:0007049); positive regulation of protein ubiquitination (GO:0031398); Fanconi anaemia nuclear complex (GO:0043240); DNA polymerase binding (GO:0070182)	Fanci	3.45358	3.45358	0.362043	1.43228	3.32483e-11	3.06168	3.06168	0.362043	1.13431	2.26663e-07	0	0.987278	-1.01289	1.43228	1.39371	1
CIT	3.11	1.1	2.01	2.86281	[TAD1103_chr5],[Plus]	chr5:116,295,664-116,456,350	NM_007708	Cit, citron, citron Rho-interacting kinase|citron kinase|citron-N|rho-interacting, serine/threonine-protein kinase 21, Exhibits protein serine/threonine kinase activity. Involved in several processes, including generation of neurons; metaphase/anaphase transition of mitotic cell cycle; and mitotic sister chromatid segregation. Localizes to actin cytoskeleton; ruffle; and vacuole. Is expressed in …	mitotic sister chromatid segregation (GO:0000070); G2/M transition of mitotic cell cycle (GO:0000086); nucleotide binding (GO:0000166); mitotic cell cycle (GO:0000278); mitotic cytokinesis (GO:0000281); cytokinesis (GO:0000910); transcription coactivator binding (GO:0001223); ruffle (GO:0001726); protein kinase activity (GO:0004672); protein serine/threonine kinase activity (GO:0004674); protein …	Cit	3.40752	3.40752	0.734858	2.86281	2.868e-16	2.42173	2.42173	0.734858	1.81596	2.65167e-07	0	1.2082	1.2082	2.86281	3.41352	0.85494
MAP2	3.11	1.1	2.01	3.98345	[TAD78_chr1],[Plus],[Overlapping_Isoform_Count: 2]	chr1:66,221,902-66,489,157	NM_008632 NM_001039934	Map2, microtubule-associated protein 2, Exhibits microtubule binding activity. Involved in several processes, including establishment of cell polarity; generation of neurons; and microtubule bundle formation. Localizes to several cellular components, including axon; dendrite; and proximal neuron projection. Is expressed in several structures, including back skin; central nervous system; periphera…	microtubule cytoskeleton organization (GO:0000226); microtubule bundle formation (GO:0001578); dystroglycan binding (GO:0002162); actin binding (GO:0003779); protein binding (GO:0005515); calmodulin binding (GO:0005516); cytoskeletal regulatory protein binding (GO:0005519); intracellular (GO:0005622); cytoplasm (GO:0005737); smooth endoplasmic reticulum (GO:0005790); rough endoplasmic reticulum (…	Map2	4.97774	4.97774	0.700412	3.98345	2.03826e-30	2.7198	2.7198	0.700412	1.94621	2.87769e-07	0	1.00648	1.00648	3.98345	3.96372	1
LRRC49	3.11	1.1	2.01	1.64139	[TAD1859_chr9],[Minus],[Overlapping_Isoform_Count: 3]	chr9:60,435,043-60,535,341 chr9:60,435,043-60,535,941	NM_145616 NM_001146047 NM_001146046	Lrrc49, leucine rich repeat containing 49, leucine-rich repeat-containing protein 49|tubulin polyglutamylase complex subunit 4, Predicted to be involved in outer dynein arm assembly. Predicted to localize to cytoplasm. Is expressed in intestine; liver; retina inner nuclear layer; retina nuclear layer; and retina outer nuclear layer. Orthologous to human LRRC49 (leucine rich repeat containing 49).	molecular_function (GO:0003674); cytoplasm (GO:0005737); cytosol (GO:0005829); cytoskeleton (GO:0005856); microtubule (GO:0005874); protein polyglutamylation (GO:0018095); outer dynein arm assembly (GO:0036158)	Lrrc49	3.09779	3.09779	0.463141	1.64139	4.26523e-11	2.87723	2.87723	0.463141	1.35957	2.91165e-07	0	1.08962	1.08963	1.64139	1.76647	1
FOXF1	3.11	1.1	2.01	3.74307	[TAD1751_chr8],[Plus]	chr8:123,608,285-123,612,054	NM_010426	Foxf1, forkhead box F1, forkhead box protein F1|HNF-3/forkhead homolog 8|forkhead box F1a|forkhead-related protein FKHL5|forkhead-related transcription factor 1|hepatocyte nuclear factor 3 forkhead homolog 8, Exhibits RNA polymerase II cis-regulatory region sequence-specific DNA binding activity. Involved in several processes, including animal organ development; chordate embryonic development; an…	negative regulation of transcription by RNA polymerase II (GO:0000122); transcription regulatory region sequence-specific DNA binding (GO:0000976); RNA polymerase II regulatory region sequence-specific DNA binding (GO:0000977); RNA polymerase II proximal promoter sequence-specific DNA binding (GO:0000978); RNA polymerase II transcription factor activity, sequence-specific DNA binding (GO:0000981)…	Foxf1	3.29897	3.29897	0.991528	3.74307	2.17685e-11	3.14782	3.14782	0.991528	3.18681	3.86691e-07	0	0.87544	-1.14228	3.74307	3.23268	1
SPDL1	3.11	1.1	2.01	9.74206	[TAD2217_chr11],[Minus]	chr11:34,622,686-34,647,143	NM_027411	Spdl1, spindle apparatus coiled-coil protein 1, protein Spindly|coiled-coil domain containing 99|coiled-coil domain-containing protein 99|spindle apparatus coiled-coil domain-containing protein 1, Predicted to have enzyme binding activity and kinetochore binding activity. Predicted to be involved in several processes, including establishment of mitotic spindle orientation; mitotic metaphase plate…	establishment of mitotic spindle orientation (GO:0000132); chromosome, centromeric region (GO:0000775); kinetochore (GO:0000776); spindle pole (GO:0000922); condensed chromosome outer kinetochore (GO:0000940); nucleus (GO:0005634); chromosome (GO:0005694); cytoplasm (GO:0005737); cytoskeleton (GO:0005856); cell cycle (GO:0007049); mitotic metaphase plate congression (GO:0007080); mitotic spindle …	Spdl1	2.37103	2.37103	3.59274	9.74206	9.37733e-12	2.09008	2.09008	3.59274	7.65975	3.94419e-07	0	1.07105	1.07105	9.74206	10.3025	1
VASN	3.11	1.1	2.01	2.96961	[TAD3010_chr16],[Plus]	chr16:4,639,944-4,651,166	NM_139307	Vasn, vasorin, vasorin|Slit-like 2|protein slit-like 2, Predicted to have transforming growth factor beta binding activity. Involved in cellular response to hypoxia and cellular response to redox state. Localizes to mitochondrion and plasma membrane. Is expressed in several structures, including cardiovascular system; cranium; embryo mesenchyme; genitourinary system; and gut. Orthologous to human…	protein binding (GO:0005515); extracellular space (GO:0005615); mitochondrion (GO:0005739); plasma membrane (GO:0005886); cell surface (GO:0009986); negative regulation of epithelial to mesenchymal transition (GO:0010719); membrane (GO:0016020); integral component of membrane (GO:0016021); negative regulation of transforming growth factor beta receptor signaling pathway (GO:0030512); extracellula…	Vasn	2.44429	2.44429	1.06333	2.96961	5.49127e-08	2.47645	2.47645	1.06333	2.68724	4.0565e-07	0	1.0877	1.0877	2.96961	3.19491	1
CENPU	3.11	1.1	2.01	3.4362	[TAD1650_chr8],[Plus]	chr8:47,637,422-47,664,938	NM_027973	Cenpu, centromere protein U, centromere protein U|CENP-U|MLF1-interacting protein|myeloid leukemia factor 1 interacting protein, Involved in chordate embryonic development. Localizes to cytoplasm and nucleus. Is expressed in several structures, including alimentary system; central nervous system; gonad; hemolymphoid system; and sensory organ. Orthologous to human CENPU (centromere protein U).	chromosome, centromeric region (GO:0000775); kinetochore (GO:0000776); protein binding (GO:0005515); nucleus (GO:0005634); nucleoplasm (GO:0005654); chromosome (GO:0005694); cytoplasm (GO:0005737); centriolar satellite (GO:0034451); chordate embryonic development (GO:0043009)	Cenpu	2.92886	2.92886	1.02426	3.4362	6.85098e-11	2.63904	2.63904	1.02426	2.75766	4.09507e-07	0	1.04394	1.04394	3.4362	3.53515	1
NEDD9	3.11	1.1	2.01	6.08414	[TAD2592_chr13],[Minus],[Overlapping_Isoform_Count: 2]	chr13:41,405,284-41,454,370 chr13:41,405,284-41,582,729	NM_001111324 NM_017464	Nedd9, neural precursor cell expressed, developmentally down-regulated gene 9, enhancer of filamentation 1|CRK-associated substrate-related protein|Crk-associated substrate lymphocyte-specific protein, Predicted to have protein tyrosine kinase binding activity. Involved in activation of GTPase activity. Localizes to nucleus and spindle pole. Predicted to colocalize with plasma membrane. Is expres…	spindle pole (GO:0000922); protein binding (GO:0005515); nucleus (GO:0005634); nucleoplasm (GO:0005654); cytoplasm (GO:0005737); cytosol (GO:0005829); cytoskeleton (GO:0005856); plasma membrane (GO:0005886); cell cycle (GO:0007049); cell adhesion (GO:0007155); transmembrane receptor protein tyrosine kinase signaling pathway (GO:0007169); cell migration (GO:0016477); positive regulation of cell mi…	Nedd9	2.91903	2.91903	1.82504	6.08414	7.11567e-18	2.06174	2.06174	1.82504	3.83878	4.99879e-07	0	1.15989	1.15989	6.08414	6.97351	1
RAD18	3.11	1.1	2.01	6.03049	[TAD1327_chr6],[Minus],[Overlapping_Isoform_Count: 2]	chr6:112,569,844-112,646,664	NM_001167730 NM_021385	Rad18, RAD18 E3 ubiquitin protein ligase, E3 ubiquitin-protein ligase RAD18|RAD18 homolog|RING-type E3 ubiquitin transferase RAD18|mRAD18Sc|post-replication repair protein RAD18SC|postreplication repair protein RAD18, Predicted to have several functions, including Y-form DNA binding activity; identical protein binding activity; and ubiquitin protein ligase binding activity. Involved in several pr…	Y-form DNA binding (GO:0000403); chromatin (GO:0000785); XY body (GO:0001741); DNA binding (GO:0003677); single-stranded DNA binding (GO:0003697); protein binding (GO:0005515); nucleus (GO:0005634); nucleoplasm (GO:0005654); replication fork (GO:0005657); cytoplasm (GO:0005737); centrosome (GO:0005813); cytoskeleton (GO:0005856); DNA repair (GO:0006281); postreplication repair (GO:0006301); prote…	Rad18	2.01107	2.01107	2.5118	5.76032	9.51323e-06	2.35305	2.35305	2.5118	6.03049	4.99881e-07	0	1.11178	1.11178	5.76032	6.32589	1
PTPN13	3.11	1.1	2.01	2.47267	[TAD1084_chr5],[Plus]	chr5:103,854,210-104,027,380	NM_011204	Ptpn13, protein tyrosine phosphatase, non-receptor type 13, tyrosine-protein phosphatase non-receptor type 13|PTP36|protein tyrosine phosphatase DPZPTP|protein tyrosine phosphatase PTP-BL|protein-tyrosine phosphatase RIP|tyrosine phosphatase, Predicted to have phosphatidylinositol 3-kinase regulatory subunit binding activity and protein tyrosine phosphatase activity. Predicted to be involved in n…	fibrillar center (GO:0001650); negative regulation of protein phosphorylation (GO:0001933); phosphoprotein phosphatase activity (GO:0004721); protein tyrosine phosphatase activity (GO:0004725); protein binding (GO:0005515); nucleus (GO:0005634); nucleoplasm (GO:0005654); cytoplasm (GO:0005737); cytosol (GO:0005829); cytoskeleton (GO:0005856); plasma membrane (GO:0005886); protein dephosphorylatio…	Ptpn13	5.14814	5.14814	0.420083	2.47267	1.93545e-26	2.51474	2.51474	0.420083	1.07909	5.92492e-07	0	1.08943	1.08943	2.47267	2.65801	1
IL7	3.11	1.1	2.01	2.83302	[TAD547_chr3],[Minus]	chr3:7,572,076-7,613,427	NM_008371	Il7, interleukin 7, interleukin-7, Exhibits cytokine activity and growth factor activity. Involved in several processes, including negative regulation of extrinsic apoptotic signaling pathway in absence of ligand; positive regulation of lymphocyte activation; and tissue homeostasis. Localizes to extracellular space. Is expressed in several structures, including brain; branchial arch; hemolymphoid…	positive regulation of cytokine-mediated signaling pathway (GO:0001961); T cell lineage commitment (GO:0002360); cytokine activity (GO:0005125); cytokine receptor binding (GO:0005126); interleukin-7 receptor binding (GO:0005139); extracellular region (GO:0005576); extracellular space (GO:0005615); immune response (GO:0006955); growth factor activity (GO:0008083); regulation of gene expression (GO…	Il7	2.49003	2.49003	0.996232	2.83302	2.93475e-08	2.44312	2.44312	0.996232	2.48386	6.21613e-07	0	1.05182	1.05182	2.83302	2.94741	1
MIS18BP1	3.11	1.1	2.01	6.36813	[TAD2450_chr12],[Minus]	chr12:66,233,720-66,273,567	NM_172578	Mis18bp1, MIS18 binding protein 1, mis18-binding protein 1|kinetochore-associated protein KNL-2 homolog, Predicted to have DNA binding activity. Predicted to be involved in cell cycle and cell division. Predicted to localize to condensed nuclear chromosome kinetochore. Is expressed in midbrain ventricular layer; olfactory cortex ventricular layer; and telencephalon ventricular layer. Orthologous …	chromosome, centromeric region (GO:0000775); kinetochore (GO:0000776); DNA binding (GO:0003677); protein binding (GO:0005515); nucleus (GO:0005634); chromosome (GO:0005694); cell cycle (GO:0007049); cell division (GO:0051301)	Mis18bp1	3.38432	3.38432	1.64782	6.36813	1.35411e-21	2.23304	2.23305	1.64782	3.75313	7.77233e-07	0	1.12576	1.12576	6.36813	7.08161	1
TMIE	3.11	1.1	2.01	4.50233	[TAD1945_chr9],[Minus]	chr9:110,768,549-110,782,587	NM_146260	Tmie, transmembrane inner ear, transmembrane inner ear expressed protein|spinner, Involved in inner ear morphogenesis and sensory perception of sound. Predicted to localize to integral component of membrane. Human ortholog(s) of this gene implicated in autosomal recessive nonsyndromic deafness 6 and sensorineural hearing loss. Orthologous to human TMIE (transmembrane inner ear).	protein binding (GO:0005515); sensory perception of sound (GO:0007605); membrane (GO:0016020); integral component of membrane (GO:0016021); inner ear morphogenesis (GO:0042472)	Tmie	2.21097	2.21097	1.78617	4.50233	9.94335e-07	2.32031	2.32031	1.78617	4.23014	8.14539e-07	0	1.06884	1.06884	4.50233	4.76211	1
1600002H07RIK	3.11	1.1	2.01	3.91885	[TAD3171_chr17],[Minus]	chr17:24,352,000-24,357,714	NM_028056	RIKEN cDNA 1600002H07 gene, uncharacterized protein C16orf59 homolog	protein binding (GO:0005515); cytoplasm (GO:0005737); centriole (GO:0005814); cytoskeleton (GO:0005856); cilium (GO:0005929); cell projection (GO:0042995); positive regulation of smoothened signaling pathway (GO:0045880)	1600002H07Rik	2.10251	2.10251	1.52687	3.66668	1.73734e-05	2.5136	2.5136	1.52687	3.91885	8.70696e-07	0	0.89851	-1.11295	3.66668	3.25253	1
CCNE1	3.11	1.1	2.01	4.15436	[TAD1431_chr7],[Minus]	chr7:38,883,002-38,892,509	NM_007633	Ccne1, cyclin E1, G1/S-specific cyclin-E1, Exhibits cyclin-dependent protein serine/threonine kinase regulator activity; kinase activity; and protein kinase binding activity. Involved in several processes, including DNA metabolic process; homologous chromosome pairing at meiosis; and negative regulation of transcription by RNA polymerase II. Localizes to cyclin E1-CDK2 complex and nucleus. Is exp…	regulation of cyclin-dependent protein serine/threonine kinase activity (GO:0000079); G1/S transition of mitotic cell cycle (GO:0000082); negative regulation of transcription by RNA polymerase II (GO:0000122); cyclin-dependent protein kinase holoenzyme complex (GO:0000307); telomere maintenance (GO:0000723); protein binding (GO:0005515); nucleus (GO:0005634); nucleoplasm (GO:0005654); cytoplasm (…	Ccne1	2.04308	2.04308	1.51921	3.55797	6.14476e-05	2.68055	2.68055	1.51921	4.15436	9.53721e-07	0	1.09686	1.09686	3.55797	3.84582	1
POC1A	3.11	1.1	2.01	6.71317	[TAD1937_chr9],[Plus]	chr9:106,183,391-106,252,222	NM_027354	Poc1a, POC1 centriolar protein A, POC1 centriolar protein homolog A|WD repeat domain 51A|WD repeat-containing protein 51A, Involved in several processes, including growth plate cartilage chondrocyte development; non-motile cilium assembly; and positive regulation of centrosome duplication. Localizes to centrosome and cytoplasm. Orthologous to human POC1A (POC1 centriolar protein A).	spindle pole (GO:0000922); growth plate cartilage chondrocyte development (GO:0003431); molecular_function (GO:0003674); cytoplasm (GO:0005737); centrosome (GO:0005813); centriole (GO:0005814); cytoskeleton (GO:0005856); mitotic spindle organization (GO:0007052); spermatogenesis (GO:0007283); positive regulation of centrosome duplication (GO:0010825); cell projection organization (GO:0030030); ci…	Poc1a	3.68408	3.68408	1.5939	6.71317	2.74026e-17	2.32394	2.32394	1.5939	3.77979	1.00894e-06	0	0.974906	-1.02574	6.71317	6.46719	1
GSG2	3.11	1.1	2.01	4.47387	[TAD2272_chr11],[Minus]	chr11:72,948,985-72,951,796	NM_010353	Germ cell-specific gene 2, serine/threonine-protein kinase haspin	nucleotide binding (GO:0000166); mitotic cell cycle (GO:0000278); DNA binding (GO:0003677); protein kinase activity (GO:0004672); protein serine/threonine kinase activity (GO:0004674); ATP binding (GO:0005524); nucleus (GO:0005634); nucleoplasm (GO:0005654); chromosome (GO:0005694); cytoplasm (GO:0005737); centrosome (GO:0005813); spindle (GO:0005819); cytoskeleton (GO:0005856); chromatin organiz…	Gsg2	2.0576	2.0576	1.90288	4.47387	2.99076e-07	2.16708	2.16708	1.90288	4.20725	1.01146e-06	0	1.01254	1.01254	4.47387	4.47793	1
9430037G07RIK	3.11	1.1	2.01	1.05968	[TAD1911_chr9],[Minus]	chr9:88,490,162-88,494,081	NR_040766	9430037G07Rik, RIKEN cDNA 9430037G07 gene	molecular_function (GO:0003674); cellular_component (GO:0005575); biological_process (GO:0008150)	9430037G07Rik	4.68091	4.68091	0.196919	1.05968	1.16663e-08	3.74191	3.74191	0.196919	0.752502	1.02186e-06	0	1.24816	1.24816	1.05968	1.29921	1
PNPLA7	3.11	1.1	2.01	2.92659	[TAD302_chr2],[Plus]	chr2:24,831,552-24,909,592	NM_146251	Pnpla7, patatin-like phospholipase domain containing 7, patatin-like phospholipase domain-containing protein 7|NTE-related esterase|neuropathy target esterase-related esterase, Exhibits lysophospholipase activity. Involved in phosphatidylcholine catabolic process. Localizes to endoplasmic reticulum membrane and lipid droplet. Is expressed in several structures, including central nervous system; g…	lysophospholipase activity (GO:0004622); endoplasmic reticulum (GO:0005783); endoplasmic reticulum membrane (GO:0005789); lipid droplet (GO:0005811); lipid metabolic process (GO:0006629); membrane (GO:0016020); integral component of membrane (GO:0016021); lipid catabolic process (GO:0016042); hydrolase activity (GO:0016787); phosphatidylcholine catabolic process (GO:0034638); carboxylic ester hyd…	Pnpla7	2.67442	2.67442	0.956349	2.92659	1.66391e-08	2.55129	2.55129	0.956349	2.49323	1.02984e-06	0	0.797243	-1.25432	2.92659	2.29918	0.9274
CENPM	3.11	1.1	2.01	2.33606	[TAD2972_chr15],[Minus],[Overlapping_Isoform_Count: 3]	chr15:82,064,205-82,075,177 chr15:82,064,205-82,074,766	NM_001080158 NM_178269 NM_025639	Cenpm, centromere protein M, centromere protein M|CENP-M|proliferation associated nuclear element 1|proliferation-associated nuclear element protein 1, Predicted to localize to cytosol. Orthologous to human CENPM (centromere protein M).	chromosome, centromeric region (GO:0000775); kinetochore (GO:0000776); molecular_function (GO:0003674); nucleus (GO:0005634); chromosome (GO:0005694); cytoplasm (GO:0005737); cytosol (GO:0005829); biological_process (GO:0008150)	Cenpm	4.55768	4.55768	0.449381	2.33606	1.8845e-07	3.73189	3.73189	0.449381	1.71218	1.08559e-06	0	1.03186	1.03186	2.33606	2.39427	1
KIF15	3.11	1.1	2.01	9.28536	[TAD1969_chr9],[Plus]	chr9:122,860,198-122,927,851	NM_010620	Kif15, kinesin family member 15, kinesin-like protein KIF15|N-10 kinesin|kinesin 15|kinesin-like 7|kinesin-like protein 2|kinesin-like protein 7, Predicted to have ATPase activity; microtubule binding activity; and microtubule motor activity. Predicted to be involved in microtubule-based movement. Predicted to localize to kinesin complex and microtubule. Is expressed in several structures, includ…	nucleotide binding (GO:0000166); microtubule motor activity (GO:0003777); ATP binding (GO:0005524); cytoplasm (GO:0005737); cytoskeleton (GO:0005856); kinesin complex (GO:0005871); microtubule (GO:0005874); microtubule-based movement (GO:0007018); microtubule binding (GO:0008017); ATPase activity (GO:0016887)	Kif15	3.57475	3.57475	2.27515	9.28536	2.75819e-23	2.04283	2.04283	2.27515	4.74036	1.12761e-06	0	1.11563	1.11563	9.28536	10.2285	1
PARPBP	3.11	1.1	2.01	4.21921	[TAD2099_chr10],[Minus]	chr10:87,554,142-87,609,686	NM_029249	Parpbp, PARP1 binding protein, PCNA-interacting partner|PARP-1 binding protein, Predicted to have DNA binding activity. Predicted to be involved in negative regulation of double-strand break repair via homologous recombination. Predicted to localize to chromatin and nucleoplasm. Orthologous to human PARPBP (PARP1 binding protein).	chromatin (GO:0000785); DNA binding (GO:0003677); protein binding (GO:0005515); nucleus (GO:0005634); nucleoplasm (GO:0005654); cytoplasm (GO:0005737); DNA repair (GO:0006281); cellular response to DNA damage stimulus (GO:0006974); negative regulation of double-strand break repair via homologous recombination (GO:2000042)	Parpbp	4.17501	4.17501	0.883612	4.21921	2.25245e-22	2.38317	2.38317	0.883612	2.14808	1.22544e-06	0	1.16346	1.16346	4.21921	4.84931	1
ASPM	3.11	1.1	2.01	5.59793	[TAD167_chr1],[Plus]	chr1:141,351,349-141,390,665	NM_009791	Aspm, abnormal spindle microtubule assembly, abnormal spindle-like microcephaly-associated protein homolog|asp (abnormal spindle)-like, microcephaly associated|calmodulin-binding protein 1|calmodulin-binding protein Sha1|spindle and hydroxyurea checkpoint abnormal protein, Exhibits calmodulin binding activity. Involved in several processes, including gamete generation; maintenance of centrosome l…	spindle pole (GO:0000922); neuron migration (GO:0001764); positive regulation of neuroblast proliferation (GO:0002052); calmodulin binding (GO:0005516); nucleus (GO:0005634); cytoplasm (GO:0005737); centrosome (GO:0005813); cytoskeleton (GO:0005856); microtubule (GO:0005874); cell cycle (GO:0007049); spindle organization (GO:0007051); spermatogenesis (GO:0007283); brain development (GO:0007420); …	Aspm	3.6614	3.6614	1.34042	5.59793	4.98968e-23	2.19928	2.19928	1.34042	3.00529	1.31179e-06	0	1.16295	1.16295	5.59793	6.42669	0.783541
AURKB	3.11	1.1	2.01	25.8153	[TAD2267_chr11],[Plus]	chr11:68,859,144-68,865,164	NM_011496	Aurkb, aurora kinase B, aurora kinase B|ARK-2|aurora 1|aurora B|aurora- and IPL1-like midbody-associated protein 1|aurora-related kinase 2|aurora/IPL1-related kinase 2|serine/threonine kinase 12|serine/threonine kinase 5|serine/threonine-protein kinase 12|serine/threonine-protein kinase 5|serine/threonine-protein kinase aurora-B, Exhibits histone serine kinase activity. Involved in histone H3-S28…	negative regulation of transcription by RNA polymerase II (GO:0000122); nucleotide binding (GO:0000166); chromosome, centromeric region (GO:0000775); kinetochore (GO:0000776); condensed chromosome, centromeric region (GO:0000779); negative regulation of B cell apoptotic process (GO:0002903); protein kinase activity (GO:0004672); protein serine/threonine kinase activity (GO:0004674); protein bindi…	Aurkb	2.91731	2.91731	7.69596	25.8153	6.34206e-08	2.55031	2.55031	7.69596	20.0498	1.32521e-06	0	1.03628	1.03628	25.8153	26.4327	1
LXN	3.11	1.1	2.01	7.085	[TAD621_chr3],[Minus]	chr3:67,261,920-67,267,829	NM_016753	Lxn, latexin, latexin|ECI|TCI|endogenous carboxypeptidase inhibitor|tissue carboxypeptidase inhibitor, Exhibits metalloendopeptidase inhibitor activity. Involved in detection of temperature stimulus involved in sensory perception of pain. Predicted to localize to extracellular space. Is expressed in cartilage; nervous system; and tibia. Orthologous to human LXN (latexin).	enzyme inhibitor activity (GO:0004857); extracellular space (GO:0005615); cytoplasm (GO:0005737); inflammatory response (GO:0006954); metalloendopeptidase inhibitor activity (GO:0008191); heparin binding (GO:0008201); negative regulation of peptidase activity (GO:0010466); peptidase inhibitor activity (GO:0030414); detection of temperature stimulus involved in sensory perception of pain (GO:00509…	Lxn	2.22264	2.22264	2.79164	7.085	2.30152e-06	2.34158	2.34158	2.79164	6.66738	1.56993e-06	0	0.902479	-1.10806	7.085	6.33086	1
SPC25	3.11	1.1	2.01	8.01929	[TAD362_chr2],[Minus],[Overlapping_Isoform_Count: 3]	chr2:69,031,951-69,044,247	NM_025565 NM_001199123 NM_001199124	Spc25, SPC25, NDC80 kinetochore complex component, homolog (S. cerevisiae), kinetochore protein Spc25|spindle pole body component 25 homolog, Predicted to be involved in chromosome segregation and mitotic spindle organization. Predicted to localize to Ndc80 complex; condensed chromosome kinetochore; and cytosol. Is expressed in several structures, including brain; retina; and ventral grey horn. O…	chromosome, centromeric region (GO:0000775); kinetochore (GO:0000776); molecular_function (GO:0003674); nucleus (GO:0005634); chromosome (GO:0005694); cytosol (GO:0005829); cell cycle (GO:0007049); mitotic spindle organization (GO:0007052); chromosome segregation (GO:0007059); Ndc80 complex (GO:0031262); cell division (GO:0051301)	Spc25	3.52725	3.52725	1.98501	8.01929	1.58609e-09	2.88148	2.88148	1.98501	5.8365	1.62868e-06	0	1.05426	1.05426	8.01929	8.36921	1
PPL	3.11	1.1	2.01	2.69208	[TAD3011_chr16],[Minus]	chr16:5,086,383-5,132,574	NM_008909	Ppl, periplakin, periplakin|195kDa protein, Predicted to have structural molecule activity. Predicted to be involved in intermediate filament cytoskeleton organization and wound healing. Localizes to cytoplasm and plasma membrane. Predicted to colocalize with intermediate filament. Is expressed in jaw; lower urinary tract; naris; rib; and skin. Orthologous to human PPL (periplakin).	structural molecule activity (GO:0005198); protein binding (GO:0005515); cytoplasm (GO:0005737); cytoskeleton (GO:0005856); intermediate filament (GO:0005882); plasma membrane (GO:0005886); membrane (GO:0016020); extrinsic component of plasma membrane (GO:0019897); cell junction (GO:0030054); keratinization (GO:0031424); wound healing (GO:0042060); intermediate filament cytoskeleton organization …	Ppl	2.08854	2.08854	1.12777	2.69208	2.37139e-08	2.29153	2.29153	1.12777	2.63606	1.78297e-06	0	1.35969	1.35969	2.69208	3.61682	0.0108398
LZTS3	3.11	1.1	2.01	2.15934	[TAD457_chr2],[Minus],[Overlapping_Isoform_Count: 3]	chr2:130,458,500-130,468,580	NM_197945 NM_001291027 NM_001291028	Lzts3, leucine zipper, putative tumor suppressor family member 3, leucine zipper putative tumor suppressor 3|proSAP-interacting protein 1|proline rich synapse associated protein interacting protein 1 (Prosapip1), Predicted to have PDZ domain binding activity and protein self-association. Predicted to be involved in protein homooligomerization and regulation of dendritic spine morphogenesis. Predi…	cytoplasm (GO:0005737); cytoskeleton (GO:0005856); postsynaptic density (GO:0014069); cell junction (GO:0030054); PDZ domain binding (GO:0030165); cell projection (GO:0042995); dendritic spine (GO:0043197); protein self-association (GO:0043621); synapse (GO:0045202); protein homooligomerization (GO:0051260); regulation of dendritic spine morphogenesis (GO:0061001)	Lzts3	3.23684	3.23684	0.58343	2.15934	4.89141e-15	2.64609	2.64609	0.58343	1.5762	1.88811e-06	0	1.24278	1.24278	2.15934	2.65147	0.710884
AUNIP	3.11	1.1	2.01	5.18798	[TAD941_chr4],[Plus]	chr4:134,066,913-134,079,837	NM_001081099	Aunip, aurora kinase A and ninein interacting protein, aurora kinase A and ninein-interacting protein|aurora A-binding|clathrin heavy chain linker domain containing 1, Predicted to have damaged DNA binding activity. Predicted to be involved in double-strand break repair via homologous recombination; negative regulation of double-strand break repair via nonhomologous end joining; and spindle organ…	double-strand break repair via homologous recombination (GO:0000724); spindle pole (GO:0000922); DNA binding (GO:0003677); damaged DNA binding (GO:0003684); nucleus (GO:0005634); chromosome (GO:0005694); cytoplasm (GO:0005737); centrosome (GO:0005813); cytoskeleton (GO:0005856); DNA repair (GO:0006281); cellular response to DNA damage stimulus (GO:0006974); spindle organization (GO:0007051); site…	Aunip	2.36616	2.36616	1.91946	5.18798	7.50647e-07	2.55595	2.55595	1.91946	5.00636	1.92605e-06	0	1.01946	1.01946	5.18798	5.23115	1
MOCOS	3.11	1.1	2.01	2.14236	[TAD3298_chr18],[Plus]	chr18:24,812,191-24,860,057	NM_026779	Mocos, molybdenum cofactor sulfurase, molybdenum cofactor sulfurase|moCo sulfurase|molybdenum cofactor sulfurtransferase, Predicted to have Mo-molybdopterin cofactor sulfurase activity. Predicted to be involved in molybdopterin cofactor metabolic process. Is expressed in naris and olfactory epithelium. Human ortholog(s) of this gene implicated in xanthinuria. Orthologous to human MOCOS (molybdenu…	catalytic activity (GO:0003824); cellular_component (GO:0005575); Mo-molybdopterin cofactor biosynthetic process (GO:0006777); Mo-molybdopterin cofactor sulfurase activity (GO:0008265); transferase activity (GO:0016740); molybdenum ion binding (GO:0030151); pyridoxal phosphate binding (GO:0030170); molybdopterin cofactor metabolic process (GO:0043545); molybdenum cofactor sulfurtransferase activi…	Mocos	2.71022	2.71022	0.691644	2.14236	2.26595e-09	2.44817	2.44817	0.691644	1.72947	1.98222e-06	0	0.963831	-1.03753	2.14236	2.04243	1
ANKRD1	3.11	1.1	2.01	104.214	[TAD3471_chr19],[Minus]	chr19:36,186,454-36,194,334	NM_013468	Ankrd1, ankyrin repeat domain 1 (cardiac muscle), ankyrin repeat domain-containing protein 1|ankyrin-like repeat protein|cardiac ankyrin repeat protein|cardiac responsive adriamycin protein, Exhibits titin binding activity and transcription corepressor activity. Involved in several processes, including cellular response to lipopolysaccharide; protein kinase C signaling; and skeletal muscle cell d…	negative regulation of transcription by RNA polymerase II (GO:0000122); fibrillar center (GO:0001650); p53 binding (GO:0002039); DNA binding (GO:0003677); transcription coactivator activity (GO:0003713); transcription corepressor activity (GO:0003714); protein binding (GO:0005515); nucleus (GO:0005634); nucleoplasm (GO:0005654); transcription factor complex (GO:0005667); cytoplasm (GO:0005737); c…	Ankrd1	2.5621	2.5621	35.6908	104.214	7.65489e-15	2.20178	2.20178	35.6908	80.0103	2.15862e-06	0	0.95208	-1.05033	104.214	98.0274	1
[truncated: 1,839 more rows]

## Sheet: S1B_E0771_4HC vs IFNb
Table S1B. RNAseq analysis of cultured E0771 tumor cell RNA for three comparisons, represented by experiments # 798, 800 and 801, as described in cells D3-D5 and in row 10. Other details are as explained in Table S1A for 4T1 tumor cell RNAseq.
Exp. no.	|FC| >	P <	Exp. samples							TFS	Probe Count										TFS	Probe Count
798	2	0.05	E0771_cells_4HC_72hr_G180_M4M5M6/E0771_cells_Untreated_72hr_G180_M1M2M3							total genes:	651										total genes:	651
[truncated: 658 more rows]

## Sheet: S1C_110gen_4HC+IFNAR1-Ab vs 4HC
Table S1C. Impact of IFNAR1-antibody on 110 genes that are induced by both 4HC and IFNB treatments, both in cultured 4T1 cells (from expt # 884, Table S1A) and in E0771 cells (from expt. #801, Table S1B) (i.e., TFS = 3.11 on BOTH Table S1A and Table S1B). See Table S1A legend for an explanation of TFS numbers. TFS values in column B indicate the response patterns for the 110 genes experiments sho…															TFS	Gene Count
[truncated: 117 more rows]
