# Supplementary material for: Type-I Interferon Signaling Is Essential for Robust Metronomic Chemo-Immunogenic Tumor Regression in Murine Breast Cancer
Source: Cancer Res Commun. 2022 Apr 22;2(4):246–57. doi: 10.1158/2767-9764.CRC-21-0148 (PMC9524291; doi:10.1158/2767-9764.CRC-21-0148)
Supplement: Table S4 — RNAseq analysis of 4T1 tumors, with vs without metronomic CPA treatment. [file crc-21-0148-s05.xlsx]

## Sheet: S4A_TFS report_4T1 tumors
Table S4A-S4I. Sheet S4A: RNAseq analysis of 4T1 tumors, with vs without metronomic CPA treatment given every 6 days, for a total of 2, 4, or 7 treatment cycles, or for 4 treatment cycles then allowed to regrow, as shown in Fig. 4. Livers were collected and RNA extracted 6 days after the last CPA treatment. Shown are the genes whose expression is significantly altered by CPA treatment, as determi…
Exp. no.	|FC| >	P <	Exp. samples
700	2	0.05	4T1_Balbc_TD227_CPA-2cycle_G170_M10M11M12/4T1_Balbc_TD227_Control_G170_M7M8M9
701	2	0.05	4T1_Balbc_TD227_CPA-4cycle_G170_M13M14M15/4T1_Balbc_TD227_Control_G170_M7M8M9
702	2	0.05	4T1_Balbc_TD227_CPA-7cycle_G170_M16M17/4T1_Balbc_TD227_Control_G170_M7M8M9
703	2	0.05	4T1_Balbc_TD227_CPA-4cycle-regrowth_G170_M18M19/4T1_Balbc_Control_TD227_G170_M7M8M9
		334up,73down	401up,210down	476up,292down	159up,174down	Max FPKM					700:4T1_Balbc_TD227_CPA-2cycle_G170_M10M11M12/4T1_Balbc_TD227_G170_M7M8M9					701:4T1_Balbc_TD227_CPA-4cycle_G170_M13M14M15/4T1_Balbc_TD227_G170_M7M8M9					702:4T1_Balbc_TD227_CPA-7cycle_G170_M16M17/4T1_Balbc_TD227_G170_M7M8M9					703:4T1_Balbc_TD227_CPA-4cycle-regrowth_G170_M18M19/4T1_Balbc_TD227_G170_M7M8M9
Probe ID (Gene symbol)	TFS	700:FS	701:FS	702:FS	703:FS	across all 4 expts	Mapping Location(s)	Accession No.	Gene Name/Desc.	GO terms	700: Ratio	700: FC	700: Intensity-1	700: Intensity-2	700: P-1	701: Ratio	701: FC	701: Intensity-1	701: Intensity-2	701: P-1	702: Ratio	702: FC	702: Intensity-1	702: Intensity-2	702: P-1	703: Ratio	703: FC	703: Intensity-1	703: Intensity-2	703: P-1
PRR9	15.2222	1.2	2.02	4.002	8.0002	1.11895	chr3:91,926,125-91,927,869	NM_175424	Prr9, proline rich 9, proline-rich protein 9, Is expressed in diencephalon lateral wall mantle layer and dorsal grey horn. Orthologous to human PRR9 (proline rich 9).	molecular_function (GO:0003674); cellular_component (GO:0005575); biological_process (GO:0008150)	0.132205	-7.564	1.11895	0.150001	0.000664311	0.310573	-3.21986	1.11895	0.366677	0.0471053	0.105475	-9.48091	1.11895	0.11599	0.000712132	0.211552	-4.72697	1.11895	0.2322	0.0271817
HEYL	15.2222	1.2	2.02	4.002	8.0002	1.5008	chr4:122,910,798-122,927,113	NM_013905	Heyl, hairy/enhancer-of-split related with YRPW motif-like, hairy/enhancer-of-split related with YRPW motif-like protein|HRT-3|hairy and enhance of split related 3|hairy and enhancer of split-related protein 3|hairy-related transcription factor 3|mHRT3, Exhibits DNA-binding transcription factor activity, RNA polymerase II-specific; RNA polymerase II cis-regulatory region sequence-specific DNA bin…	negative regulation of transcription by RNA polymerase II (GO:0000122); RNA polymerase II proximal promoter sequence-specific DNA binding (GO:0000978); RNA polymerase II transcription factor activity, sequence-specific DNA binding (GO:0000981); transcriptional repressor activity, RNA polymerase II transcription regulatory region sequence-specific DNA binding (GO:0001227); transcriptional activato…	0.384653	-2.59975	1.5008	0.605819	4.03136e-06	0.245095	-4.08005	1.5008	0.387572	2.91382e-11	0.151964	-6.58053	1.5008	0.225186	7.52007e-10	0.496557	-2.01387	1.5008	0.735013	0.0343233
SERPINB2	15.2222	1.2	2.02	4.002	8.0002	2.73276	chr1:109,408,086-109,422,177 chr1:109,407,999-109,422,177	NM_011111 NM_001174170	Serpinb2, serine (or cysteine) peptidase inhibitor, clade B, member 2, plasminogen activator inhibitor 2, macrophage|plasminogen activator inhibitor, type II|serine (or cysteine) proteinase inhibitor, clade B (ovalbumin), member 2|serine (or cysteine) proteinase inhibitor, clade B, member 2|serpin B2, Predicted to have serine-type endopeptidase inhibitor activity. Predicted to be involved in nega…	serine-type endopeptidase inhibitor activity (GO:0004867); extracellular region (GO:0005576); extracellular space (GO:0005615); cytoplasm (GO:0005737); negative regulation of peptidase activity (GO:0010466); negative regulation of endopeptidase activity (GO:0010951); peptidase inhibitor activity (GO:0030414); wound healing (GO:0042060); negative regulation of apoptotic process (GO:0043066)	0.115589	-8.65133	2.73276	0.331533	0.00407041	0.130812	-7.64455	2.73276	0.380039	0.0378959	0.12371	-8.08342	2.73276	0.337982	0.0246803	0.0603494	-16.5702	2.73276	0.163206	0.00382924
PTGIS	15.2222	1.2	2.02	4.002	8.0002	3.25422	chr2:167,028,695-167,066,037	NM_008968	Ptgis, prostaglandin I2 (prostacyclin) synthase, prostacyclin synthase|hydroperoxy icosatetraenoate dehydratase, Predicted to have heme binding activity and prostaglandin-I synthase activity. Involved in decidualization and embryo implantation. Localizes to cytoplasm and nucleus. Is expressed in several structures, including alimentary system; brain; ear; early embryo; and genitourinary system. H…	prostaglandin biosynthetic process (GO:0001516); response to hypoxia (GO:0001666); monooxygenase activity (GO:0004497); iron ion binding (GO:0005506); extracellular space (GO:0005615); nucleus (GO:0005634); cytoplasm (GO:0005737); endoplasmic reticulum (GO:0005783); caveola (GO:0005901); lipid metabolic process (GO:0006629); fatty acid metabolic process (GO:0006631); fatty acid biosynthetic proce…	0.304324	-3.28597	3.25422	1.03437	0.00251805	0.27925	-3.58102	3.25422	0.959866	8.3176e-07	0.349806	-2.85873	3.25422	1.13432	0.0147429	0.329797	-3.03217	3.25422	1.05785	0.00737299
ITGA2	15.2222	1.2	2.02	4.002	8.0002	6.00945	chr13:115,626,119-115,722,249	NM_008396	Itga2, integrin alpha 2, integrin alpha-2|CD49 antigen-like family member B|VLA-2 receptor, alpha 2 subunit|collagen receptor|platelet membrane glycoprotein Ia, Exhibits amyloid-beta binding activity. Predicted to be involved in several processes, including cell surface receptor signaling pathway; positive regulation of cell migration; and positive regulation of response to external stimulus. Loc…	amyloid-beta binding (GO:0001540); positive regulation of leukocyte migration (GO:0002687); integrin binding (GO:0005178); collagen binding (GO:0005518); nucleus (GO:0005634); plasma membrane (GO:0005886); focal adhesion (GO:0005925); substrate-dependent cell migration (GO:0006929); hypotonic response (GO:0006971); cell adhesion (GO:0007155); cell-matrix adhesion (GO:0007160); integrin-mediated s…	0.385157	-2.59634	6.00945	2.41308	3.81669e-08	0.186535	-5.36092	6.00945	1.17537	3.63347e-23	0.139852	-7.15039	6.00945	0.829652	2.24482e-17	0.31357	-3.18908	6.00945	1.84765	0.000280877
MFAP4	15.2222	1.2	2.02	4.002	8.0002	8.06184	chr11:61,298,945-61,302,206	NM_029568	Mfap4, microfibrillar-associated protein 4, microfibril-associated glycoprotein 4, Predicted to have antigen binding activity; carbohydrate derivative binding activity; and signaling receptor binding activity. Predicted to be involved in several processes, including complement activation, lectin pathway; elastic fiber assembly; and response to UV. Localizes to collagen-containing extracellular ma…	microfibril (GO:0001527); complement activation, lectin pathway (GO:0001867); antigen binding (GO:0003823); signaling receptor binding (GO:0005102); extracellular matrix structural constituent (GO:0005201); extracellular region (GO:0005576); extracellular space (GO:0005615); cell adhesion (GO:0007155); UV protection (GO:0009650); regulation of collagen metabolic process (GO:0010712); elastic fibe…	0.494448	-2.02246	8.06184	4.19404	0.0192247	0.387286	-2.58207	8.06184	3.30138	0.000238562	0.267136	-3.74342	8.06184	2.14402	7.44806e-05	0.287843	-3.47412	8.06184	2.29038	0.00112594
NPTX1	15.2222	1.2	2.02	4.002	8.0002	8.1047	chr11:119,400,032-119,409,134	NM_008730	Nptx1, neuronal pentraxin 1, neuronal pentraxin-1|NP-I|neuronal pentraxin I, Predicted to have metal ion binding activity. Involved in axonogenesis involved in innervation. Predicted to localize to several cellular components, including glutamatergic synapse; mitochondrion; and synaptic cleft. Is expressed in central nervous system; dorsal root ganglion; molar; and retina. Orthologous to human NP…	cytoplasm (GO:0005737); mitochondrion (GO:0005739); plasma membrane (GO:0005886); mitochondrial transport (GO:0006839); cytoplasmic vesicle (GO:0031410); cellular response to potassium ion (GO:0035865); neuron projection (GO:0043005); synaptic cleft (GO:0043083); mitochondrial fragmentation involved in apoptotic process (GO:0043653); metal ion binding (GO:0046872); axonogenesis involved in innerv…	0.379944	-2.63197	8.1047	3.20952	6.17956e-07	0.246171	-4.06222	8.1047	2.09178	2.96266e-11	0.219857	-4.5484	8.1047	1.76038	4.24638e-09	0.450509	-2.21971	8.1047	3.57632	0.0290774
LOX	15.2222	1.2	2.02	4.002	8.0002	15.3213	chr18:52,675,713-52,689,477 chr18:52,675,713-52,689,521 chr18:52,675,713-52,689,375	NM_010728 NM_001286181 NM_001286182	Lox, lysyl oxidase, protein-lysine 6-oxidase|ras excision protein, Exhibits protein-lysine 6-oxidase activity. Involved in several processes, including circulatory system development; extracellular matrix organization; and regulation of signal transduction. Localizes to collagen trimer; extracellular matrix; and extracellular region. Is expressed in several structures, including alimentary system…	blood vessel development (GO:0001568); osteoblast differentiation (GO:0001649); regulation of protein phosphorylation (GO:0001932); protein-lysine 6-oxidase activity (GO:0004720); copper ion binding (GO:0005507); protein binding (GO:0005515); collagen binding (GO:0005518); extracellular region (GO:0005576); collagen trimer (GO:0005581); extracellular space (GO:0005615); nucleus (GO:0005634); hear…	0.40864	-2.44714	15.3213	6.57026	4.87012e-05	0.31163	-3.20893	15.3213	5.04553	1.34165e-05	0.43519	-2.29785	15.3213	6.61335	0.0175698	0.438552	-2.28023	15.3213	6.63451	0.00468797
COL5A3	15.2222	1.2	2.02	4.002	8.0002	16.3206	chr9:20,574,493-20,619,478	NM_016919	Col5a3, collagen, type V, alpha 3, collagen alpha-3(V) chain|Pro-alpha3(V)|procollagen, type V, alpha 3, Exhibits heparin binding activity. Involved in cell-matrix adhesion. Localizes to collagen type V trimer. Is expressed in several structures, including bone; embryo mesenchyme; extraembryonic component; placenta; and tongue. Orthologous to human COL5A3 (collagen type V alpha 3 chain).	structural molecule activity (GO:0005198); extracellular matrix structural constituent (GO:0005201); collagen type V trimer (GO:0005588); extracellular space (GO:0005615); cell-matrix adhesion (GO:0007160); heparin binding (GO:0008201); extracellular matrix structural constituent conferring tensile strength (GO:0030020); extracellular matrix organization (GO:0030198); extracellular matrix (GO:003…	0.422816	-2.3651	16.3206	7.22877	5.22733e-14	0.278704	-3.58804	16.3206	4.7964	1.11438e-12	0.256829	-3.89364	16.3206	4.15196	1.2441e-09	0.497208	-2.01123	16.3206	7.99208	0.000734632
COL6A3	15.2222	1.2	2.02	4.002	8.0002	20.1028	chr1:92,663,434-92,740,548	NM_001243009 NM_001243008	Col6a3, collagen, type VI, alpha 3, collagen alpha-3(VI) chain|collagen alpha 3 chain type VI|collagen alpha3(VI)|procollagen, type VI, alpha 3|type VI collagen alpha 3 subunit, Predicted to be an extracellular matrix structural constituent conferring tensile strength. Localizes to several cellular components, including collagen trimer; extracellular space; and sarcolemma. Is expressed in several…	collagen trimer (GO:0005581); extracellular space (GO:0005615); extracellular matrix structural constituent conferring tensile strength (GO:0030020); extracellular matrix (GO:0031012); sarcolemma (GO:0042383); collagen-containing extracellular matrix (GO:0062023)	0.442667	-2.25903	20.1028	9.3212	1.78193e-17	0.23175	-4.31499	20.1028	4.90681	2.73439e-32	0.13954	-7.16642	20.1028	2.77983	3.98406e-42	0.362303	-2.76012	20.1028	7.16181	5.58836e-07
ELN	15.2222	1.2	2.02	4.002	8.0002	20.858	chr5:135,178,465-135,223,124	NM_007925	Eln, elastin, elastin|tropoelastin, Exhibits extracellular matrix binding activity. Involved in several processes, including regulation of actin filament polymerization; skeletal muscle tissue development; and stress fiber assembly. Localizes to elastic fiber. Is expressed in several structures, including alimentary system; cardiovascular system; cranium; limb; and respiratory system. Used to stu…	extracellular matrix structural constituent (GO:0005201); protein binding (GO:0005515); extracellular region (GO:0005576); mitochondrion (GO:0005739); skeletal muscle tissue development (GO:0007519); extracellular matrix constituent conferring elasticity (GO:0030023); extracellular matrix organization (GO:0030198); regulation of actin filament polymerization (GO:0030833); stress fiber assembly (G…	0.499383	-2.00247	20.858	10.9077	0.000119631	0.39828	-2.5108	20.858	8.75325	1.93031e-05	0.452256	-2.21114	20.858	9.34168	0.00030722	0.470172	-2.12688	20.858	9.63671	0.00829729
SERPINE1	15.2222	1.2	2.02	4.002	8.0002	36.508	chr5:137,537,375-137,548,142	NM_008871	Serpine1, serine (or cysteine) peptidase inhibitor, clade E, member 1, plasminogen activator inhibitor 1|PAI|Plasminogen activator inhibitor-1 precursor (PAI-1) (Endothelial plasminogen activator inhibitor) (PAI)|endothelial plasminogen activator inhibitor|nexin, plasminogen activator inhibitor type 1|plasminogen activator inhibitor, type I|serine (or cysteine) proteinase inhibitor, clade E, memb…	placenta development (GO:0001890); protease binding (GO:0002020); serine-type endopeptidase inhibitor activity (GO:0004867); signaling receptor binding (GO:0005102); protein binding (GO:0005515); extracellular region (GO:0005576); extracellular space (GO:0005615); cytoplasm (GO:0005737); female gonad development (GO:0008585); negative regulation of peptidase activity (GO:0010466); regulation of s…	0.392415	-2.54832	36.508	15.0164	0.000208163	0.472873	-2.11473	36.508	18.2393	0.0164541	0.375221	-2.6651	36.508	13.6226	0.00142792	0.483425	-2.06857	36.508	17.4368	0.0282847
H19	15.2222	1.2	2.02	4.002	8.0002	192.986	chr7:149,761,436-149,764,051	NR_001592	H19, H19, imprinted maternally expressed transcript, H19 fetal liver mRNA	cytoplasm (GO:0005737); polysome (GO:0005844); negative regulation of cell proliferation (GO:0008285); regulation of gene expression (GO:0010468); negative regulation of gene expression (GO:0010629); regulation of multicellular organism growth (GO:0040014); negative regulation of multicellular organism growth (GO:0040015); regulation of DNA methylation (GO:0044030); regulation of genetic imprinti…	0.381474	-2.62141	192.986	76.8734	6.16799e-13	0.176136	-5.67742	192.986	35.7595	5.77461e-38	0.223261	-4.47906	192.986	42.622	4.31138e-15	0.292954	-3.41351	192.986	55.521	0.000366665
MIR675	15.2222	1.2	2.02	4.002	8.0002	684.042	chr7:149,762,968-149,763,052	NR_030416	Mir675, microRNA 675, mir 675	negative regulation of gene expression (GO:0010629); negative regulation of BMP signaling pathway (GO:0030514); positive regulation of skeletal muscle tissue regeneration (GO:0043415); positive regulation of skeletal muscle cell differentiation (GO:2001016)	0.36973	-2.70468	684.042	264.084	9.81828e-11	0.178656	-5.59735	684.042	128.522	4.1927e-26	0.205417	-4.86814	684.042	139.159	1.94941e-15	0.253725	-3.94128	684.042	170.402	0.000102603
TSPAN18	7.222	1.2	2.02	4.002	0	1.03661	chr2:93,041,916-93,174,644	NM_183180	Tspan18, tetraspanin 18, tetraspanin-18|tspan-18, Predicted to localize to integral component of plasma membrane. Is expressed in several structures, including alimentary system; brain; genitourinary system; immune system; and integumental system. Orthologous to human TSPAN18 (tetraspanin 18).	molecular_function (GO:0003674); integral component of plasma membrane (GO:0005887); membrane (GO:0016020); integral component of membrane (GO:0016021)	0.489028	-2.04487	1.03661	0.531115	0.0111576	0.442639	-2.25918	1.03661	0.484638	0.00103532	0.325325	-3.07385	1.03661	0.335548	0.00281496	0.506555	-1.97412	1.03661	0.518718	0.115429
DBHOS	7.222	1.2	2.02	4.002	0	1.45637	chr2:27,000,417-27,018,223	NR_040524	Dbhos, dopamine beta hydroxylase, opposite strand	molecular_function (GO:0003674); cellular_component (GO:0005575); biological_process (GO:0008150)	0.189769	-5.26955	1.45637	0.287357	0.000215221	0.188113	-5.31596	1.45637	0.286971	5.31877e-05	0.157438	-6.35171	1.45637	0.225706	0.00119705	0.486413	-2.05587	1.45637	0.692519	0.386269
RYR1	11.2202	1.2	2.02	0	8.0002	2.15592	chr7:29,788,358-29,910,170	NM_009109	Ryr1, ryanodine receptor 1, skeletal muscle, ryanodine receptor 1|calcium release channel|skeletal muscle calcium release channel|skeletal muscle ryanodine receptor|skeletal muscle-type ryanodine receptor|type 1 ryanodine receptor, Exhibits protease binding activity; ryanodine-sensitive calcium-release channel activity; and voltage-gated calcium channel activity. Involved in several processes, in…	nucleotide binding (GO:0000166); response to hypoxia (GO:0001666); protease binding (GO:0002020); outflow tract morphogenesis (GO:0003151); ion channel activity (GO:0005216); ryanodine-sensitive calcium-release channel activity (GO:0005219); voltage-gated calcium channel activity (GO:0005245); calcium channel activity (GO:0005262); calcium ion binding (GO:0005509); protein binding (GO:0005515); c…	0.176003	-5.68171	1.09995	0.203039	0.0120791	0.0591467	-16.9071	1.09995	0.0678631	1.01141e-08	2.0118	2.0118	1.09995	2.15592	0.72437	0.0829671	-12.053	1.09995	0.0891999	0.00153198
ANKRD23	11.2202	1.2	2.02	0	8.0002	17.403	chr1:36,587,378-36,592,574	NM_153502	Ankrd23, ankyrin repeat domain 23, ankyrin repeat domain-containing protein 23|diabetes-realted ankyrin repeat protein|diabetes-related ankyrin repeat protein, Predicted to have titin binding activity. Involved in fatty acid metabolic process; regulation of sarcomere organization; and response to muscle stretch. Localizes to I band and nucleus. Orthologous to human ANKRD23 (ankyrin repeat domain …	nucleus (GO:0005634); nucleoplasm (GO:0005654); cytosol (GO:0005829); fatty acid metabolic process (GO:0006631); intercalated disc (GO:0014704); actin cytoskeleton (GO:0015629); myofibril (GO:0030016); titin binding (GO:0031432); I band (GO:0031674); response to muscle stretch (GO:0035994); regulation of sarcomere organization (GO:0060297)	0.356808	-2.80263	8.60727	3.21241	0.00188912	0.30098	-3.32248	8.60727	2.71879	4.23145e-05	2.06641	2.06641	8.60727	17.403	0.398766	0.344727	-2.90085	8.60727	2.90738	0.00869104
TMEM95	7.222	1.2	2.02	4.002	0	1.69069	chr11:69,690,185-69,691,520	NM_001195710	Tmem95, transmembrane protein 95, sperm-egg fusion protein TMEM95|transmembrane protein 95, Involved in fusion of sperm to egg plasma membrane involved in single fertilization. Localizes to acrosomal membrane. Orthologous to human TMEM95 (transmembrane protein 95).	acrosomal membrane (GO:0002080); molecular_function (GO:0003674); single fertilization (GO:0007338); fusion of sperm to egg plasma membrane involved in single fertilization (GO:0007342); membrane (GO:0016020); integral component of membrane (GO:0016021); cytoplasmic vesicle (GO:0031410); sperm plasma membrane (GO:0097524)	0.375849	-2.66064	1.69069	0.665611	0.0483189	0.32904	-3.03914	1.69069	0.585319	0.00672783	0.263401	-3.79649	1.69069	0.441059	0.0219792	0.659506	-1.51629	1.69069	1.10201	0.804802
CXCR3	7.222	1.2	2.02	4.002	0	2.10871	chrX:98,926,874-98,929,486	NM_009910	Cxcr3, chemokine (C-X-C motif) receptor 3, C-X-C chemokine receptor type 3|IP-10 receptor|interferon-inducible protein 10 receptor, Predicted to have chemokine binding activity; chemokine receptor activity; and identical protein binding activity. Predicted to be involved in several processes, including chemokine (C-C motif) ligand 11 production; regulation of angiogenesis; and regulation of apopt…	angiogenesis (GO:0001525); negative regulation of endothelial cell proliferation (GO:0001937); regulation of leukocyte migration (GO:0002685); G-protein coupled receptor activity (GO:0004930); chemokine receptor activity (GO:0004950); plasma membrane (GO:0005886); chemotaxis (GO:0006935); inflammatory response (GO:0006954); immune response (GO:0006955); signal transduction (GO:0007165); cell surf…	0.462192	-2.16361	2.10871	1.00827	0.0424821	0.280583	-3.56401	2.10871	0.617119	1.50786e-05	0.170344	-5.87049	2.10871	0.350739	4.3163e-05	0.582136	-1.71781	2.10871	1.20232	0.38035
TMEM45A	7.222	1.2	2.02	4.002	0	2.28813	chr16:56,805,273-56,886,276	NM_019631	Tmem45a, transmembrane protein 45a, transmembrane protein 45A|19.5 mRNA|dermal papilla-derived protein 7 homolog, Predicted to localize to integral component of plasma membrane. Is expressed in forelimb and genitourinary system. Orthologous to human TMEM45A (transmembrane protein 45A).	molecular_function (GO:0003674); integral component of plasma membrane (GO:0005887); biological_process (GO:0008150); membrane (GO:0016020); integral component of membrane (GO:0016021)	0.483828	-2.06685	2.28813	1.16136	0.0329252	0.372326	-2.68582	2.28813	0.898821	0.00202622	0.36102	-2.76993	2.28813	0.821823	0.0112078	0.66134	-1.51208	2.28813	1.49245	0.562906
FGF11	7.222	1.2	2.02	4.002	0	2.7741	chr11:69,609,569-69,615,218	NM_010198 NM_001291104	Fgf11, fibroblast growth factor 11, fibroblast growth factor 11|fibroblast growth factor 1d|fibroblast growth factor homologous factor 3, Predicted to have sodium channel regulator activity. Predicted to be involved in regulation of voltage-gated sodium channel activity. Predicted to localize to cytoplasm and nucleus. Is expressed in several structures, including alimentary system; genitourinary …	extracellular region (GO:0005576); nucleus (GO:0005634); cytoplasm (GO:0005737); growth factor activity (GO:0008083); sodium channel regulator activity (GO:0017080); regulation of voltage-gated sodium channel activity (GO:1905150)	0.445757	-2.24338	2.7741	1.28845	1.91993e-05	0.333889	-2.99501	2.7741	0.972965	6.35123e-11	0.407543	-2.45373	2.7741	1.11865	0.00105205	0.899444	-1.1118	2.7741	2.45075	1
STARD4	7.222	1.2	2.02	4.002	0	3.62064	chr18:33,361,074-33,373,470	NM_133774	Stard4, StAR-related lipid transfer (START) domain containing 4, stAR-related lipid transfer protein 4|START domain-containing protein 4, Predicted to have cholesterol binding activity and cholesterol transfer activity. Involved in cholesterol esterification. Localizes to cytosol and endoplasmic reticulum. Is expressed in gut and urinary system. Orthologous to human STARD4 (StAR related lipid tra…	cytoplasm (GO:0005737); mitochondrion (GO:0005739); endoplasmic reticulum (GO:0005783); cytosol (GO:0005829); lipid transport (GO:0006869); lipid binding (GO:0008289); positive regulation of cholesterol esterification (GO:0010873); cholesterol transport involved in cholesterol storage (GO:0010879); cholesterol binding (GO:0015485); cytoplasmic vesicle (GO:0031410); intracellular cholesterol trans…	0.400179	-2.49888	3.62064	1.51553	6.67244e-06	0.287432	-3.47908	3.62064	1.09326	5.24149e-12	0.385301	-2.59537	3.62064	1.37827	0.000410548	0.59538	-1.6796	3.62064	2.11656	0.100002
APLNR	7.222	1.2	2.02	4.002	0	4.22382	chr2:84,976,516-84,980,080	NM_011784	Aplnr, apelin receptor, apelin receptor|G-protein coupled receptor APJ|MSR|angiotensin receptor-like 1, Predicted to have apelin receptor activity. Involved in circulatory system development and positive regulation of blood vessel endothelial cell proliferation involved in sprouting angiogenesis. Predicted to localize to plasma membrane. Is expressed in several structures, including branchial arc…	angiogenesis (GO:0001525); blood vessel development (GO:0001568); vasculogenesis (GO:0001570); vasculature development (GO:0001944); heart looping (GO:0001947); atrioventricular valve development (GO:0003171); endocardial cushion formation (GO:0003272); G-protein coupled receptor activity (GO:0004930); plasma membrane (GO:0005886); signal transduction (GO:0007165); G-protein coupled receptor sign…	0.367269	-2.7228	4.22382	1.62084	2.38987e-06	0.232199	-4.30664	4.22382	1.0349	6.4684e-14	0.254075	-3.93585	4.22382	1.06712	4.71784e-09	0.571363	-1.7502	4.22382	2.38407	0.0358599
RIAN	7.222	1.2	2.02	4.002	0	5.03951	chr12:110,842,154-110,899,921	NR_028261	Rian, RNA imprinted and accumulated in nucleus	epithelial to mesenchymal transition (GO:0001837); molecular_function (GO:0003674); nucleus (GO:0005634); negative regulation of cell proliferation (GO:0008285); negative regulation of Notch signaling pathway (GO:0045746); negative regulation of hepatic stellate cell activation (GO:2000490)	0.36005	-2.77739	5.03951	1.90322	2.2404e-06	0.278045	-3.59654	5.03951	1.48051	3.66146e-09	0.28102	-3.55847	5.03951	1.40682	0.000785642	0.528589	-1.89183	5.03951	2.63235	0.0309133
FIBIN	7.222	1.2	2.02	4.002	0	6.30621	chr2:110,201,081-110,203,150	NM_026271	Fibin, fin bud initiation factor homolog (zebrafish), fin bud initiation factor homolog, Exhibits protein homodimerization activity. Involved in protein kinase C signaling; response to dexamethasone; and response to manganese ion. Localizes to endoplasmic reticulum. Is expressed in several structures, including alimentary system; hemolymphoid system gland; limb; musculoskeletal system; and skin. …	extracellular region (GO:0005576); endoplasmic reticulum (GO:0005783); Golgi apparatus (GO:0005794); biological_process (GO:0008150); response to manganese ion (GO:0010042); protein homodimerization activity (GO:0042803); protein kinase C signaling (GO:0070528); response to dexamethasone (GO:0071548)	0.453952	-2.20287	6.30621	2.99565	0.000931281	0.402434	-2.48488	6.30621	2.67916	0.00392203	0.251573	-3.97499	6.30621	1.57856	6.61344e-07	0.534204	-1.87194	6.30621	3.32415	0.021328
SLC39A10	7.222	1.2	2.02	4.002	0	6.462	chr1:46,864,388-46,910,354	NM_172653	Slc39a10, solute carrier family 39 (zinc transporter), member 10, zinc transporter ZIP10|ZIP-10|solute carrier family 39 member 10|zrt- and Irt-like protein 10, Exhibits zinc ion transmembrane transporter activity. Involved in several processes, including positive regulation of B cell proliferation; positive regulation of B cell receptor signaling pathway; and positive regulation of protein tyros…	negative regulation of B cell apoptotic process (GO:0002903); zinc ion transmembrane transporter activity (GO:0005385); plasma membrane (GO:0005886); integral component of plasma membrane (GO:0005887); ion transport (GO:0006811); zinc ion transport (GO:0006829); cellular zinc ion homeostasis (GO:0006882); membrane (GO:0016020); integral component of membrane (GO:0016021); metal ion transport (GO:…	0.488434	-2.04736	6.462	3.30018	1.3073e-06	0.461685	-2.16598	6.462	3.13792	7.90195e-09	0.421154	-2.37443	6.462	2.69266	5.29951e-05	0.54465	-1.83604	6.462	3.45677	0.00217593
PTHLH	7.222	1.2	2.02	4.002	0	6.91532	chr6:147,200,631-147,212,607	NM_008970	Pthlh, parathyroid hormone-like peptide, parathyroid hormone-related protein|PTH-related peptide|parathyroid hormone-like hormone|parathyroid hormone-like protein|parathyroid hormone-related peptide, Predicted to have hormone activity and peptide hormone receptor binding activity. Involved in several processes, including animal organ development; osteoblast development; and surfactant homeostasis…	skeletal system development (GO:0001501); endochondral ossification (GO:0001958); osteoblast development (GO:0002076); hormone activity (GO:0005179); extracellular region (GO:0005576); extracellular space (GO:0005615); intracellular (GO:0005622); nucleus (GO:0005634); nucleoplasm (GO:0005654); cytoplasm (GO:0005737); Golgi apparatus (GO:0005794); cytosol (GO:0005829); adenylate cyclase-activating…	0.425507	-2.35014	6.91532	3.06015	0.000291683	0.354057	-2.82441	6.91532	2.56507	1.95657e-08	0.36338	-2.75194	6.91532	2.48215	0.000231526	0.846765	-1.18097	6.91532	5.74681	0.910576
NREP	7.222	1.2	2.02	4.002	0	7.48507	chr18:33,596,672-33,623,288 chr18:33,596,672-33,623,353 chr18:33,596,672-33,623,683	NM_053078 NM_001109989 NM_001109988 NM_001267717	Nrep, neuronal regeneration related protein, neuronal regeneration-related protein|high-altitude regulated protein|neuronal protein 3.1|protein p311, Involved in regulation of transforming growth factor beta receptor signaling pathway. Predicted to localize to cytoplasm and nucleus. Is expressed in several structures, including lung; nervous system; otocyst; and retina. Orthologous to human NREP …	protein binding (GO:0005515); nucleus (GO:0005634); cytoplasm (GO:0005737); regulation of transforming growth factor beta receptor signaling pathway (GO:0017015); axon regeneration (GO:0031103); regulation of neuron differentiation (GO:0045664)	0.398792	-2.50757	7.48507	3.12696	0.000261296	0.340278	-2.93877	7.48507	2.68879	2.81481e-06	0.392274	-2.54924	7.48507	2.91593	0.00125654	0.86028	-1.16241	7.48507	6.35189	0.98885
CTHRC1	7.222	1.2	2.02	4.002	0	9.48168	chr15:38,908,477-38,918,665	NM_026778	Cthrc1, collagen triple helix repeat containing 1, collagen triple helix repeat-containing protein 1, Exhibits Wnt-protein binding activity and frizzled binding activity. Involved in several processes, including establishment of planar polarity involved in neural tube closure; inner ear development; and ossification involved in bone remodeling. Localizes to cytoplasm. Is expressed in several stru…	frizzled binding (GO:0005109); protein binding (GO:0005515); extracellular region (GO:0005576); collagen trimer (GO:0005581); extracellular space (GO:0005615); cytoplasm (GO:0005737); cell migration (GO:0016477); Wnt-protein binding (GO:0017147); extracellular matrix (GO:0031012); positive regulation of protein binding (GO:0032092); positive regulation of osteoblast proliferation (GO:0033690); os…	0.265728	-3.76324	9.48168	2.6318	2.37592e-06	0.215343	-4.64375	9.48168	2.15801	5.97099e-13	0.275728	-3.62676	9.48168	2.60373	3.18129e-05	0.575331	-1.73813	9.48168	5.38646	0.0874735
IBSP	7.222	1.2	2.02	4.002	0	10.354	chr5:104,728,305-104,740,491	NM_008318	Ibsp, integrin binding sialoprotein, bone sialoprotein 2|bone sialoprotein II|cell-binding sialoprotein, Predicted to have integrin binding activity. Involved in bone mineralization; cellular response to growth factor stimulus; and extracellular matrix organization. Predicted to localize to extracellular space and vesicle. Is expressed in several structures, including alimentary system; axial ske…	ossification (GO:0001503); integrin binding (GO:0005178); extracellular region (GO:0005576); extracellular space (GO:0005615); cell adhesion (GO:0007155); extracellular matrix organization (GO:0030198); bone mineralization (GO:0030282); biomineral tissue development (GO:0031214); vesicle (GO:0031982); positive regulation of cell adhesion (GO:0045785); cellular response to growth factor stimulus (…	0.188918	-5.2933	10.354	2.04041	7.42995e-22	0.167998	-5.95246	10.354	1.83089	2.06014e-33	0.260455	-3.83943	10.354	2.68066	4.76492e-08	0.731244	-1.36753	10.354	7.47519	0.336307
CD209C	7.222	1.2	2.02	4.002	0	12.5894	chr8:3,940,221-3,946,863	NM_130903	Cd209c, CD209c antigen, CD209 antigen-like protein C|DC-SIGN-related protein 2|DC-SIGNR2, Exhibits mannose binding activity. Human ortholog(s) of this gene implicated in Coronavirus infectious disease; aspergillosis; dengue disease; human immunodeficiency virus infectious disease (multiple); and tuberculosis (multiple). Orthologous to human CD209 (CD209 molecule).	mannose binding (GO:0005537); cellular_component (GO:0005575); biological_process (GO:0008150); carbohydrate binding (GO:0030246); metal ion binding (GO:0046872)	0.157684	-6.3418	12.5894	2.06641	2.27605e-07	0.142368	-7.02406	12.5894	1.8806	9.1839e-10	0.164005	-6.09739	12.5894	2.03349	1.68886e-05	0.404679	-2.47109	12.5894	4.97995	0.0771796
TNC	7.222	1.2	2.02	4.002	0	61.4648	chr4:63,620,818-63,708,049	NM_011607	Tnc, tenascin C, tenascin|hexabrachion, Predicted to have fibronectin binding activity and syndecan binding activity. Involved in several processes, including neuromuscular junction development; peripheral nervous system axon regeneration; and prostate gland development. Localizes to collagen-containing extracellular matrix and extracellular region. Is expressed in several structures, including a…	fibronectin binding (GO:0001968); extracellular matrix structural constituent (GO:0005201); extracellular region (GO:0005576); basement membrane (GO:0005604); interstitial matrix (GO:0005614); cell adhesion (GO:0007155); negative regulation of cell adhesion (GO:0007162); neuromuscular junction development (GO:0007528); positive regulation of cell proliferation (GO:0008284); positive regulation of…	0.473574	-2.1116	61.4648	30.516	7.14872e-07	0.309135	-3.23483	61.4648	20.0378	4.91006e-13	0.285313	-3.50493	61.4648	17.4007	1.06361e-16	0.528158	-1.89337	61.4648	31.9941	7.27611e-06
SH3GL3	3.22	1.2	2.02	0	0	1.25509	chr7:89,408,417-89,455,930	NM_017400 NM_001277954 NM_001277955	Sh3gl3, SH3-domain GRB2-like 3, endophilin-A3|SH3 domain protein 2 C2|SH3 domain protein 2C|SH3 domain-containing GRB2-like protein 3|endophilin III|endophilin-3, Predicted to have identical protein binding activity and protein C-terminus binding activity. Involved in synaptic vesicle uncoating. Localizes to cytoplasm. Is expressed in several structures, including adrenal gland; central nervous s…	acrosomal vesicle (GO:0001669); protein binding (GO:0005515); cytoplasm (GO:0005737); endosome (GO:0005768); early endosome (GO:0005769); endocytosis (GO:0006897); protein C-terminus binding (GO:0008022); lipid binding (GO:0008289); membrane (GO:0016020); synaptic vesicle uncoating (GO:0016191); identical protein binding (GO:0042802); synapse (GO:0045202); positive regulation of neuron differenti…	0.436366	-2.29166	1.25509	0.567668	0.0222077	0.454772	-2.19891	1.25509	0.59773	0.0298702	0.429316	-2.32929	1.25509	0.534111	0.0752873	0.505135	-1.97967	1.25509	0.62153	0.181279
TMEM100	3.22	1.2	2.02	0	0	1.46612	chr11:89,891,661-89,897,819	NM_026433	Tmem100, transmembrane protein 100, Involved in several processes, including circulatory system development; positive regulation of cell differentiation; and protein kinase B signaling. Localizes to perikaryon; perinuclear region of cytoplasm; and plasma membrane. Is expressed in several structures, including cardiovascular system; eye; genitourinary system; hemolymphoid system gland; and spinal …	angiogenesis (GO:0001525); vasculogenesis (GO:0001570); in utero embryonic development (GO:0001701); endocardial cushion development (GO:0003197); epithelial to mesenchymal transition involved in endocardial cushion formation (GO:0003198); protein binding (GO:0005515); cytoplasm (GO:0005737); endoplasmic reticulum (GO:0005783); plasma membrane (GO:0005886); Notch signaling pathway (GO:0007219); m…	0.325852	-3.06888	1.46612	0.499439	0.000383915	0.262922	-3.8034	1.46612	0.406282	5.21722e-06	0.659485	-1.51633	1.46612	0.956859	0.856327	0.596952	-1.67518	1.46612	0.860474	0.500234
NGEF	3.22	1.2	2.02	0	0	1.88321	chr1:89,373,403-89,406,937 chr1:89,373,403-89,470,445	NM_019867 NM_001111314	Ngef, neuronal guanine nucleotide exchange factor, ephexin-1|eph-interacting exchange protein|transforming immortalised mammary epithelial sequence 2, Exhibits ephrin receptor binding activity. Involved in several processes, including ephrin receptor signaling pathway; negative regulation of dendritic spine morphogenesis; and synapse pruning. Localizes to glutamatergic synapse. Is expressed in se…	guanyl-nucleotide exchange factor activity (GO:0005085); protein binding (GO:0005515); cytoplasm (GO:0005737); cytosol (GO:0005829); multicellular organism development (GO:0007275); nervous system development (GO:0007399); cellular process (GO:0009987); membrane (GO:0016020); cell differentiation (GO:0030154); cell projection (GO:0042995); regulation of GTPase activity (GO:0043087); ephrin recept…	0.465821	-2.14675	1.88321	0.915375	0.00348816	0.384901	-2.59807	1.88321	0.762479	4.85522e-05	0.659594	-1.51609	1.88321	1.23171	0.336111	0.881093	-1.13495	1.88321	1.63631	1
KCNE3	3.22	1.2	2.02	0	0	1.96618	chr7:107,327,192-107,333,379 chr7:107,325,179-107,333,379	NM_020574 NM_001190869 NM_001190870 NM_001190950 NM_001190871	Kcne3, potassium voltage-gated channel, Isk-related subfamily, gene 3, potassium voltage-gated channel subfamily E member 3|minK-related peptide 2|minimum potassium ion channel-related peptide 2|potassium channel subunit beta MiRP2, Is predicted to contribute to delayed rectifier potassium channel activity and voltage-gated potassium channel activity involved in ventricular cardiac muscle cell ac…	voltage-gated ion channel activity (GO:0005244); voltage-gated potassium channel activity (GO:0005249); delayed rectifier potassium channel activity (GO:0005251); potassium channel activity (GO:0005267); cytoplasm (GO:0005737); plasma membrane (GO:0005886); ion transport (GO:0006811); potassium ion transport (GO:0006813); sodium ion transport (GO:0006814); voltage-gated potassium channel complex …	0.392014	-2.55093	1.37875	0.559172	0.0105572	0.310121	-3.22455	1.37875	0.446129	0.000459514	0.492612	-2.03	1.37875	0.669089	0.194105	1.4539	1.4539	1.37875	1.96618	0.639533
OLFR1372-PS1	3.22	1.2	2.02	0	0	2.18486	chr11:51,968,377-51,971,409	NR_034155	Olfr1372-ps1, olfactory receptor 1372, pseudogene 1, GA_x5J8B7TQSKC-412-5|GA_x6K02T2QP88-3272399-3273332, Is expressed in central nervous system; gut; sensory organ; and smooth muscle tissue.		0.20736	-4.82253	2.18486	0.471454	6.21987e-05	0.437625	-2.28506	2.18486	1.00297	0.0466042	0.528561	-1.89193	2.18486	1.13779	0.350425	0.597648	-1.67323	2.18486	1.27712	0.589167
SLN	3.22	1.2	2.02	0	0	2.23544	chr9:53,698,057-53,701,656	NM_025540	Sln, sarcolipin, Predicted to have enzyme regulator activity. Involved in several processes, including negative regulation of ATPase-coupled calcium transmembrane transporter activity; negative regulation of calcium ion binding activity; and positive regulation of cold-induced thermogenesis. Localizes to sarcoplasmic reticulum membrane. Is expressed in several structures, including diaphragm; emb…	protein binding (GO:0005515); endoplasmic reticulum (GO:0005783); endoplasmic reticulum membrane (GO:0005789); membrane (GO:0016020); integral component of membrane (GO:0016021); sarcoplasmic reticulum (GO:0016529); enzyme regulator activity (GO:0030234); sarcoplasmic reticulum membrane (GO:0033017); sarcoplasmic reticulum calcium ion transport (GO:0070296); regulation of relaxation of muscle (GO…	0.103066	-9.70252	1.59818	0.174098	0.0121292	0.00315715	-316.741	1.59818	0	4.27374e-08	1.42548	1.42548	1.59818	2.23544	1	0.206974	-4.83153	1.59818	0.320519	0.283688
KLHL41	3.22	1.2	2.02	0	0	2.94066	chr2:69,508,176-69,522,296	NM_001081087	Klhl41, kelch-like 41, kelch-like protein 41|kelch repeat and BTB (POZ) domain containing 10|kelch repeat and BTB domain-containing protein 10, Involved in several processes, including regulation of myoblast differentiation; regulation of myoblast proliferation; and skeletal muscle cell differentiation. Localizes to M band; cytoskeleton; and sarcoplasmic reticulum membrane. Is expressed in heart;…	nucleoplasm (GO:0005654); cytoplasm (GO:0005737); endoplasmic reticulum (GO:0005783); endoplasmic reticulum membrane (GO:0005789); cytosol (GO:0005829); cytoskeleton (GO:0005856); plasma membrane (GO:0005886); membrane (GO:0016020); sarcoplasmic reticulum (GO:0016529); protein ubiquitination (GO:0016567); myofibril assembly (GO:0030239); pseudopodium (GO:0031143); regulation of lateral pseudopodi…	0.229096	-4.36498	1.01379	0.244873	0.0332878	0.0697667	-14.3335	1.01379	0.0728611	1.72782e-09	2.96352	2.96352	1.01379	2.94066	0.271988	0.350116	-2.85619	1.01379	0.34751	0.195151
2810408A11RIK	3.22	1.2	2.02	0	0	3.30389	chr11:69,710,859-69,714,488	NM_027419	2810408A11Rik, RIKEN cDNA 2810408A11 gene, protein phosphatase inhibitor 2-like, Predicted to have protein phosphatase inhibitor activity. Predicted to be involved in regulation of phosphoprotein phosphatase activity.	protein phosphatase inhibitor activity (GO:0004864); regulation of phosphoprotein phosphatase activity (GO:0043666)	0.496079	-2.01581	2.68805	1.38678	0.0100186	0.462184	-2.16364	2.68805	1.30576	0.00239983	0.708492	-1.41145	2.68805	1.88677	0.54552	1.25017	1.25017	2.68805	3.30389	0.862189
NDRG2	3.22	1.2	2.02	0	0	5.77663	chr14:52,524,945-52,533,163	NM_013864 NM_001145959	Ndrg2, N-myc downstream regulated gene 2, protein NDRG2|N-myc downstream regulated 2|N-myc downstream-regulated gene 2 protein|protein Ndr2, Involved in negative regulation of ERK1 and ERK2 cascade; negative regulation of smooth muscle cell proliferation; and regulation of cytokine production. Localizes to cytoplasm and nucleus. Is expressed in several structures, including alimentary system; cen…	negative regulation of cytokine production (GO:0001818); nucleus (GO:0005634); cytoplasm (GO:0005737); Golgi apparatus (GO:0005794); signal transduction (GO:0007165); multicellular organism development (GO:0007275); nervous system development (GO:0007399); regulation of vascular endothelial growth factor production (GO:0010574); Wnt signaling pathway (GO:0016055); cell differentiation (GO:0030154…	0.366251	-2.73037	3.18497	1.22466	0.00201336	0.306814	-3.2593	3.18497	1.0276	4.35718e-07	1.84859	1.84859	3.18497	5.77663	0.56966	0.483819	-2.06689	3.18497	1.51468	0.136666
CYP51	3.22	1.2	2.02	0	0	6.8697	chr5:4,080,673-4,104,697	NM_020010	Cyp51, cytochrome P450, family 51, lanosterol 14-alpha demethylase|cytochrome P450 51A1|cytochrome P450, 51|cytochrome P450-14DM|cytochrome P45014DM|cytochrome P450LI|sterol 14-alpha demethylase, Predicted to have heme binding activity and sterol 14-demethylase activity. Involved in negative regulation of amyloid-beta clearance; negative regulation of protein catabolic process; and negative regul…	monooxygenase activity (GO:0004497); iron ion binding (GO:0005506); endoplasmic reticulum (GO:0005783); lipid metabolic process (GO:0006629); steroid biosynthetic process (GO:0006694); cholesterol biosynthetic process (GO:0006695); steroid metabolic process (GO:0008202); cholesterol metabolic process (GO:0008203); sterol 14-demethylase activity (GO:0008398); membrane (GO:0016020); integral compon…	0.276459	-3.61718	6.8697	1.9823	5.8022e-28	0.28477	-3.5116	6.8697	2.05742	5.98437e-28	0.690526	-1.44817	6.8697	4.69636	0.0732583	0.979259	-1.02118	6.8697	6.61779	1
INSL3	3.22	1.2	2.02	0	0	9.05637	chr8:74,213,150-74,214,476	NM_013564	Insl3, insulin-like 3, insulin-like 3|Ley I-L|ley-I-L|leydig insulin-like peptide|relaxin-like factor, Predicted to have G protein-coupled receptor binding activity and protease binding activity. Involved in in utero embryonic development; male gonad development; and regulation of male gonad development. Predicted to localize to extracellular space and perinuclear region of cytoplasm. Is expresse…	oocyte maturation (GO:0001556); G-protein coupled receptor binding (GO:0001664); in utero embryonic development (GO:0001701); protease binding (GO:0002020); hormone activity (GO:0005179); extracellular region (GO:0005576); extracellular space (GO:0005615); adenylate cyclase-inhibiting G-protein coupled receptor signaling pathway (GO:0007193); positive regulation of cell proliferation (GO:0008284)…	0.492872	-2.02892	9.05637	4.6601	0.00579502	0.480431	-2.08146	9.05637	4.56648	0.000139046	0.624753	-1.60063	9.05637	5.60513	0.232382	0.97185	-1.02897	9.05637	8.64683	1
IDI1	3.22	1.2	2.02	0	0	9.98348	chr13:8,884,851-8,891,642	NM_145360	Idi1, isopentenyl-diphosphate delta isomerase, isopentenyl-diphosphate Delta-isomerase 1|IPP isomerase 1|isopentenyl pyrophosphate isomerase 1, Predicted to have isopentenyl-diphosphate delta-isomerase activity; magnesium ion binding activity; and manganese ion binding activity. Involved in response to stilbenoid. Localizes to mitochondrion. Is expressed in several structures, including alimentar…	magnesium ion binding (GO:0000287); isopentenyl-diphosphate delta-isomerase activity (GO:0004452); cytoplasm (GO:0005737); mitochondrion (GO:0005739); peroxisome (GO:0005777); isoprenoid biosynthetic process (GO:0008299); isopentenyl diphosphate biosynthetic process (GO:0009240); manganese ion binding (GO:0030145); response to stilbenoid (GO:0035634)	0.256315	-3.90144	9.52868	2.55253	4.14757e-31	0.28654	-3.48992	9.52868	2.87268	6.15164e-31	0.706115	-1.4162	9.52868	6.66124	0.101571	1.06486	1.06486	9.52868	9.98348	1
ATG9B	3.22	1.2	2.02	0	0	10.3658	chr5:23,889,998-23,897,961	NM_001002897	Atg9b, autophagy related 9B, autophagy-related protein 9B|APG9-like 2|ATG9 autophagy related 9 homolog B|autophagy 9-like 2 protein|nitric oxide synthase 3 antisense|nitric oxide synthase 3-overlapping antisense gene protein, Predicted to be involved in autophagy of mitochondrion; late nucleophagy; and protein localization to phagophore assembly site. Localizes to autophagosome. Orthologous to hu…	autophagosome assembly (GO:0000045); phagophore assembly site (GO:0000407); autophagy of mitochondrion (GO:0000422); molecular_function (GO:0003674); cytoplasm (GO:0005737); autophagosome (GO:0005776); autophagy (GO:0006914); membrane (GO:0016020); integral component of membrane (GO:0016021); cytoplasmic vesicle (GO:0031410); protein localization to phagophore assembly site (GO:0034497); late nuc…	0.491779	-2.03343	10.3658	5.31837	1.29757e-08	0.484717	-2.06306	10.3658	5.28761	1.21375e-09	0.751158	-1.33128	10.3658	7.71799	0.175972	1.00225	1.00225	10.3658	10.2222	1
DHCR24	3.22	1.2	2.02	0	0	10.9502	chr4:106,233,642-106,261,718	NM_053272	Dhcr24, 24-dehydrocholesterol reductase, delta(24)-sterol reductase|3-beta-hydroxysterol delta-24-reductase|seladin-1, Predicted to have enzyme binding activity; oxidoreductase activity, acting on the CH-CH group of donors, NAD or NADP as acceptor; and peptide antigen binding activity. Involved in several processes, including amyloid precursor protein catabolic process; cholesterol biosynthetic p…	delta24(24-1) sterol reductase activity (GO:0000246); nucleus (GO:0005634); cytoplasm (GO:0005737); endoplasmic reticulum (GO:0005783); Golgi apparatus (GO:0005794); cytosol (GO:0005829); cytoskeleton (GO:0005856); lipid metabolic process (GO:0006629); steroid biosynthetic process (GO:0006694); cholesterol biosynthetic process (GO:0006695); Ras protein signal transduction (GO:0007265); protein lo…	0.320843	-3.11679	10.9502	3.68208	1.71372e-25	0.251418	-3.97744	10.9502	2.89757	1.91649e-39	0.596097	-1.67758	10.9502	6.4652	0.00277397	0.7221	-1.38485	10.9502	7.77756	0.0789808
FADS2	3.22	1.2	2.02	0	0	11.0294	chr19:10,138,653-10,175,993	NM_019699	Fads2, fatty acid desaturase 2, acyl-CoA 6-desaturase|D6D|delta(6) desaturase|delta(6) fatty acid desaturase, Exhibits stearoyl-CoA 9-desaturase activity. Predicted to be involved in fatty acid biosynthetic process. Predicted to localize to membrane. Is expressed in several structures, including adrenal gland; genitourinary system; nervous system; and retina. Orthologous to human FADS2 (fatty aci…	stearoyl-CoA 9-desaturase activity (GO:0004768); endoplasmic reticulum (GO:0005783); lipid metabolic process (GO:0006629); fatty acid metabolic process (GO:0006631); fatty acid biosynthetic process (GO:0006633); membrane (GO:0016020); integral component of membrane (GO:0016021); linoleoyl-CoA desaturase activity (GO:0016213); oxidoreductase activity (GO:0016491)	0.494752	-2.02121	11.0294	5.70414	6.13889e-07	0.439375	-2.27596	11.0294	5.09918	5.33552e-08	0.633481	-1.57858	11.0294	6.91798	0.0551831	0.635704	-1.57306	11.0294	6.89209	0.0659638
SQLE	3.22	1.2	2.02	0	0	11.9513	chr15:59,146,646-59,162,748	NM_009270	Sqle, squalene epoxidase, squalene monooxygenase|SE, Predicted to have FAD binding activity and squalene monooxygenase activity. Predicted to be involved in several processes, including lipid droplet formation; regulation of cell population proliferation; and sterol metabolic process. Predicted to localize to endoplasmic reticulum and integral component of membrane. Is expressed in several struct…	squalene monooxygenase activity (GO:0004506); endoplasmic reticulum (GO:0005783); cellular aromatic compound metabolic process (GO:0006725); cholesterol metabolic process (GO:0008203); response to organic substance (GO:0010033); membrane (GO:0016020); integral component of membrane (GO:0016021); sterol biosynthetic process (GO:0016126); oxidoreductase activity (GO:0016491); regulation of cell pro…	0.430705	-2.32178	11.9513	5.37769	3.91197e-15	0.399187	-2.50509	11.9513	5.01152	4.2027e-17	0.688176	-1.45312	11.9513	8.13884	0.0472459	0.857531	-1.16614	11.9513	10.074	0.589999
INSIG1	3.22	1.2	2.02	0	0	12.606	chr5:28,397,951-28,405,202	NM_153526	Insig1, insulin induced gene 1, insulin-induced gene 1 protein|INSIG-1 membrane protein, Predicted to have oxysterol binding activity. Involved in several processes, including ear morphogenesis; negative regulation of fat cell differentiation; and negative regulation of lipid biosynthetic process. Predicted to localize to SREBP-SCAP-Insig complex. Is expressed in several structures, including ali…	protein binding (GO:0005515); endoplasmic reticulum (GO:0005783); lipid metabolic process (GO:0006629); triglyceride metabolic process (GO:0006641); cholesterol biosynthetic process (GO:0006695); response to sterol depletion (GO:0006991); oxysterol binding (GO:0008142); steroid metabolic process (GO:0008202); cholesterol metabolic process (GO:0008203); lipid binding (GO:0008289); negative regulat…	0.396526	-2.5219	11.5072	4.76123	2.67524e-17	0.433023	-2.30934	11.5072	5.23723	1.10144e-17	0.883181	-1.13227	11.5072	10.0654	0.767058	1.11385	1.11385	11.5072	12.606	0.79402
SREBF2	3.22	1.2	2.02	0	0	13.2781	chr15:81,977,698-82,035,390	NM_033218	Srebf2, sterol regulatory element binding factor 2, sterol regulatory element-binding protein 2|sterol regulatory element-binding transcription factor 2, Exhibits DNA-binding transcription factor activity and transcription regulatory region sequence-specific DNA binding activity. Involved in cholesterol homeostasis and positive regulation of pri-miRNA transcription by RNA polymerase II. Localizes…	negative regulation of transcription by RNA polymerase II (GO:0000122); transcription regulatory region sequence-specific DNA binding (GO:0000976); RNA polymerase II proximal promoter sequence-specific DNA binding (GO:0000978); RNA polymerase II transcription factor activity, sequence-specific DNA binding (GO:0000981); transcriptional repressor activity, RNA polymerase II transcription regulatory…	0.489517	-2.04283	13.2781	6.79094	7.33838e-12	0.42178	-2.3709	13.2781	5.8911	5.82494e-22	0.62653	-1.59609	13.2781	8.23745	0.00280533	0.7077	-1.41303	13.2781	9.23955	0.0204988
LDLR	3.22	1.2	2.02	0	0	14.0098	chr9:21,528,019-21,554,362	NM_010700 NM_001252659 NM_001252658	Ldlr, low density lipoprotein receptor, low-density lipoprotein receptor|LDL receptor, Exhibits several functions, including amyloid-beta binding activity; low-density lipoprotein particle binding activity; and low-density lipoprotein particle receptor activity. Involved in several processes, including lipid transport; regulation of inflammatory response; and regulation of lipid metabolic process…	amyloid-beta binding (GO:0001540); protease binding (GO:0002020); low-density lipoprotein particle receptor activity (GO:0005041); calcium ion binding (GO:0005509); protein binding (GO:0005515); extracellular space (GO:0005615); lysosome (GO:0005764); endosome (GO:0005768); early endosome (GO:0005769); late endosome (GO:0005770); Golgi apparatus (GO:0005794); plasma membrane (GO:0005886); caveola…	0.447644	-2.23392	14.0098	6.55833	7.49435e-16	0.364727	-2.74178	14.0098	5.37432	2.65109e-25	0.587204	-1.70299	14.0098	8.14412	0.000829541	0.612521	-1.6326	14.0098	8.43835	0.000346354
MSMO1	3.22	1.2	2.02	0	0	16.2606	chr8:67,196,941-67,212,375	NM_025436	Msmo1, methylsterol monoxygenase 1, methylsterol monooxygenase 1|C-4 methylsterol oxidase|sterol-C4-methyl oxidase|sterol-C4-methyl oxidase-like, Predicted to have C-4 methylsterol oxidase activity. Predicted to be involved in sterol biosynthetic process. Predicted to localize to endoplasmic reticulum membrane. Is expressed in several structures, including alimentary system; central nervous syste…	C-4 methylsterol oxidase activity (GO:0000254); iron ion binding (GO:0005506); endoplasmic reticulum (GO:0005783); endoplasmic reticulum membrane (GO:0005789); lipid metabolic process (GO:0006629); steroid biosynthetic process (GO:0006694); cholesterol biosynthetic process (GO:0006695); steroid metabolic process (GO:0008202); cholesterol metabolic process (GO:0008203); lipid biosynthetic process …	0.372269	-2.68623	14.2853	5.5543	3.95726e-16	0.429804	-2.32664	14.2853	6.45433	1.36031e-11	0.902089	-1.10854	14.2853	12.7511	0.953767	1.15719	1.15719	14.2853	16.2606	0.647756
DES	3.22	1.2	2.02	0	0	18.6631	chr1:75,356,866-75,365,154	NM_010043	Des, desmin, Predicted to have cytoskeletal protein binding activity and identical protein binding activity. Predicted to be involved in intermediate filament organization. Localizes to several cellular components, including Z disc; fascia adherens; and sarcolemma. Colocalizes with intermediate filament. Is expressed in several structures, including alimentary system; cardiovascular system; embry…	structural constituent of cytoskeleton (GO:0005200); protein binding (GO:0005515); nucleus (GO:0005634); cytoplasm (GO:0005737); cytoskeleton (GO:0005856); intermediate filament (GO:0005882); plasma membrane (GO:0005886); cell-cell junction (GO:0005911); fascia adherens (GO:0005916); gap junction (GO:0005921); muscle organ development (GO:0007517); cytoskeletal protein binding (GO:0008092); inter…	0.290187	-3.44606	10.2564	3.1197	0.0164852	0.0867527	-11.527	10.2564	0.932073	5.49804e-15	1.86378	1.86378	10.2564	18.6631	0.721355	0.286536	-3.48996	10.2564	2.88419	0.0696409
SPARCL1	3.22	1.2	2.02	0	0	29.0897	chr5:104,508,127-104,543,107	NM_010097	Sparcl1, SPARC-like 1, SPARC-like protein 1|SPARC-like 1 (mast9, hevin)|extracellular matrix protein 2|matrix glycoprotein Sc1, Predicted to have calcium ion binding activity; collagen binding activity; and extracellular matrix binding activity. Involved in synaptic membrane adhesion. Localizes to glutamatergic synapse. Is expressed in several structures, including central nervous system; forelim…	calcium ion binding (GO:0005509); collagen binding (GO:0005518); extracellular region (GO:0005576); extracellular space (GO:0005615); signal transduction (GO:0007165); synapse (GO:0045202); metal ion binding (GO:0046872); anatomical structure development (GO:0048856); regulation of synapse organization (GO:0050807); extracellular matrix binding (GO:0050840); collagen-containing extracellular matr…	0.498933	-2.00428	29.0897	15.212	5.11514e-06	0.478489	-2.08991	29.0897	14.6885	8.87043e-05	0.541893	-1.84538	29.0897	15.636	0.0103302	0.723777	-1.38164	29.0897	20.7635	0.231934
NPNT	3.22	1.2	2.02	0	0	31.3541	chr3:132,544,708-132,612,778 chr3:132,544,708-132,613,255	NM_033525 NM_001029836 NM_001287101 NM_001287102 NM_001287103	Npnt, nephronectin, nephronectin|preosteoblast EGF-like repeat protein with MAM domain, Exhibits integrin binding activity. Involved in several processes, including cell-cell adhesion mediated by integrin; positive regulation of cellular metabolic process; and positive regulation of signal transduction. Localizes to basement membrane; extracellular region; and smooth muscle contractile fiber. Col…	ureteric bud development (GO:0001657); branching involved in ureteric bud morphogenesis (GO:0001658); integrin binding (GO:0005178); extracellular matrix structural constituent (GO:0005201); calcium ion binding (GO:0005509); extracellular region (GO:0005576); basement membrane (GO:0005604); cell adhesion (GO:0007155); cell-matrix adhesion (GO:0007160); multicellular organism development (GO:00072…	0.445973	-2.24229	31.3541	14.6311	5.65535e-11	0.40958	-2.44152	31.3541	13.5256	1.38791e-19	0.516807	-1.93496	31.3541	16.0821	0.000166628	0.897982	-1.11361	31.3541	27.7322	0.836103
FDPS	3.22	1.2	2.02	0	0	31.6251	chr3:88,897,509-88,905,889	NM_134469 NM_001253751	Fdps, farnesyl diphosphate synthetase, farnesyl pyrophosphate synthase|(2E,6E)-farnesyl diphosphate synthase|CR 39|FPP synthase|FPP synthetase|FPS|cholesterol-regulated 39 kDa protein|dimethylallyltranstransferase|farnesyl diphosphate synthase|farnesyl pyrophosphate synthetase|geranyltranstransferase, Predicted to have dimethylallyltranstransferase activity and geranyltranstransferase activity. P…	dimethylallyltranstransferase activity (GO:0004161); geranyltranstransferase activity (GO:0004337); nucleoplasm (GO:0005654); cytoplasm (GO:0005737); mitochondrion (GO:0005739); mitochondrial matrix (GO:0005759); peroxisome (GO:0005777); cytosol (GO:0005829); lipid metabolic process (GO:0006629); steroid biosynthetic process (GO:0006694); cholesterol biosynthetic process (GO:0006695); steroid met…	0.379707	-2.63361	31.0516	12.3118	4.743e-15	0.401057	-2.49341	31.0516	13.0977	1.21077e-16	0.783048	-1.27706	31.0516	24.0461	0.425552	1.03523	1.03523	31.0516	31.6251	1
TNNT3	3.22	1.2	2.02	0	0	52.4869	chr7:149,684,740-149,701,914	NM_011620 NM_001163664 NM_001163666 NM_001163668 NM_001163665 NM_001163667 NM_001163670 NM_001163669	Tnnt3, troponin T3, skeletal, fast, troponin T, fast skeletal muscle|fast skeletal muscle troponin T|fast skeletal muscle troponin T3|skeletal muscle fast-twitch TnT|tnTf, Is predicted to contribute to actin binding activity. Predicted to be involved in several processes, including positive regulation of calcium-dependent ATPase activity; sarcomere organization; and skeletal muscle contraction. P…	skeletal muscle contraction (GO:0003009); actin binding (GO:0003779); tropomyosin binding (GO:0005523); troponin complex (GO:0005861); muscle contraction (GO:0006936); regulation of muscle contraction (GO:0006937); regulation of striated muscle contraction (GO:0006942); troponin C binding (GO:0030172); troponin I binding (GO:0031013); regulation of ATPase activity (GO:0043462); sarcomere organiza…	0.333145	-3.0017	14.9607	5.22095	0.0390403	0.180648	-5.53564	14.9607	2.82805	4.73093e-07	3.59166	3.59166	14.9607	52.4869	0.149589	0.374092	-2.67314	14.9607	5.48749	0.101861
TNNI2	3.22	1.2	2.02	0	0	85.7814	chr7:149,628,372-149,630,310	NM_009405	Tnni2, troponin I, skeletal, fast 2, troponin I, fast skeletal muscle, Is predicted to contribute to actin binding activity. Predicted to be involved in positive regulation of transcription, DNA-templated; regulation of muscle contraction; and striated muscle contraction. Predicted to localize to nucleus and troponin complex. Is expressed in several structures, including alimentary system; diaphr…	skeletal muscle contraction (GO:0003009); actin binding (GO:0003779); nucleus (GO:0005634); troponin complex (GO:0005861); muscle contraction (GO:0006936); regulation of muscle contraction (GO:0006937); troponin T binding (GO:0031014); positive regulation of transcription, DNA-templated (GO:0045893); metal ion binding (GO:0046872); cardiac muscle contraction (GO:0060048)	0.48442	-2.06433	35.5426	17.9973	2.48865e-05	0.294148	-3.39965	35.5426	10.9835	4.23474e-15	2.46166	2.46166	35.5426	85.7814	0.199861	0.657419	-1.5211	35.5426	22.9626	0.222051
HSPA1A	5.202	1.2	0	4.002	0	1.94819	chr17:35,106,303-35,109,101	NM_010479	Hspa1a, heat shock protein 1A, heat shock 70 kDa protein 1A|68 kDa heat shock protein|heat shock 70 kDa protein 3|heat shock 70kDa protein 1A|heat shock protein, 70 kDa 3|inducible heat shock protein 70, Exhibits protein folding chaperone. Involved in several processes, including DNA metabolic process; lysosomal transport; and response to heat. Localizes to cytoplasm. Predicted to colocalize with…	telomere maintenance (GO:0000723); G-protein coupled receptor binding (GO:0001664); transcription corepressor activity (GO:0003714); double-stranded RNA binding (GO:0003725); signaling receptor binding (GO:0005102); protein binding (GO:0005515); ATP binding (GO:0005524); nucleus (GO:0005634); cytoplasm (GO:0005737); mitochondrion (GO:0005739); centrosome (GO:0005813); centriole (GO:0005814); cyto…	0.357764	-2.79514	1.85252	0.688853	0.0288919	0.524765	-1.90562	1.85252	1.01939	0.266645	0.292394	-3.42004	1.85252	0.533819	0.0310725	1.07135	1.07135	1.85252	1.94819	1
FCRLS	5.202	1.2	0	4.002	0	7.1427	chr3:87,054,886-87,067,446	NM_030707	Fcrls, Fc receptor-like S, scavenger receptor, Fc receptor-like S, scavenger receptor|immunoglobulin scavenger receptor|macrophage scavenger receptor 2, Predicted to have transmembrane signaling receptor activity. Predicted to be involved in cell surface receptor signaling pathway. Predicted to localize to integral component of plasma membrane. Orthologous to human FCRL2 (Fc receptor like 2).	transmembrane signaling receptor activity (GO:0004888); integral component of plasma membrane (GO:0005887); cell surface receptor signaling pathway (GO:0007166)	0.399511	-2.50306	7.1427	2.97686	9.08292e-05	0.640059	-1.56236	7.1427	4.80524	0.188517	0.469246	-2.13108	7.1427	3.31832	0.00445864	0.810118	-1.23439	7.1427	5.69423	0.739198
MB	5.201	1.2	0	4.001	0	10.446	chr15:76,845,916-76,881,098 chr15:76,845,916-76,853,157 chr15:76,845,916-76,853,217	NM_013593 NM_001164047 NM_001164048	Mb, myoglobin, Predicted to have oxygen binding activity. Involved in several processes, including brown fat cell differentiation; enucleate erythrocyte differentiation; and response to hypoxia. Is expressed in brown fat; heart; skeletal muscle; and somite. Human ortholog(s) of this gene implicated in acute kidney failure. Orthologous to human MB (myoglobin).	response to hypoxia (GO:0001666); oxygen carrier activity (GO:0005344); heart development (GO:0007507); response to hormone (GO:0009725); oxygen transport (GO:0015671); oxygen binding (GO:0019825); heme binding (GO:0020037); response to hydrogen peroxide (GO:0042542); enucleate erythrocyte differentiation (GO:0043353); metal ion binding (GO:0046872); brown fat cell differentiation (GO:0050873)	0.44811	-2.23159	2.10095	0.986054	0.0352304	0.55388	-1.80545	2.10095	1.22638	0.188408	5.05556	5.05556	2.10095	10.446	0.00166598	0.935443	-1.06901	2.10095	1.93368	1
STRA6	9.2002	1.2	0	0	8.0002	7.11632	chr9:57,977,155-58,001,804 chr9:57,982,471-58,001,804 chr9:57,981,881-58,001,804 chr9:57,976,894-58,001,804	NM_009291 NM_001162476 NM_001162475 NM_001162479	Stra6, stimulated by retinoic acid gene 6, receptor for retinol uptake STRA6|retinoic acid-responsive protein|retinol-binding protein receptor STRA6|stimulated by retinoic acid gene 6 protein, Predicted to have retinol transmembrane transporter activity. Involved in positive regulation of receptor signaling pathway via JAK-STAT and retinol transport. Localizes to plasma membrane. Is expressed in …	blood vessel development (GO:0001568); kidney development (GO:0001822); pulmonary valve morphogenesis (GO:0003184); ventricular septum development (GO:0003281); protein binding (GO:0005515); plasma membrane (GO:0005886); integral component of plasma membrane (GO:0005887); heart development (GO:0007507); learning (GO:0007612); feeding behavior (GO:0007631); membrane (GO:0016020); integral componen…	0.478959	-2.08786	7.11632	3.55799	7.44906e-09	0.502639	-1.9895	7.11632	3.76999	1.89389e-08	0.746897	-1.33887	7.11632	5.26933	0.196954	0.460387	-2.17209	7.11632	3.22734	9.3983e-07
MSMP	9.2001	1.2	0	0	8.0001	17.6799	chr4:43,596,087-43,597,366	NM_001099314	Msmp, microseminoprotein, prostate associated, prostate-associated microseminoprotein|PC3-secreted microprotein homolog|Vmicroseminoprotein, prostate associated, Predicted to have CCR2 chemokine receptor binding activity. Predicted to be involved in lymphocyte chemotaxis and monocyte chemotaxis. Predicted to localize to cytoplasm and extracellular space. Orthologous to human MSMP (microseminoprot…	monocyte chemotaxis (GO:0002548); cytokine activity (GO:0005125); extracellular region (GO:0005576); extracellular space (GO:0005615); cytoplasm (GO:0005737); chemotaxis (GO:0006935); inflammatory response (GO:0006954); CCR2 chemokine receptor binding (GO:0031727); lymphocyte chemotaxis (GO:0048247)	0.316705	-3.15751	6.47628	2.16087	0.00423719	1.12649	1.12649	6.47628	7.70926	1	1.18423	1.18423	6.47628	7.64231	1	2.75562	2.75562	6.47628	17.6799	0.0079565
PAQR8	1.2	1.2	0	0	0	1.04566	chr1:20,880,702-20,928,837	NM_028829	Paqr8, progestin and adipoQ receptor family member VIII, membrane progestin receptor beta|lysosomal membrane protein in brain 1|mPR beta|membrane progesterone P4 receptor beta|membrane progesterone receptor beta|progesterone and adipoQ receptor family member 8|progestin and adipoQ receptor family member 8, Predicted to have steroid binding activity and steroid hormone receptor activity. Predicted…	steroid hormone receptor activity (GO:0003707); steroid binding (GO:0005496); Golgi apparatus (GO:0005794); plasma membrane (GO:0005886); multicellular organism development (GO:0007275); lipid binding (GO:0008289); membrane (GO:0016020); integral component of membrane (GO:0016021); cell differentiation (GO:0030154); signaling receptor activity (GO:0038023); oogenesis (GO:0048477); response to ste…	0.481562	-2.07657	1.04566	0.525309	0.00168175	0.504593	-1.98179	1.04566	0.554588	0.000961743	0.520283	-1.92203	1.04566	0.539606	0.0669365	0.805684	-1.24118	1.04566	0.8291	0.840832
NFE2L3	1.2	1.2	0	0	0	1.24417	chr6:51,382,668-51,408,767	NM_010903	Nfe2l3, nuclear factor, erythroid derived 2, like 3, nuclear factor erythroid 2-related factor 3|NF-E2-related factor 3|NFE2-related factor 3|nuclear factor erythroid 2-like 3, Exhibits DNA-binding transcription repressor activity, RNA polymerase II-specific and RNA polymerase II cis-regulatory region sequence-specific DNA binding activity. Involved in negative regulation of transcription by RNA …	negative regulation of transcription by RNA polymerase II (GO:0000122); RNA polymerase II proximal promoter sequence-specific DNA binding (GO:0000978); RNA polymerase II transcription factor activity, sequence-specific DNA binding (GO:0000981); transcriptional repressor activity, RNA polymerase II transcription regulatory region sequence-specific DNA binding (GO:0001227); DNA binding (GO:0003677)…	0.485531	-2.0596	1.22781	0.61895	0.0309386	0.648315	-1.54246	1.22781	0.833333	0.220497	1.02741	1.02741	1.22781	1.24417	1	0.961223	-1.04034	1.22781	1.15823	1
MGARP	1.2	1.2	0	0	0	2.15672	chr3:51,192,334-51,200,469	NR_028121 NM_026358	Mgarp, mitochondria localized glutamic acid rich protein, protein MGARP|corneal endothelium-specific protein 1|hypoxia up-regulated mitochondrial movement regulator protein|ovary-specific acidic protein, Involved in several processes, including axonal transport; cellular response to hormone stimulus; and protein targeting to mitochondrion. Localizes to integral component of mitochondrial outer me…	protein binding (GO:0005515); mitochondrion (GO:0005739); mitochondrial outer membrane (GO:0005741); protein targeting to mitochondrion (GO:0006626); anterograde axonal transport (GO:0008089); retrograde axonal transport (GO:0008090); positive regulation of mitochondrion organization (GO:0010822); membrane (GO:0016020); integral component of membrane (GO:0016021); axonal transport of mitochondrio…	0.433818	-2.30511	1.95063	0.883728	0.0259209	0.55114	-1.81442	1.95063	1.13073	0.113748	0.847986	-1.17926	1.95063	1.64328	1	1.12198	1.12198	1.95063	2.15672	1
ASPN	1.2	1.2	0	0	0	2.86998	chr13:49,639,811-49,662,931	NM_025711 NM_001172481	Aspn, asporin, asporin|periodontal ligament-associated protein 1, Predicted to have calcium ion binding activity. Involved in negative regulation of tooth mineralization and negative regulation of transforming growth factor beta receptor signaling pathway. Localizes to extracellular matrix. Is expressed in several structures, including alimentary system; forelimb; integumental system; reproductiv…	calcium ion binding (GO:0005509); protein binding (GO:0005515); collagen binding (GO:0005518); extracellular region (GO:0005576); extracellular space (GO:0005615); extracellular matrix structural constituent conferring compression resistance (GO:0030021); bone mineralization (GO:0030282); negative regulation of transforming growth factor beta receptor signaling pathway (GO:0030512); extracellular…	0.482919	-2.07074	2.86998	1.45513	0.00483971	0.638211	-1.56688	2.86998	1.93537	0.271162	0.563342	-1.77512	2.86998	1.60795	0.232769	0.95215	-1.05025	2.86998	2.69821	1
CX3CR1	1.2	1.2	0	0	0	9.3361	chr9:119,957,800-119,977,414	NM_009987	Cx3cr1, chemokine (C-X3-C motif) receptor 1, CX3C chemokine receptor 1|C-X3-C CKR-1|chemokine (C-X3-C) receptor 1|fractalkine receptor, Exhibits C-X3-C chemokine binding activity; G protein-coupled receptor activity; and cytokine receptor activity. Involved in several processes, including leukocyte migration; microglial cell activation involved in immune response; and nervous system development. …	microglial cell activation (GO:0001774); positive regulation of neuroblast proliferation (GO:0002052); adaptive immune response (GO:0002250); microglial cell activation involved in immune response (GO:0002282); negative regulation of chronic inflammatory response to non-antigenic stimulus (GO:0002881); response to ischemia (GO:0002931); cytokine receptor activity (GO:0004896); G-protein coupled r…	0.440338	-2.27098	9.3361	4.30354	1.57948e-09	0.750784	-1.33194	9.3361	7.38482	0.203829	0.526157	-1.90057	9.3361	4.88095	0.00642162	0.761989	-1.31236	9.3361	7.01541	0.243681
ALDOC	1.2	1.2	0	0	0	10.9506	chr11:78,137,699-78,141,280 chr11:78,136,574-78,141,280	NM_009657 NM_001303423	Aldoc, aldolase C, fructose-bisphosphate, fructose-bisphosphate aldolase C|brain-type aldolase|scrapie responsive gene 2|scrapie-responsive protein 2|zebrin II, Predicted to have cytoskeletal protein binding activity; fructose-bisphosphate aldolase activity; and identical protein binding activity. Predicted to be involved in several processes, including aging; fructose 1,6-bisphosphate metabolic …	catalytic activity (GO:0003824); fructose-bisphosphate aldolase activity (GO:0004332); cytoplasm (GO:0005737); mitochondrion (GO:0005739); cytosol (GO:0005829); glycolytic process (GO:0006096); apoptotic process (GO:0006915); aging (GO:0007568); cytoskeletal protein binding (GO:0008092); lyase activity (GO:0016829); fructose 1,6-bisphosphate metabolic process (GO:0030388); axon (GO:0030424); iden…	0.478411	-2.09025	5.86591	2.92896	7.62134e-06	0.637341	-1.56902	5.86591	3.93019	0.0491486	1.47625	1.47625	5.86591	8.57132	0.074926	1.90035	1.90035	5.86591	10.9506	0.000158332
HSPA1B	1.2	1.2	0	0	0	17.5741	chr17:35,093,373-35,096,183	NM_010478	Hspa1b, heat shock protein 1B, heat shock 70 kDa protein 1B|68 kDa heat shock protein|heat shock 70 kDa protein 1|heat shock 70kDa protein 1B|heat shock protein 70.1|heat shock protein, 70 kDa 1, Exhibits protein folding chaperone. Involved in several processes, including binding activity of sperm to zona pellucida; negative regulation of cysteine-type endopeptidase activity involved in apoptotic…	zona pellucida receptor complex (GO:0002199); protein binding (GO:0005515); ATP binding (GO:0005524); intracellular (GO:0005622); nucleus (GO:0005634); cytoplasm (GO:0005737); mitochondrion (GO:0005739); mitochondrial matrix (GO:0005759); cytosol (GO:0005829); plasma membrane (GO:0005886); protein folding (GO:0006457); binding of sperm to zona pellucida (GO:0007339); response to heat (GO:0009408)…	0.492814	-2.02916	16.4099	8.43873	0.0176001	0.522567	-1.91363	16.4099	9.01001	0.0458708	0.496105	-2.0157	16.4099	8.05249	0.0582205	1.08839	1.08839	16.4099	17.5741	1
ANGPT1	15.1111	1.1	2.01	4.001	8.0001	3.00238	chr15:42,256,212-42,508,523	NM_009640 NM_001286062	Angpt1, angiopoietin 1, angiopoietin-1, Exhibits signaling receptor binding activity. Involved in several processes, including blood vessel development; regulation of protein phosphorylation; and regulation of signal transduction. Predicted to localize to several cellular components, including collagen-containing extracellular matrix; membrane raft; and microvillus. Is expressed in several struct…	angiogenesis (GO:0001525); ovarian follicle development (GO:0001541); branching involved in blood vessel morphogenesis (GO:0001569); vasculogenesis (GO:0001570); in utero embryonic development (GO:0001701); negative regulation of protein phosphorylation (GO:0001933); positive regulation of protein phosphorylation (GO:0001934); sprouting angiogenesis (GO:0002040); positive regulation of receptor i…	2.54854	2.54854	0.731645	1.96228	3.09624e-05	3.88738	3.88738	0.731645	3.00238	6.2666e-08	3.21715	3.21715	0.731645	2.34411	1.62136e-05	2.92075	2.92075	0.731645	2.1115	0.000201302
BSPRY	15.1111	1.1	2.01	4.001	8.0001	3.44086	chr4:62,141,100-62,158,332	NM_138653	Bspry, B-box and SPRY domain containing, B box and SPRY domain-containing protein|zetin 1, Predicted to have ubiquitin protein ligase activity. Involved in cellular response to leukemia inhibitory factor. Predicted to localize to cell leading edge and perinuclear region of cytoplasm. Is expressed in several structures, including alimentary system; cornea epithelium; genitourinary system; nose; an…	vitamin D binding (GO:0005499); cytoplasm (GO:0005737); ion transport (GO:0006811); calcium ion transport (GO:0006816); zinc ion binding (GO:0008270); membrane (GO:0016020); protein ubiquitination (GO:0016567); cell leading edge (GO:0031252); metal ion binding (GO:0046872); perinuclear region of cytoplasm (GO:0048471); ubiquitin protein ligase activity (GO:0061630); cellular response to leukemia …	2.52016	2.52016	0.75813	2.02463	0.00173705	3.26235	3.26235	0.75813	2.63955	2.59417e-06	4.52826	4.52826	0.75813	3.44086	2.31852e-06	3.06594	3.06594	0.75813	2.31309	0.00820359
FOXJ1	15.1111	1.1	2.01	4.001	8.0001	3.66973	chr11:116,192,017-116,196,668	NM_008240	Foxj1, forkhead box J1, forkhead box protein J1|HNF-3/forkhead homolog 4|forkhead-related protein FKHL13|hepatocyte nuclear factor 3 forkhead homolog 4, Exhibits DNA-binding transcription activator activity, RNA polymerase II-specific and RNA polymerase II cis-regulatory region sequence-specific DNA binding activity. Involved in several processes, including negative regulation of adaptive immune …	negative regulation of transcription by RNA polymerase II (GO:0000122); transcription regulatory region sequence-specific DNA binding (GO:0000976); RNA polymerase II proximal promoter sequence-specific DNA binding (GO:0000978); RNA polymerase II transcription factor activity, sequence-specific DNA binding (GO:0000981); transcriptional activator activity, RNA polymerase II transcription regulatory…	2.82744	2.82744	0.43864	1.29181	1.51105e-05	6.93154	6.93154	0.43864	3.1989	2.27998e-19	8.45114	8.45114	0.43864	3.66973	2.91858e-18	2.19127	2.19127	0.43864	0.944858	0.0422238
MAL2	15.1111	1.1	2.01	4.001	8.0001	4.46798	chr15:54,402,920-54,434,401	NM_178920	Mal2, mal, T cell differentiation protein 2, protein MAL2, Predicted to be a structural constituent of myelin sheath. Predicted to be involved in myelination. Predicted to localize to several cellular components, including glutamatergic synapse; hippocampal mossy fiber to CA3 synapse; and integral component of synaptic vesicle membrane. Is expressed in alimentary system; olfactory epithelium; res…	plasma membrane (GO:0005886); membrane (GO:0016020); integral component of membrane (GO:0016021); structural constituent of myelin sheath (GO:0019911); integral component of synaptic vesicle membrane (GO:0030285); myelination (GO:0042552); transcytosis (GO:0045056); membrane raft (GO:0045121); hippocampal mossy fiber to CA3 synapse (GO:0098686); glutamatergic synapse (GO:0098978)	2.32161	2.32161	0.418141	1.01342	0.00065241	6.2201	6.2201	0.418141	2.73926	1.57163e-16	10.8	10.8	0.418141	4.46798	2.40938e-17	4.62279	4.62279	0.418141	1.9046	1.40832e-06
TNFRSF11B	15.1111	1.1	2.01	4.001	8.0001	4.55813	chr15:54,082,173-54,110,039	NM_008764	Tnfrsf11b, tumor necrosis factor receptor superfamily, member 11b (osteoprotegerin), tumor necrosis factor receptor superfamily member 11B|osteoclastogenesis inhibitory factor|osteoprotegerin, Involved in extracellular matrix organization and negative regulation of odontogenesis of dentin-containing tooth. Localizes to extracellular matrix. Is expressed in several structures, including arterial s…	protein binding (GO:0005515); extracellular region (GO:0005576); extracellular space (GO:0005615); apoptotic process (GO:0006915); signal transduction (GO:0007165); extracellular matrix organization (GO:0030198); extracellular matrix (GO:0031012); negative regulation of odontogenesis of dentin-containing tooth (GO:0042489); negative regulation of bone resorption (GO:0045779)	2.25324	2.25324	0.88071	2.09331	0.00945117	3.60621	3.60621	0.88071	3.36669	5.58371e-11	5.18681	5.18681	0.88071	4.55813	1.88822e-10	2.55969	2.55969	0.88071	2.23222	0.0044204
INMT	15.1111	1.1	2.01	4.001	8.0001	6.20719	chr6:55,120,620-55,124,984	NM_009349	Inmt, indolethylamine N-methyltransferase, indolethylamine N-methyltransferase|amine N-methyltransferase|aromatic alkylamine N-methyltransferase|arylamine N-methyltransferase|indolamine N-methyltransferase|nicotine N-methyltransferase|thioether S-methyltransferase, Exhibits thioether S-methyltransferase activity. Predicted to be involved in amine metabolic process and methylation. Localizes to cy…	thioether S-methyltransferase activity (GO:0004790); cytoplasm (GO:0005737); cytosol (GO:0005829); methyltransferase activity (GO:0008168); N-methyltransferase activity (GO:0008170); amine metabolic process (GO:0009308); response to toxic substance (GO:0009636); transferase activity (GO:0016740); amine N-methyltransferase activity (GO:0030748); methylation (GO:0032259); S-adenosyl-L-methionine:be…	5.72724	5.72724	0.200279	1.20532	0.00208017	23.4861	23.4861	0.200279	4.92813	1.76593e-24	31.3708	31.3708	0.200279	6.20719	3.93797e-22	18.0724	18.0724	0.200279	3.5874	6.51852e-07
WNT6	15.1111	1.1	2.01	4.001	8.0001	8.46237	chr1:74,818,465-74,831,893	NM_009526	Wnt6, wingless-type MMTV integration site family, member 6, protein Wnt-6|wingless-related MMTV integration site 6, Predicted to have cytokine activity and frizzled binding activity. Involved in several processes, including epithelial-mesenchymal cell signaling; nephron tubule morphogenesis; and positive regulation of macromolecule metabolic process. Localizes to cell surface and extracellular ma…	branching involved in ureteric bud morphogenesis (GO:0001658); signaling receptor binding (GO:0005102); frizzled binding (GO:0005109); cytokine activity (GO:0005125); protein binding (GO:0005515); extracellular region (GO:0005576); extracellular space (GO:0005615); endoplasmic reticulum lumen (GO:0005788); signal transduction (GO:0007165); cell-cell signaling (GO:0007267); multicellular organism …	4.63667	4.63667	0.240537	1.20228	0.00221035	16.222	16.222	0.240537	4.25275	2.26691e-13	34.2504	34.2504	0.240537	8.46237	2.22033e-17	7.01251	7.01251	0.240537	1.70635	0.00308437
GM7609	15.1111	1.1	2.01	4.001	8.0001	8.5636	chr1:85,196,185-85,210,337	NM_001081746	Gm7609, predicted pseudogene 7609, component of Sp100-rs-like	molecular_function (GO:0003674); cellular_component (GO:0005575); biological_process (GO:0008150)	3.2703	3.2703	1.11097	3.82397	9.97607e-08	5.38374	5.38374	1.11097	6.3484	4.98662e-23	7.72667	7.72667	1.11097	8.5636	7.4024e-20	2.94223	2.94223	1.11097	3.23652	0.00113527
CSN3	15.1111	1.1	2.01	4.001	8.0001	9.65646	chr5:88,354,657-88,361,289	NM_007786	Csn3, casein kappa, kappa-casein, Involved in lactation. Predicted to localize to extracellular space. Is expressed in central nervous system and retina. Orthologous to human CSN3 (casein kappa).	molecular_function (GO:0003674); extracellular region (GO:0005576); extracellular space (GO:0005615); lactation (GO:0007595); protein stabilization (GO:0050821)	4.12049	4.12049	0.247045	1.04465	0.00317037	15.9449	15.9449	0.247045	3.97041	4.64072e-27	40.6867	40.6867	0.247045	9.65646	4.60664e-29	18.1349	18.1349	0.247045	4.27591	6.48232e-16
GPNMB	15.1111	1.1	2.01	4.001	8.0001	10.9169	chr6:48,986,516-49,008,181	NM_053110	Gpnmb, glycoprotein (transmembrane) nmb, transmembrane glycoprotein NMB|dendritic cell-associated heparin sulfate proteoglycan-dependent integrin ligand|dendritic cell-associated transmembrane protein|iris pigment dispersion|osteoactivin, Exhibits heparin binding activity and integrin binding activity. Involved in several processes, including negative regulation of tumor necrosis factor productio…	negative regulation of cytokine production (GO:0001818); positive regulation of protein phosphorylation (GO:0001934); integrin binding (GO:0005178); endosome (GO:0005768); plasma membrane (GO:0005886); integral component of plasma membrane (GO:0005887); cell adhesion (GO:0007155); signal transduction (GO:0007165); cell-cell signaling (GO:0007267); heparin binding (GO:0008201); membrane (GO:001602…	4.91736	4.91736	1.02805	5.27465	4.88422e-35	10.1338	10.1338	1.02805	10.9169	4.34441e-95	8.18166	8.18166	1.02805	8.31669	3.48934e-42	2.79856	2.79856	1.02805	2.82561	0.000670237
BST1	15.1111	1.1	2.01	4.001	8.0001	13.3396	chr5:44,210,131-44,234,707	NM_009763	Bst1, bone marrow stromal cell antigen 1, ADP-ribosyl cyclase/cyclic ADP-ribose hydrolase 2|ADP-ribosyl cyclase 2|BP-3 alloantigen|BST-1|antigen BP3|bone marrow stromal antigen 1|cADPr hydrolase 2|cyclic ADP-ribose hydrolase 2|leukocyte antigen 65|ly-65, Predicted to have ADP-ribosyl cyclase activity; hydrolase activity, hydrolyzing N-glycosyl compounds; and phosphorus-oxygen lyase activity. Pred…	uropod (GO:0001931); regulation of cell-matrix adhesion (GO:0001952); NAD+ nucleosidase activity (GO:0003953); plasma membrane (GO:0005886); positive regulation of cell proliferation (GO:0008284); membrane (GO:0016020); transferase activity (GO:0016740); hydrolase activity (GO:0016787); phosphorus-oxygen lyase activity (GO:0016849); extrinsic component of membrane (GO:0019898); positive regulatio…	2.32579	2.32579	2.77968	6.76487	4.25447e-07	3.26085	3.26085	2.77968	9.54568	2.23743e-15	4.83917	4.83917	2.77968	13.3396	1.99169e-20	2.71029	2.71029	2.77968	7.43135	2.58765e-05
C130026I21RIK	15.1111	1.1	2.01	4.001	8.0001	19.0476	chr1:85,242,918-85,267,141	NM_001037909 NM_175219	C130026I21Rik, RIKEN cDNA C130026I21 gene, SP140 nuclear body protein family member, Predicted to have DNA-binding transcription factor activity, RNA polymerase II-specific. Predicted to be involved in regulation of transcription by RNA polymerase II. Predicted to localize to nucleus. Orthologous to human SP140 (SP140 nuclear body protein).	RNA polymerase II transcription factor activity, sequence-specific DNA binding (GO:0000981); nucleus (GO:0005634); regulation of transcription by RNA polymerase II (GO:0006357)	3.31945	3.31945	0.306624	1.09108	0.0106374	16.6569	16.6569	0.306624	5.54829	6.61054e-20	60.4227	60.4227	0.306624	19.0476	2.00272e-47	16.2745	16.2745	0.306624	5.04972	6.25826e-12
LBP	15.1111	1.1	2.01	4.001	8.0001	23.6538	chr2:158,132,228-158,158,588	NM_008489	Lbp, lipopolysaccharide binding protein, lipopolysaccharide-binding protein, Exhibits lipopolysaccharide binding activity and signaling receptor binding activity. Involved in several processes, including positive regulation of cytokine production; positive regulation of response to external stimulus; and response to bacterium. Localizes to cell surface and extracellular space. Is expressed in bra…	lipopolysaccharide binding (GO:0001530); leukocyte chemotaxis involved in inflammatory response (GO:0002232); macrophage activation involved in immune response (GO:0002281); immune system process (GO:0002376); signaling receptor binding (GO:0005102); extracellular region (GO:0005576); extracellular space (GO:0005615); lipid transport (GO:0006869); acute-phase response (GO:0006953); lipid binding …	2.90657	2.90657	1.95665	5.96919	3.02923e-10	8.94244	8.94244	1.95665	18.4587	6.64847e-75	12.1378	12.1378	1.95665	23.6538	7.29571e-37	3.88671	3.88671	1.95665	7.5045	3.7382e-12
USP18	15.1111	1.1	2.01	4.001	8.0001	24.6872	chr6:121,195,923-121,220,935	NM_011909	Usp18, ubiquitin specific peptidase 18, ubl carboxyl-terminal hydrolase 18|43 kDa ISG15-specific protease|ISG15-specific-processing protease|ubiquitin specific protease 15|ubiquitin specific protease 18|ubl thioesterase 18|ubl thiolesterase 18, Exhibits ISG15-specific protease activity. Involved in response to bacterium and response to stilbenoid. Predicted to localize to cytosol and nucleus. Is …	cysteine-type endopeptidase activity (GO:0004197); thiol-dependent ubiquitin-specific protease activity (GO:0004843); protein binding (GO:0005515); nucleus (GO:0005634); cytosol (GO:0005829); proteolysis (GO:0006508); ubiquitin-dependent protein catabolic process (GO:0006511); peptidase activity (GO:0008233); cysteine-type peptidase activity (GO:0008234); response to bacterium (GO:0009617); prote…	3.78401	3.78401	4.11846	16.3736	1.11563e-26	4.67058	4.67058	4.11846	20.3622	3.08246e-37	6.02676	6.02676	4.11846	24.6872	5.93901e-32	2.39276	2.39276	4.11846	9.73881	0.000704748
IFI44L	15.1111	1.1	2.01	4.001	8.0001	24.995	chr3:151,421,700-151,425,855	NM_031367	Ifi44l, interferon-induced protein 44 like, interferon-induced protein 44-like|H28c minor histocompatibility antigen 1|histocompatibility 28, Involved in immune response. Predicted to localize to cytoplasm. Is expressed in nervous system; salivary gland; sensory organ; tail mesenchyme; and urethra. Orthologous to human IFI44L (interferon induced protein 44 like).	cytoplasm (GO:0005737); immune response (GO:0006955); defense response to virus (GO:0051607)	2.88641	2.88641	6.0103	18.2239	5.42159e-11	3.72478	3.72478	6.0103	23.7184	4.38319e-21	4.17567	4.17567	6.0103	24.995	3.70884e-15	2.18905	2.18905	6.0103	13.0176	0.00224734
S100A14	15.1111	1.1	2.01	4.001	8.0001	27.655	chr3:90,330,770-90,332,757	NM_025393 NM_001163525 NM_001163526	S100a14, S100 calcium binding protein A14, protein S100-A14|S100 calcium binding protein A15, Predicted to have calcium ion binding activity; calcium-dependent protein binding activity; and chemokine receptor binding activity. Predicted to be involved in positive regulation of leukocyte chemotaxis; response to lipopolysaccharide; and toll-like receptor 4 signaling pathway. Predicted to localize t…	calcium ion binding (GO:0005509); extracellular space (GO:0005615); cytoplasm (GO:0005737); apoptotic process (GO:0006915); response to lipopolysaccharide (GO:0032496); toll-like receptor 4 signaling pathway (GO:0034142); chemokine receptor binding (GO:0042379); calcium-dependent protein binding (GO:0048306); perinuclear region of cytoplasm (GO:0048471); positive regulation of granulocyte chemota…	2.38724	2.38724	1.82302	4.55512	0.00164664	5.11403	5.11403	1.82302	9.81533	1.86963e-10	15.3606	15.3606	1.82302	27.655	1.36595e-36	5.26024	5.26024	1.82302	9.47041	6.14415e-05
KRT17	15.1111	1.1	2.01	4.001	8.0001	31.8619	chr11:100,117,530-100,122,303	NM_010663	Krt17, keratin 17, keratin, type I cytoskeletal 17|CK-17|cytokeratin-17|keratin complex 1, acidic, gene 17, Predicted to have structural molecule activity. Involved in several processes, including intermediate filament organization; positive regulation of hair follicle development; and skin development. Localizes to cell periphery and cytoplasm. Is expressed in alimentary system; epithelium; skin…	morphogenesis of an epithelium (GO:0002009); structural molecule activity (GO:0005198); protein binding (GO:0005515); cytoplasm (GO:0005737); intermediate filament (GO:0005882); positive regulation of cell growth (GO:0030307); hair follicle morphogenesis (GO:0031069); keratinization (GO:0031424); intermediate filament organization (GO:0045109); intermediate filament cytoskeleton (GO:0045111); pos…	6.3019	6.3019	1.04747	7.0126	6.41249e-11	16.2066	16.2066	1.04747	18.1691	1.26953e-36	30.1757	30.1757	1.04747	31.8619	6.87356e-61	2.92174	2.92174	1.04747	3.04092	0.00606933
MGST1	15.1111	1.1	2.01	4.001	8.0001	44.7534	chr6:138,089,057-138,105,273	NM_019946	Mgst1, microsomal glutathione S-transferase 1, microsomal glutathione S-transferase 1|microsomal GST-1|microsomal GST-I, Exhibits glutathione transferase activity. Involved in glutathione metabolic process. Localizes to mitochondrial inner membrane. Is expressed in several structures, including alimentary system; brain; respiratory system; sensory organ; and urinary system. Orthologous to human M…	glutathione transferase activity (GO:0004364); glutathione peroxidase activity (GO:0004602); nucleus (GO:0005634); mitochondrion (GO:0005739); mitochondrial outer membrane (GO:0005741); mitochondrial inner membrane (GO:0005743); peroxisomal membrane (GO:0005778); endoplasmic reticulum (GO:0005783); glutathione metabolic process (GO:0006749); response to organonitrogen compound (GO:0010243); membr…	2.03607	2.03607	11.8796	25.3633	2.1784e-07	3.1107	3.1107	11.8796	38.9978	1.42129e-16	3.79006	3.79006	11.8796	44.7534	3.36696e-17	2.84325	2.84325	11.8796	33.3718	3.34094e-07
LGALS7	15.1111	1.1	2.01	4.001	8.0001	64.6738	chr7:29,649,404-29,651,303	NM_008496	Lgals7, lectin, galactose binding, soluble 7, galectin-7|gal-7, Predicted to have carbohydrate binding activity and galactoside binding activity. Predicted to be involved in negative regulation of CD4-positive, alpha-beta T cell proliferation; negative regulation of interferon-gamma production; and positive regulation of gene expression. Predicted to localize to cytosol and nucleus. Is expressed …	extracellular region (GO:0005576); extracellular space (GO:0005615); nucleus (GO:0005634); cytoplasm (GO:0005737); cytosol (GO:0005829); apoptotic process (GO:0006915); heterophilic cell-cell adhesion via plasma membrane cell adhesion molecules (GO:0007157); positive regulation of gene expression (GO:0010628); galactoside binding (GO:0016936); carbohydrate binding (GO:0030246); negative regulatio…	4.85658	4.85658	3.7803	19.3259	3.68906e-07	6.61205	6.61205	3.7803	26.3958	2.84329e-23	17.2347	17.2347	3.7803	64.6738	2.78506e-60	3.34123	3.34123	3.7803	12.4655	0.000397079
SLPI	15.1111	1.1	2.01	4.001	8.0001	270.492	chr2:164,179,805-164,182,243	NM_011414	Slpi, secretory leukocyte peptidase inhibitor, antileukoproteinase|secretory leukocyte protease inhibitor, Exhibits endopeptidase inhibitor activity. Involved in antibacterial humoral response; innate immune response; and response to lipopolysaccharide. Localizes to extracellular space. Is expressed in embryo; liver left lobe; liver right lobe; and ureter. Orthologous to human SLPI (secretory leu…	immune system process (GO:0002376); DNA binding (GO:0003677); mRNA binding (GO:0003729); endopeptidase inhibitor activity (GO:0004866); serine-type endopeptidase inhibitor activity (GO:0004867); protein binding (GO:0005515); extracellular region (GO:0005576); extracellular space (GO:0005615); Golgi apparatus (GO:0005794); immune response (GO:0006955); negative regulation of peptidase activity (GO…	2.9034	2.9034	57.9619	175.796	2.27257e-27	3.48091	3.48091	57.9619	212.067	6.50289e-40	4.72293	4.72293	57.9619	270.492	2.55696e-22	2.07571	2.07571	57.9619	118.332	3.87092e-08
MIR7678	15.1111	1.1	2.01	4.001	8.0001	1934.15	chr2:164,180,048-164,180,119	NR_106143	Mir7678, microRNA 7678, microRNA mir-7678		2.8777	2.8777	370.553	1113.53	1.22919e-24	3.51104	3.51104	370.553	1366.9	4.06178e-42	5.28502	5.28502	370.553	1934.15	2.63247e-22	2.17011	2.17011	370.553	790.719	1.5409e-08
F7	11.1102	1.1	2.01	0	8.0002	5.09388	chr8:13,026,033-13,035,809	NM_010172	F7, coagulation factor VII, coagulation factor VII|serum prothrombin conversion accelerator, Is predicted to contribute to serine-type endopeptidase activity. Involved in blood coagulation. Predicted to localize to extracellular space; serine-type peptidase complex; and vesicle. Is expressed in several structures, including alimentary system; brain; genitourinary system; hemolymphoid system gland…	positive regulation of leukocyte chemotaxis (GO:0002690); endopeptidase activity (GO:0004175); serine-type endopeptidase activity (GO:0004252); signaling receptor binding (GO:0005102); calcium ion binding (GO:0005509); extracellular region (GO:0005576); extracellular space (GO:0005615); proteolysis (GO:0006508); blood coagulation (GO:0007596); hemostasis (GO:0007599); peptidase activity (GO:00082…	3.67334	3.67334	1.31128	5.09388	3.25359e-08	2.21909	2.21909	1.31128	3.08045	0.0205196	0.966415	-1.03475	1.31128	1.26301	1	0.287949	-3.47283	1.31128	0.372448	0.00382924
MS4A3	7.111	1.1	2.01	4.001	0	1.87606	chr19:11,703,988-11,715,341	NM_133246	Ms4a3, membrane-spanning 4-domains, subfamily A, member 3, membrane-spanning 4-domains subfamily A member 3|haematopoietic cell-specific transmembrane-4|hematopoietic-specific transmembrane protein 4, Predicted to be involved in regulation of cell cycle. Localizes to cytoplasm. Is expressed in several structures, including Peyer's patch; extraembryonic component; hemolymphoid system; nervous syst…	protein binding (GO:0005515); cytoplasm (GO:0005737); biological_process (GO:0008150); membrane (GO:0016020); integral component of membrane (GO:0016021); regulation of cell cycle (GO:0051726)	33.2344	33.2344	0.00902009	0.318219	4.76569e-05	101.045	101.045	0.00902009	0.984367	2.34491e-13	203.324	203.324	0.00902009	1.87606	1.56191e-08	1.51531	1.51531	0.00902009	0.0117988	1
CAMP	7.111	1.1	2.01	4.001	0	22.5474	chr9:109,749,890-109,751,970	NM_009921	Camp, cathelicidin antimicrobial peptide, cathelicidin antimicrobial peptide|cathelin-like protein|cathelin-related antimicrobial peptide, Predicted to have lipopolysaccharide binding activity. Involved in antimicrobial humoral immune response mediated by antimicrobial peptide and defense response to other organism. Localizes to specific granule. Is expressed in several structures, including gut;…	lipopolysaccharide binding (GO:0001530); response to yeast (GO:0001878); positive regulation of protein phosphorylation (GO:0001934); innate immune response in mucosa (GO:0002227); chronic inflammatory response (GO:0002544); extracellular region (GO:0005576); extracellular space (GO:0005615); cytoplasm (GO:0005737); defense response (GO:0006952); positive regulation of cell proliferation (GO:0008…	26.67	26.67	0.305919	8.67586	3.91197e-15	36.6895	36.6895	0.305919	12.1111	8.81409e-34	72.7483	72.7483	0.305919	22.5474	9.38768e-35	1.43365	1.43365	0.305919	0.437583	1
NNAT	7.111	1.1	2.01	4.001	0	1.66538	chr2:157,385,813-157,388,261	NM_010923 NM_180960 NM_001291128 NM_001291129 NM_001291130	Nnat, neuronatin, Involved in positive regulation of insulin secretion and response to glucose. Localizes to cytoplasm. Is expressed in several structures, including alimentary system; embryo mesenchyme; intraembryonic coelom; nervous system; and sensory organ. Orthologous to human NNAT (neuronatin).	cytoplasm (GO:0005737); multicellular organism development (GO:0007275); brain development (GO:0007420); response to glucose (GO:0009749); positive regulation of insulin secretion (GO:0032024); regulation of protein localization (GO:0032880)	19.2183	19.2183	0.0877536	1.66538	5.50685e-08	17.5675	17.5675	0.0877536	1.52519	1.51574e-08	11.03	11.03	0.0877536	0.904398	6.27919e-05	1.8241	1.8241	0.0877536	0.151587	0.961258
H2-M2	7.111	1.1	2.01	4.001	0	1.14812	chr17:37,617,795-37,620,474	NM_008204	H2-M2, histocompatibility 2, M region locus 2, Predicted to have peptide antigen binding activity and signaling receptor binding activity. Predicted to be involved in several processes, including antigen processing and presentation of endogenous peptide antigen via MHC class I via ER pathway, TAP-independent; antigen processing and presentation of endogenous peptide antigen via MHC class Ib; and …	positive regulation of T cell mediated cytotoxicity (GO:0001916); antigen processing and presentation of endogenous peptide antigen via MHC class Ib (GO:0002476); antigen processing and presentation of endogenous peptide antigen via MHC class I via ER pathway, TAP-independent (GO:0002486); signaling receptor binding (GO:0005102); extracellular space (GO:0005615); immune response (GO:0006955); ext…	18.9068	18.9068	0.0629174	1.14812	8.76129e-09	6.73246	6.73246	0.0629174	0.425778	0.0195227	5.65751	5.65751	0.0629174	0.329814	0.027459	6.99614	6.99614	0.0629174	0.428517	0.230729
KRT5	7.111	1.1	2.01	4.001	0	10.7759	chr15:101,537,500-101,543,322	NM_027011	Krt5, keratin 5, keratin, type II cytoskeletal 5|58 kDa cytokeratin|cytokeratin 5|keratin complex 2, basic, gene 5|tuftelin interacting protein 8|type-II keratin Kb5, Predicted to have scaffold protein binding activity. Localizes to keratin filament and plasma membrane. Is expressed in several structures, including alimentary system; epithelium; eye; genitourinary system; and integumental system.…	protein binding (GO:0005515); cytoplasm (GO:0005737); mitochondrion (GO:0005739); intermediate filament (GO:0005882); plasma membrane (GO:0005886); keratin filament (GO:0045095); scaffold protein binding (GO:0097110)	18.8423	18.8423	0.350387	6.98602	4.12674e-05	14.5269	14.5269	0.350387	5.39019	2.5684e-09	30.8494	30.8494	0.350387	10.7759	1.77579e-20	1.81377	1.81377	0.350387	0.62598	0.694822
NGP	7.111	1.1	2.01	4.001	0	38.743	chr9:110,322,311-110,325,516	NM_008694	Ngp, neutrophilic granule protein, neutrophilic granule protein|clone B6|cystatin-like protein|myeloid bactenecin protein|myeloid granule protein|myeloid secondary granule protein, Exhibits cysteine-type endopeptidase inhibitor activity. Involved in negative regulation of angiogenesis and negative regulation of lymphangiogenesis. Localizes to cytoplasmic vesicle and extracellular space. Is expres…	cysteine-type endopeptidase inhibitor activity (GO:0004869); extracellular region (GO:0005576); extracellular space (GO:0005615); defense response (GO:0006952); negative regulation of peptidase activity (GO:0010466); negative regulation of angiogenesis (GO:0016525); peptidase inhibitor activity (GO:0030414); cytoplasmic vesicle (GO:0031410); negative regulation of lymphangiogenesis (GO:1901491)	18.548	18.548	0.997634	19.6115	1.42374e-24	27.2804	27.2804	0.997634	29.2079	7.62403e-42	38.5254	38.5254	0.997634	38.743	3.22226e-46	0.779814	-1.28236	0.997634	0.770335	1
CTSG	7.111	1.1	2.01	4.001	0	4.66175	chr14:56,718,717-56,721,411	NM_007800	Ctsg, cathepsin G, cathepsin G|vimentin-specific protease, Predicted to have heparin binding activity and serine-type endopeptidase activity. Involved in defense response to fungus; positive regulation of immune response; and response to bacterium. Predicted to localize to several cellular components, including cytoplasmic stress granule; plasma membrane; and secretory granule. Is expressed in li…	serine-type endopeptidase activity (GO:0004252); protein binding (GO:0005515); cytoplasm (GO:0005737); intermediate filament (GO:0005882); plasma membrane (GO:0005886); protein phosphorylation (GO:0006468); proteolysis (GO:0006508); heparin binding (GO:0008201); peptidase activity (GO:0008233); serine-type peptidase activity (GO:0008236); cytoplasmic stress granule (GO:0010494); membrane (GO:0016…	18.5435	18.5435	0.144191	2.94362	2.67524e-17	23.6661	23.6661	0.144191	3.78255	2.12222e-18	31.6187	31.6187	0.144191	4.66175	2.8753e-07	1.7021	1.7021	0.144191	0.249775	0.857886
MPO	7.111	1.1	2.01	4.001	0	3.5953	chr11:87,607,285-87,617,914	NM_010824	Mpo, myeloperoxidase, Exhibits peroxidase activity. Involved in several processes, including hypochlorous acid biosynthetic process; removal of superoxide radicals; and response to fungus. Localizes to mitochondrion. Is expressed in several structures, including alimentary system; genitourinary system; hemolymphoid system; integumental system; and skeleton. Human ortholog(s) of this gene implicat…	response to yeast (GO:0001878); hypochlorous acid biosynthetic process (GO:0002149); respiratory burst involved in defense response (GO:0002679); peroxidase activity (GO:0004601); extracellular space (GO:0005615); nucleoplasm (GO:0005654); mitochondrion (GO:0005739); lysosome (GO:0005764); defense response (GO:0006952); response to oxidative stress (GO:0006979); heparin binding (GO:0008201); oxid…	12.9045	12.9045	0.0837295	1.17645	1.21767e-07	27.073	27.073	0.0837295	2.50405	1.79005e-15	42.4745	42.4745	0.0837295	3.5953	2.16386e-07	0.620885	-1.6106	0.0837295	0.051462	1
LTF	7.111	1.1	2.01	4.001	0	15.0233	chr9:110,921,795-110,945,270	NM_008522	Ltf, lactotransferrin, lactotransferrin|N lobe|lactoferrin|minisatellite 10r detected by probe MMS10, Exhibits peptidase activity. Predicted to be involved in several processes, including defense response to other organism; negative regulation of hydrolase activity; and regulation of signal transduction. Localizes to cytoplasm. Is expressed in several structures, including early conceptus; epithe…	ossification (GO:0001503); lipopolysaccharide binding (GO:0001530); regulation of cytokine production (GO:0001817); innate immune response in mucosa (GO:0002227); immune system process (GO:0002376); serine-type endopeptidase activity (GO:0004252); cysteine-type endopeptidase inhibitor activity (GO:0004869); iron ion binding (GO:0005506); extracellular region (GO:0005576); extracellular space (GO:…	12.4915	12.4915	0.603787	7.78985	7.75221e-20	16.9812	16.9812	0.603787	10.6209	5.49544e-54	25.4443	25.4443	0.603787	15.0233	8.48708e-36	1.39933	1.39933	0.603787	0.829957	0.968699
STFA3	7.111	1.1	2.01	4.001	0	9.16261	chr16:36,450,622-36,455,478	NM_025288	Stfa3, stefin A3, stefin-3, Predicted to have cysteine-type endopeptidase inhibitor activity. Predicted to localize to cytosol. Human ortholog(s) of this gene implicated in peeling skin syndrome. Orthologous to human CSTA (cystatin A).	cysteine-type endopeptidase inhibitor activity (GO:0004869); cytosol (GO:0005829)	11.3872	11.3872	0.594496	7.38342	1.46922e-05	7.06448	7.06448	0.594496	4.62181	3.64055e-07	14.8654	14.8654	0.594496	9.16261	9.46023e-12	0.345478	-2.89454	0.594496	0.202597	0.464924
CD177	7.111	1.1	2.01	4.001	0	3.06826	chr7:25,529,001-25,545,330	NM_026862	Cd177, CD177 antigen, Predicted to have calcium-dependent protein binding activity; integrin binding activity; and protease binding activity. Predicted to be involved in several processes, including neutrophil extravasation; positive regulation of superoxide anion generation; and regulation of vesicle-mediated transport. Predicted to localize to anchored component of plasma membrane; plasma membr…	protease binding (GO:0002020); immune system process (GO:0002376); integrin binding (GO:0005178); plasma membrane (GO:0005886); cell adhesion (GO:0007155); leukocyte cell-cell adhesion (GO:0007159); membrane (GO:0016020); integral component of membrane (GO:0016021); regulation of endocytosis (GO:0030100); secretory granule membrane (GO:0030667); positive regulation of superoxide anion generation …	11.1957	11.1957	0.188122	2.25927	1.20524e-14	11.7864	11.7864	0.188122	2.4081	1.89868e-19	16.0676	16.0676	0.188122	3.06826	1.2925e-15	0.772636	-1.29427	0.188122	0.145053	1
ELANE	7.111	1.1	2.01	4.001	0	4.47152	chr10:79,349,056-79,350,961	NM_015779	Elane, elastase, neutrophil expressed, neutrophil elastase|elastase 2, neutrophil|leukocyte elastase, Exhibits serine-type endopeptidase activity. Involved in several processes, including acute inflammatory response to antigenic stimulus; response to fungus; and response to lipopolysaccharide. Localizes to cytoplasm. Human ortholog(s) of this gene implicated in cyclic hematopoiesis; periodontitis…	negative regulation of transcription by RNA polymerase II (GO:0000122); response to yeast (GO:0001878); protease binding (GO:0002020); acute inflammatory response to antigenic stimulus (GO:0002438); leukocyte migration involved in inflammatory response (GO:0002523); biosynthetic process of antibacterial peptides active against Gram-negative bacteria (GO:0002812); transcription corepressor activit…	11.0976	11.0976	0.0869836	1.07979	1.72292e-05	29.18	29.18	0.0869836	2.91691	1.56404e-19	49.0116	49.0116	0.0869836	4.47152	4.38602e-08	2.16031	2.16031	0.0869836	0.194323	0.780504
LY6C2	7.111	1.1	2.01	4.001	0	14.2349	chr15:74,938,590-74,942,379	NM_001099217	Ly6c2, lymphocyte antigen 6 complex, locus C2, lymphocyte antigen 6C2|lymphocyte antigen 6C precursor (Ly-6C)|lymphocyte differentiation antigen, Predicted to have acetylcholine receptor binding activity and acetylcholine receptor inhibitor activity. Predicted to be involved in acetylcholine receptor signaling pathway. Localizes to cell surface. Orthologous to human LY6H (lymphocyte antigen 6 fam…	plasma membrane (GO:0005886); cell surface (GO:0009986); membrane (GO:0016020); acetylcholine receptor inhibitor activity (GO:0030550); anchored component of membrane (GO:0031225); acetylcholine receptor binding (GO:0033130); acetylcholine receptor signaling pathway (GO:0095500)	10.7321	10.7321	1.29769	14.2349	1.9496e-23	7.60959	7.60959	1.29769	10.2054	2.96673e-14	5.23881	5.23881	1.29769	6.64742	1.335e-05	2.0253	2.0253	1.29769	2.57394	0.437377
BC100530	7.111	1.1	2.01	4.001	0	23.2038	chr16:36,359,467-36,367,656	NM_001082546	cDNA sequence BC100530, stefin A-like protein	molecular_function (GO:0003674); cellular_component (GO:0005575); biological_process (GO:0008150)	9.03401	9.03401	1.59725	15.3916	1.96196e-10	5.27178	5.27178	1.59725	8.99227	6.85446e-08	14.4248	14.4248	1.59725	23.2038	2.29626e-19	0.854138	-1.17077	1.59725	1.35146	1
BPIFB1	7.111	1.1	2.01	4.001	0	4.21173	chr2:154,026,115-154,046,079 chr2:154,016,553-154,046,079	NM_001012392 NM_153418	Bpifb1, BPI fold containing family B, member 1, BPI fold-containing family B member 1|long palate, lung and nasal epithelium carcinoma associated 1|long palate, lung and nasal epithelium carcinoma-associated protein 1|von Ebner minor salivary gland protein|von Ebner minor salivary protein, Predicted to have lipid binding activity. Predicted to be involved in innate immune response in mucosa and n…	innate immune response in mucosa (GO:0002227); immune system process (GO:0002376); extracellular region (GO:0005576); extracellular space (GO:0005615); lipid binding (GO:0008289); negative regulation of toll-like receptor 4 signaling pathway (GO:0034144); innate immune response (GO:0045087)	7.76642	7.76642	0.103535	0.883589	0.040553	36.4519	36.4519	0.103535	4.21173	5.5156e-09	25.464	25.464	0.103535	2.75806	5.22927e-05	3.33805	3.33805	0.103535	0.355238	0.490715
MMP8	7.111	1.1	2.01	4.001	0	2.44802	chr9:7,558,428-7,568,486	NM_008611	Mmp8, matrix metallopeptidase 8, neutrophil collagenase|collagenase-2|matrix metalloproteinase-8, Predicted to have endopeptidase activity and metal ion binding activity. Involved in several processes, including positive regulation of intracellular signal transduction; positive regulation of microglial cell activation; and regulation of cytokine production. Localizes to extracellular space. Is ex…	endopeptidase activity (GO:0004175); metalloendopeptidase activity (GO:0004222); serine-type endopeptidase activity (GO:0004252); calcium ion binding (GO:0005509); extracellular region (GO:0005576); extracellular space (GO:0005615); proteolysis (GO:0006508); peptidase activity (GO:0008233); metallopeptidase activity (GO:0008237); zinc ion binding (GO:0008270); positive regulation of gene expressi…	7.75125	7.75125	0.300706	2.44802	1.59656e-20	5.17907	5.17907	0.300706	1.64504	1.72819e-13	5.56079	5.56079	0.300706	1.66371	2.59855e-08	0.822655	-1.21558	0.300706	0.243515	1
LY6D	7.111	1.1	2.01	4.001	0	13.6198	chr15:74,592,485-74,593,997	NM_010742	Ly6d, lymphocyte antigen 6 complex, locus D, lymphocyte antigen 6D|ly-6D|thymocyte B-cell antigen, Involved in lymphocyte differentiation and response to stilbenoid. Localizes to cell surface. Is expressed in adrenal gland; incisor; naris; ureter; and vibrissa. Orthologous to human LY6D (lymphocyte antigen 6 family member D).	plasma membrane (GO:0005886); cell surface (GO:0009986); membrane (GO:0016020); lymphocyte differentiation (GO:0030098); anchored component of membrane (GO:0031225); response to stilbenoid (GO:0035634)	7.48877	7.48877	0.481872	3.71907	0.000525126	10.2576	10.2576	0.481872	5.07898	8.84963e-07	29.4149	29.4149	0.481872	13.6198	7.98882e-16	4.3669	4.3669	0.481872	2.0362	0.0532949
ASPRV1	7.111	1.1	2.01	4.001	0	4.99558	chr6:86,578,167-86,579,698	NM_026414	Asprv1, aspartic peptidase, retroviral-like 1, retroviral-like aspartic protease 1|TPA-inducible aspartic proteinase-like protein|skin aspartic protease|skin-specific retroviral-like aspartic protease, Exhibits aspartic-type endopeptidase activity. Involved in protein processing and skin development. Predicted to localize to membrane. Is expressed in anterior naris and external naris. Orthologous…	aspartic-type endopeptidase activity (GO:0004190); proteolysis (GO:0006508); peptidase activity (GO:0008233); membrane (GO:0016020); integral component of membrane (GO:0016021); protein processing (GO:0016485); hydrolase activity (GO:0016787); skin development (GO:0043588)	7.06348	7.06348	0.670575	4.99558	1.82833e-06	2.06088	2.06088	0.670575	1.45525	0.00713386	4.6118	4.6118	0.670575	3.06782	2.63885e-07	0.614908	-1.62626	0.670575	0.405188	0.558254
SLFN4	7.111	1.1	2.01	4.001	0	15.9567	chr11:82,988,687-83,003,718	NM_011410 NM_001302559	Slfn4, schlafen 4, schlafen 4|OTTMUSCASG00059415|OTTMUSPWKG00059399|OTTMUSWSBG00059306|Schlafen family member 4, Involved in response to bacterium. Is expressed in testis. Orthologous to human SLFN12 (schlafen family member 12) and SLFN12L (schlafen family member 12 like).	molecular_function (GO:0003674); cellular_component (GO:0005575); response to bacterium (GO:0009617)	6.92849	6.92849	2.18872	15.9567	4.98431e-48	6.23398	6.23398	2.18872	14.4479	2.57803e-46	5.83462	5.83462	2.18872	12.6933	3.53024e-24	1.45264	1.45264	2.18872	3.14029	0.505943
CCL5	7.111	1.1	2.01	4.001	0	35.2685	chr11:83,339,280-83,344,020	NM_013653	Ccl5, chemokine (C-C motif) ligand 5, C-C motif chemokine 5|SIS-delta|T-cell-specific protein RANTES|small-inducible cytokine A5, Exhibits CCR1 chemokine receptor binding activity. Involved in several processes, including negative regulation of macrophage apoptotic process; positive regulation of monocyte chemotaxis; and response to tumor necrosis factor. Localizes to cytoplasm and extracellular …	MAPK cascade (GO:0000165); positive regulation of defense response to virus by host (GO:0002230); monocyte chemotaxis (GO:0002548); phosphatidylinositol phospholipase C activity (GO:0004435); protein kinase activity (GO:0004672); cytokine activity (GO:0005125); extracellular region (GO:0005576); extracellular space (GO:0005615); cytoplasm (GO:0005737); calcium ion transport (GO:0006816); cellular…	6.81986	6.81986	4.92251	35.2685	9.44423e-18	5.85388	5.85388	4.92251	30.4315	2.76759e-18	4.91335	4.91335	4.92251	24.0647	3.1812e-08	1.80613	1.80613	4.92251	8.80222	0.376605
RETNLG	7.111	1.1	2.01	4.001	0	15.872	chr16:48,872,720-48,874,611	NM_181596	Retnlg, resistin like gamma, resistin-like gamma|RELMgamma|resistin-like molecule gamma|ten-cysteine protein 1, Predicted to have hormone activity. Involved in myeloid dendritic cell chemotaxis. Localizes to extracellular space. Orthologous to human RETNLB (resistin like beta).	myeloid dendritic cell chemotaxis (GO:0002408); hormone activity (GO:0005179); extracellular region (GO:0005576); extracellular space (GO:0005615)	6.67336	6.67336	2.0271	14.1137	7.3587e-09	4.15785	4.15785	2.0271	8.87742	1.32389e-12	7.90708	7.90708	2.0271	15.872	1.52726e-13	1.02505	1.02505	2.0271	2.04227	1
IRG1	7.111	1.1	2.01	4.001	0	5.55873	chr14:103,446,228-103,455,790	NM_008392	Immunoresponsive gene 1, cis-aconitate decarboxylase	immune system process (GO:0002376); positive regulation of antimicrobial humoral response (GO:0002760); mitochondrion (GO:0005739); defense response (GO:0006952); inflammatory response (GO:0006954); embryo implantation (GO:0007566); response to bacterium (GO:0009617); lyase activity (GO:0016829); negative regulation of NF-kappaB transcription factor activity (GO:0032088); negative regulation of t…	6.62492	6.62492	0.794079	5.55873	1.13559e-19	5.04132	5.04132	0.794079	4.25385	2.69747e-16	6.12374	6.12374	0.794079	4.8547	2.70374e-12	1.17339	1.17339	0.794079	0.922702	1
UPK3BL	7.111	1.1	2.01	4.001	0	1.05247	chr5:136,533,136-136,540,194	NM_027158	Upk3bl, uroplakin 3B-like, uroplakin-3b-like protein 1|uroplakin-3-like protein, Predicted to have heme binding activity and peroxidase activity. Predicted to be involved in response to oxidative stress. Predicted to localize to integral component of membrane. Is expressed in genitourinary system. Orthologous to several human genes including UPK3BL1 (uroplakin 3B like 1).	molecular_function (GO:0003674); peroxidase activity (GO:0004601); response to oxidative stress (GO:0006979); biological_process (GO:0008150); membrane (GO:0016020); integral component of membrane (GO:0016021); heme binding (GO:0020037)	6.45235	6.45235	0.151578	0.98845	1.17039e-06	6.17492	6.17492	0.151578	0.954026	2.63028e-06	7.19851	7.19851	0.151578	1.05247	2.77835e-05	1.57997	1.57997	0.151578	0.229125	0.925255
RSAD2	7.111	1.1	2.01	4.001	0	8.33112	chr12:27,127,607-27,141,317	NM_021384	Rsad2, radical S-adenosyl methionine domain containing 2, radical S-adenosyl methionine domain-containing protein 2|VHSV-induced-like protein|viperin|viral hemorrhagic septicemia virus (VHSV)-induced gene 1|virus inhibitory protein, endoplasmic reticulum-associated, interferon-inducible, Predicted to have 4 iron, 4 sulfur cluster binding activity and protein self-association. Involved in several …	ossification (GO:0001503); fibrillar center (GO:0001650); immune system process (GO:0002376); catalytic activity (GO:0003824); protein binding (GO:0005515); mitochondrion (GO:0005739); mitochondrial outer membrane (GO:0005741); mitochondrial inner membrane (GO:0005743); endoplasmic reticulum (GO:0005783); endoplasmic reticulum membrane (GO:0005789); Golgi apparatus (GO:0005794); lipid droplet (GO…	6.23759	6.23759	0.998152	6.52417	6.25099e-55	7.91033	7.91033	0.998152	8.33112	3.35401e-72	7.15465	7.15465	0.998152	7.08452	5.14815e-36	1.64529	1.64529	0.998152	1.61949	0.29927
CCL17	7.111	1.1	2.01	4.001	0	5.91981	chr8:97,334,352-97,335,936	NM_011332	Ccl17, chemokine (C-C motif) ligand 17, C-C motif chemokine 17|small inducible cytokine subfamily A17, Predicted to have CCR4 chemokine receptor binding activity and chemokine activity. Involved in negative regulation of myoblast differentiation. Predicted to localize to extracellular space. Is expressed in Sertoli cell; central nervous system; hemolymphoid system; and retina. Orthologous to huma…	monocyte chemotaxis (GO:0002548); cytokine activity (GO:0005125); extracellular space (GO:0005615); chemotaxis (GO:0006935); inflammatory response (GO:0006954); cellular defense response (GO:0006968); signal transduction (GO:0007165); G-protein coupled receptor signaling pathway (GO:0007186); chemokine activity (GO:0008009); neutrophil chemotaxis (GO:0030593); killing of cells of other organism (…	5.65486	5.65486	1.00353	5.91981	8.01543e-06	5.26516	5.26516	1.00353	5.5484	0.00149465	3.08457	3.08457	1.00353	3.05088	0.0353574	1.81765	1.81765	1.00353	1.78606	0.570394
CMPK2	7.111	1.1	2.01	4.001	0	8.63016	chr12:27,154,079-27,164,702	NM_020557	Cmpk2, cytidine monophosphate (UMP-CMP) kinase 2, mitochondrial, UMP-CMP kinase 2, mitochondrial|nucleoside-diphosphate kinase|thymidylate kinase LPS-inducible member|thymidylate kinase homologue, Predicted to have nucleobase-containing compound kinase activity. Involved in cellular response to lipopolysaccharide. Predicted to localize to mitochondrion and nucleoplasm. Is expressed in alimentary …	nucleotide binding (GO:0000166); cytidylate kinase activity (GO:0004127); nucleoside diphosphate kinase activity (GO:0004550); thymidylate kinase activity (GO:0004798); ATP binding (GO:0005524); nucleoplasm (GO:0005654); cytoplasm (GO:0005737); mitochondrion (GO:0005739); nucleoside diphosphate phosphorylation (GO:0006165); pyrimidine nucleotide biosynthetic process (GO:0006221); dUDP biosyntheti…	5.52067	5.52067	1.24866	7.24682	4.65593e-41	6.52586	6.52586	1.24866	8.63016	5.91532e-60	5.50349	5.50349	1.24866	6.83742	1.2463e-23	1.86179	1.86179	1.24866	2.29638	0.105467
OASL1	7.111	1.1	2.01	4.001	0	22.3438	chr5:115,373,248-115,387,920	NM_145209	Oasl1, 2'-5' oligoadenylate synthetase-like 1, 2'-5'-oligoadenylate synthase-like protein 1|2',5'-oligoadenylate synthetase-like 9|2,5-oligoadenylate synthetase-like 9, Exhibits double-stranded RNA binding activity. Predicted to be involved in defense response to virus; negative regulation of viral genome replication; and regulation of ribonuclease activity. Predicted to localize to cytosol; memb…	2'-5'-oligoadenylate synthetase activity (GO:0001730); immune system process (GO:0002376); DNA binding (GO:0003677); RNA binding (GO:0003723); double-stranded RNA binding (GO:0003725); nucleus (GO:0005634); nucleoplasm (GO:0005654); nucleolus (GO:0005730); cytoplasm (GO:0005737); cytosol (GO:0005829); response to virus (GO:0009615); membrane (GO:0016020); nucleotidyltransferase activity (GO:00167…	5.49385	5.49385	2.71742	15.7144	6.19663e-46	7.75466	7.75466	2.71742	22.3438	3.55591e-81	6.02281	6.02281	2.71742	16.2944	3.24802e-31	1.38722	1.38722	2.71742	3.72383	0.49957
CCL8	7.111	1.1	2.01	4.001	0	149.902	chr11:81,928,686-81,930,301	NM_021443	Ccl8, chemokine (C-C motif) ligand 8, C-C motif chemokine 8|monocyte chemoattractant protein-2|monocyte chemotactic protein 2|small-inducible cytokine A8, Predicted to have CCR chemokine receptor binding activity and chemokine activity. Involved in positive regulation of myoblast differentiation and positive regulation of myoblast fusion. Localizes to extracellular space. Is expressed in ductus d…	monocyte chemotaxis (GO:0002548); cytokine activity (GO:0005125); extracellular region (GO:0005576); extracellular space (GO:0005615); chemotaxis (GO:0006935); inflammatory response (GO:0006954); immune response (GO:0006955); G-protein coupled receptor signaling pathway (GO:0007186); chemokine activity (GO:0008009); heparin binding (GO:0008201); neutrophil chemotaxis (GO:0030593); positive regula…	5.38993	5.38993	26.555	149.902	6.30429e-32	4.12068	4.12068	26.555	115.199	7.8347e-15	2.75289	2.75289	26.555	72.2487	2.54596e-08	0.84065	-1.18956	26.555	21.9546	0.691953
PLAC8	7.111	1.1	2.01	4.001	0	60.3786	chr5:100,982,751-101,001,224	NM_139198	Plac8, placenta-specific 8, placenta-specific gene 8 protein|onzin, Exhibits chromatin binding activity. Involved in several processes, including brown fat cell differentiation; positive regulation of cold-induced thermogenesis; and response to cold. Predicted to localize to nucleus. Is expressed in several structures, including extraembryonic component; gut; liver lobe; oculomotor nerve; and pro…	chromatin binding (GO:0003682); protein binding (GO:0005515); nucleus (GO:0005634); positive regulation of cell proliferation (GO:0008284); response to cold (GO:0009409); negative regulation of multicellular organism growth (GO:0040015); defense response to bacterium (GO:0042742); negative regulation of apoptotic process (GO:0043066); positive regulation of transcription by RNA polymerase II (GO:…	5.22277	5.22277	11.0345	60.3786	9.56274e-36	5.01575	5.01575	11.0345	58.4426	1.28268e-38	4.06991	4.06991	11.0345	44.5213	9.13936e-10	1.3287	1.3287	11.0345	14.494	0.725296
IFIT3	7.111	1.1	2.01	4.001	0	20.3351	chr19:34,658,018-34,663,472	NM_010501	Ifit3, interferon-induced protein with tetratricopeptide repeats 3, interferon-induced protein with tetratricopeptide repeats 3|GARG-49|IFIT-3|IRG2|glucocorticoid-attenuated response gene 49 protein, Predicted to have RNA binding activity and identical protein binding activity. Involved in cellular response to interferon-beta; response to bacterium; and response to stilbenoid. Predicted to locali…	immune system process (GO:0002376); RNA binding (GO:0003723); protein binding (GO:0005515); cytoplasm (GO:0005737); mitochondrion (GO:0005739); cytosol (GO:0005829); response to bacterium (GO:0009617); cellular response to interferon-alpha (GO:0035457); cellular response to interferon-beta (GO:0035458); response to stilbenoid (GO:0035634); identical protein binding (GO:0042802); innate immune res…	5.18794	5.18794	2.8482	15.4981	1.78035e-46	5.97264	5.97264	2.8482	17.9792	1.16913e-55	7.18866	7.18866	2.8482	20.3351	3.08804e-38	1.48704	1.48704	2.8482	4.1834	0.471897
S100A8	7.111	1.1	2.01	4.001	0	199.725	chr3:90,472,992-90,473,956	NM_013650	S100a8, S100 calcium binding protein A8 (calgranulin A), protein S100-A8|MRP-8|S100 calcium-binding protein A8|calgranulin-A|chemotactic S100 protein|chemotactic cytokine CP-10|leukocyte L1 complex light chain|migration inhibitory factor-related protein 8|pro-inflammatory S100 cytokine, Predicted to have calcium ion binding activity and calcium-dependent protein binding activity. Involved in astr…	immune system process (GO:0002376); leukocyte migration involved in inflammatory response (GO:0002523); positive regulation of peptide secretion (GO:0002793); calcium ion binding (GO:0005509); extracellular region (GO:0005576); extracellular space (GO:0005615); cytoplasm (GO:0005737); cytosol (GO:0005829); cytoskeleton (GO:0005856); plasma membrane (GO:0005886); autophagy (GO:0006914); apoptotic …	5.10788	5.10788	21.3616	114.065	1.30476e-14	5.61324	5.61324	21.3616	126.637	1.47356e-48	9.43751	9.43751	21.3616	199.725	3.08804e-38	1.09052	1.09052	21.3616	22.9708	1
STFA2	7.111	1.1	2.01	4.001	0	12.9909	chr16:36,404,031-36,408,449	NM_001082545	Stfa2, stefin A2, stefin-2, Exhibits endopeptidase inhibitor activity. Involved in negative regulation of endopeptidase activity. Predicted to localize to cytosol. Human ortholog(s) of this gene implicated in peeling skin syndrome. Orthologous to human CSTA (cystatin A).	endopeptidase inhibitor activity (GO:0004866); cysteine-type endopeptidase inhibitor activity (GO:0004869); cytoplasm (GO:0005737); cytosol (GO:0005829); negative regulation of peptidase activity (GO:0010466); negative regulation of endopeptidase activity (GO:0010951); peptidase inhibitor activity (GO:0030414)	5.07841	5.07841	1.12859	6.01934	3.24838e-06	4.37344	4.37344	1.12859	5.21202	6.21907e-06	11.5484	11.5484	1.12859	12.9909	7.79303e-15	0.761793	-1.31269	1.12859	0.846081	1
IRF7	7.111	1.1	2.01	4.001	0	75.9937	chr7:148,449,081-148,452,323	NM_016850 NM_001252601 NM_001252600	Irf7, interferon regulatory factor 7, interferon regulatory factor 7|IRF-7, Exhibits DNA-binding transcription factor activity, RNA polymerase II-specific and cis-regulatory region sequence-specific DNA binding activity. Involved in several processes, including defense response to other organism; regulation of signal transduction; and type I interferon production. Predicted to localize to cytosol…	transcription regulatory region sequence-specific DNA binding (GO:0000976); RNA polymerase II proximal promoter sequence-specific DNA binding (GO:0000978); RNA polymerase II transcription factor activity, sequence-specific DNA binding (GO:0000981); proximal promoter sequence-specific DNA binding (GO:0000987); immune system process (GO:0002376); regulation of adaptive immune response (GO:0002819);…	5.03912	5.03912	13.4482	71.0539	4.57736e-40	5.35214	5.35214	13.4482	75.9937	6.14101e-42	5.04118	5.04118	13.4482	67.3428	1.00949e-26	1.52757	1.52757	13.4482	20.2969	0.199288
CXCL11	7.111	1.1	2.01	4.001	0	9.56367	chr5:92,788,570-92,792,322 chr5:92,788,570-92,792,303	NM_019494 NR_038116	Cxcl11, chemokine (C-X-C motif) ligand 11, C-X-C motif chemokine 11|interferon-inducible T-cell alpha chemoattractant|small inducible cytokine subfamily B (Cys-X-Cys), member 11|small-inducible cytokine B11, Predicted to have CXCR chemokine receptor binding activity and chemokine activity. Predicted to be involved in several processes, including cellular response to lipopolysaccharide; chemokine-…	extracellular space (GO:0005615); inflammatory response (GO:0006954); chemokine activity (GO:0008009); neutrophil chemotaxis (GO:0030593); CXCR chemokine receptor binding (GO:0045236); antimicrobial humoral immune response mediated by antimicrobial peptide (GO:0061844); chemokine-mediated signaling pathway (GO:0070098); cellular response to lipopolysaccharide (GO:0071222)	5.03433	5.03433	1.80755	9.56367	4.54423e-13	4.25356	4.25356	1.80755	8.13786	7.52277e-10	4.6671	4.6671	1.80755	8.39486	1.60049e-06	0.9741	-1.02659	1.80755	1.74173	1
WISP2	7.111	1.1	2.01	4.001	0	22.8205	chr2:163,646,569-163,658,883	NM_016873	WNT1 inducible signaling pathway protein 2, WNT1-inducible-signaling pathway protein 2 precursor	regulation of cell growth (GO:0001558); podosome (GO:0002102); integrin binding (GO:0005178); insulin-like growth factor binding (GO:0005520); extracellular region (GO:0005576); extracellular space (GO:0005615); nucleus (GO:0005634); cytoplasm (GO:0005737); plasma membrane (GO:0005886); cell adhesion (GO:0007155); signal transduction (GO:0007165); growth factor activity (GO:0008083); heparin bind…	4.97794	4.97794	4.33889	22.734	3.22888e-20	4.97007	4.97007	4.33889	22.8205	4.65736e-27	3.91053	3.91052	4.33889	16.9111	6.7149e-12	0.993371	-1.00667	4.33889	4.25906	1
SCARA5	7.111	1.1	2.01	4.001	0	2.17455	chr14:66,285,239-66,383,663 chr14:66,285,239-66,363,780	NM_001168318 NM_028903	Scara5, scavenger receptor class A, member 5, scavenger receptor class A member 5|scavenger receptor class A, member 5 (putative)|testis expressed scavenger receptor, Exhibits ferritin receptor activity. Involved in several processes, including cellular response to heat; iron ion transmembrane transport; and protein homotrimerization. Localizes to cell surface and integral component of plasma mem…	scavenger receptor activity (GO:0005044); protein binding (GO:0005515); plasma membrane (GO:0005886); integral component of plasma membrane (GO:0005887); ion transport (GO:0006811); cellular iron ion homeostasis (GO:0006879); endocytosis (GO:0006897); external side of plasma membrane (GO:0009897); cell surface (GO:0009986); membrane (GO:0016020); integral component of membrane (GO:0016021); endoc…	4.96203	4.96203	0.422004	2.17455	2.78427e-17	4.17636	4.17636	0.422004	1.84296	1.5112e-11	4.55755	4.55755	0.422004	1.90002	6.36743e-08	1.15105	1.15105	0.422004	0.475993	1
APOD	7.111	1.1	2.01	4.001	0	4.42769	chr16:31,296,277-31,314,894	NM_007470 NM_001301353 NM_001301354	Apod, apolipoprotein D, Predicted to have cholesterol binding activity. Involved in negative regulation of lipoprotein lipid oxidation and response to reactive oxygen species. Localizes to intracellular anatomical structure. Is expressed in several structures, including central nervous system; embryo mesenchyme; lip; sensory organ; and skeleton. Human ortholog(s) of this gene implicated in obesit…	response to reactive oxygen species (GO:0000302); extracellular region (GO:0005576); extracellular space (GO:0005615); intracellular (GO:0005622); cytoplasm (GO:0005737); endoplasmic reticulum (GO:0005783); glucose metabolic process (GO:0006006); lipid metabolic process (GO:0006629); lipid transport (GO:0006869); aging (GO:0007568); lipid binding (GO:0008289); negative regulation of platelet-deri…	4.95643	4.95643	0.82842	4.2328	1.14924e-09	5.1166	5.1166	0.82842	4.42769	2.72721e-06	4.94257	4.94257	0.82842	4.01499	0.00020845	1.37662	1.37662	0.82842	1.11233	0.91539
I830012O16RIK	7.111	1.1	2.01	4.001	0	7.69487	chr19:34,682,446-34,687,891	NM_001005858	RIKEN cDNA I830012O16 gene,	RNA binding (GO:0003723); cytoplasm (GO:0005737); mitochondrion (GO:0005739); cytosol (GO:0005829); identical protein binding (GO:0042802); defense response to virus (GO:0051607)	4.9429	4.9429	1.22154	6.32621	1.54289e-23	5.25845	5.25845	1.22154	6.78266	1.90253e-25	6.35188	6.35188	1.22154	7.69487	9.97969e-18	1.37225	1.37225	1.22154	1.65277	0.763329
CHIL3	7.111	1.1	2.01	4.001	0	2.88672	chr3:105,950,471-105,970,482	NM_009892	Chil3, chitinase-like 3, chitinase-like protein 3|beta-N-acetylhexosaminidase Ym1|eosinophil chemotactic cytokine|eosinophil chemotactic factor-L|secreted protein Ym1, Exhibits beta-N-acetylhexosaminidase activity. Predicted to be involved in chitin catabolic process. Localizes to cytoplasmic vesicle. Is expressed in liver and lung. Human ortholog(s) of this gene implicated in asthma. Orthologous…	polysaccharide catabolic process (GO:0000272); beta-N-acetylhexosaminidase activity (GO:0004563); chitinase activity (GO:0004568); extracellular region (GO:0005576); nucleus (GO:0005634); cytoplasm (GO:0005737); endoplasmic reticulum (GO:0005783); carbohydrate metabolic process (GO:0005975); chitin catabolic process (GO:0006032); inflammatory response (GO:0006954); chitin binding (GO:0008061); me…	4.84525	4.84525	0.480646	2.4018	1.59617e-05	5.77498	5.77498	0.480646	2.88672	7.72513e-06	4.6509	4.6509	0.480646	2.18773	0.00085647	0.380389	-2.62889	0.480646	0.178005	0.459394
BC117090	7.111	1.1	2.01	4.001	0	2.54761	chr16:36,321,750-36,334,418	NM_001001332	CDNA sequence BC1179090, stefin A1-like protein	molecular_function (GO:0003674); cellular_component (GO:0005575); biological_process (GO:0008150)	4.84007	4.84007	0.275596	1.48322	0.0038578	3.20117	3.20117	0.275596	0.978688	0.0292202	8.85102	8.85102	0.275596	2.54761	0.00014558	0.680658	-1.46917	0.275596	0.185621	1
NOV	7.111	1.1	2.01	4.001	0	3.74319	chr15:54,577,482-54,585,316	NM_010930	Nephroblastoma overexpressed gene, protein NOV homolog precursor	angiogenesis (GO:0001525); chondrocyte differentiation (GO:0002062); Notch binding (GO:0005112); integrin binding (GO:0005178); insulin-like growth factor binding (GO:0005520); extracellular region (GO:0005576); extracellular space (GO:0005615); cytoplasm (GO:0005737); gap junction (GO:0005921); cell adhesion (GO:0007155); signal transduction (GO:0007165); growth factor activity (GO:0008083); hep…	4.79895	4.79895	0.573813	2.88212	2.27684e-12	6.22193	6.22193	0.573813	3.74319	1.24257e-23	5.75018	5.75018	0.573813	3.25929	2.18773e-06	2.44915	2.44915	0.573813	1.37983	0.0622064
APOL6	7.111	1.1	2.01	4.001	0	4.5431	chr15:76,875,705-76,887,538 chr15:76,875,504-76,882,781	NM_001163621 NM_028010	Apol6, apolipoprotein L 6, apolipoprotein L6, Predicted to have lipid binding activity. Orthologous to human APOL6 (apolipoprotein L6).	cellular_component (GO:0005575); biological_process (GO:0008150); lipid binding (GO:0008289)	4.79831	4.79831	0.907676	4.5431	8.32584e-13	2.97608	2.97608	0.907676	2.83844	2.00677e-05	2.59169	2.59169	0.907676	2.32809	0.00269512	0.733613	-1.36312	0.907676	0.654285	0.792449
OAS3	7.111	1.1	2.01	4.001	0	8.70367	chr5:121,203,106-121,227,668	NM_145226	Oas3, 2'-5' oligoadenylate synthetase 3, 2'-5'-oligoadenylate synthase 3|(2-5')oligo(A) synthase 3|2',5'-oligoadenylate synthetase-like 10|2-5A synthase 3, Exhibits 2'-5'-oligoadenylate synthetase activity and double-stranded RNA binding activity. Predicted to be involved in defense response to virus; negative regulation of viral genome replication; and regulation of ribonuclease activity. Predic…	nucleotide binding (GO:0000166); 2'-5'-oligoadenylate synthetase activity (GO:0001730); immune system process (GO:0002376); RNA binding (GO:0003723); double-stranded RNA binding (GO:0003725); ATP binding (GO:0005524); nucleus (GO:0005634); nucleoplasm (GO:0005654); cytoplasm (GO:0005737); cytosol (GO:0005829); plasma membrane (GO:0005886); response to virus (GO:0009615); membrane (GO:0016020); tr…	4.75996	4.75996	1.65985	8.27621	4.79156e-37	4.97106	4.97106	1.65985	8.70367	1.36756e-41	5.12091	5.12091	1.65985	8.43761	3.67734e-34	1.39926	1.39926	1.65985	2.29228	0.538506
IFIT1	7.111	1.1	2.01	4.001	0	14.4214	chr19:34,715,378-34,724,499	NM_008331	Ifit1, interferon-induced protein with tetratricopeptide repeats 1, interferon-induced protein with tetratricopeptide repeats 1|glucocorticoid-attenuated response gene 16 protein|interferon-induced 56 kDa protein, Predicted to have RNA binding activity. Involved in cellular response to cytokine stimulus; response to bacterium; and response to virus. Localizes to cytoplasm. Is expressed in several…	immune system process (GO:0002376); RNA binding (GO:0003723); protein binding (GO:0005515); cytoplasm (GO:0005737); cytosol (GO:0005829); response to virus (GO:0009615); response to bacterium (GO:0009617); cellular response to interferon-alpha (GO:0035457); cellular response to interferon-beta (GO:0035458); innate immune response (GO:0045087); defense response to virus (GO:0051607)	4.70616	4.70616	2.15802	10.6954	2.95207e-37	6.30239	6.30239	2.15802	14.4214	2.34696e-58	6.40965	6.40965	2.15802	13.7729	8.22504e-32	1.96142	1.96142	2.15802	4.18148	0.0625458
CLEC3B	7.111	1.1	2.01	4.001	0	4.45554	chr9:123,060,063-123,066,550	NM_011606	Clec3b, C-type lectin domain family 3, member b, tetranectin|TN|plasminogen kringle 4-binding protein|tetranectin (plasminogen binding protein), Predicted to have calcium ion binding activity; heparin binding activity; and kringle domain binding activity. Involved in ossification; positive regulation of plasminogen activation; and skeletal system development. Localizes to cytoplasm. Is expressed …	skeletal system development (GO:0001501); ossification (GO:0001503); granular component (GO:0001652); calcium ion binding (GO:0005509); protein binding (GO:0005515); extracellular region (GO:0005576); extracellular space (GO:0005615); cytoplasm (GO:0005737); heparin binding (GO:0008201); positive regulation of plasminogen activation (GO:0010756); carbohydrate binding (GO:0030246); bone mineraliza…	4.67961	4.67961	0.735075	3.51319	6.34529e-06	4.87473	4.87473	0.735075	3.70756	3.14908e-05	6.21324	6.21324	0.735075	4.45554	9.89829e-05	3.1236	3.1236	0.735075	2.22937	0.0744254
S100A9	7.111	1.1	2.01	4.001	0	189.135	chr3:90,496,551-90,499,643	NM_009114 NM_001281852	S100a9, S100 calcium binding protein A9 (calgranulin B), protein S100-A9|S100 calcium-binding protein A9|leukocyte L1 complex heavy chain|migration inhibitory factor-related protein 14, Predicted to have calcium ion binding activity and calcium-dependent protein binding activity. Involved in several processes, including actin cytoskeleton reorganization; peptidyl-cysteine S-nitrosylation; and reg…	immune system process (GO:0002376); leukocyte migration involved in inflammatory response (GO:0002523); chronic inflammatory response (GO:0002544); positive regulation of peptide secretion (GO:0002793); calcium ion binding (GO:0005509); extracellular region (GO:0005576); extracellular space (GO:0005615); nucleus (GO:0005634); nucleoplasm (GO:0005654); cytoplasm (GO:0005737); cytosol (GO:0005829);…	4.61376	4.61376	26.1862	126.145	5.03033e-18	4.33795	4.33795	26.1862	119.573	3.09017e-28	7.301	7.301	26.1862	189.135	3.52509e-38	1.04791	1.04791	26.1862	27.0225	1
CXCL10	7.111	1.1	2.01	4.001	0	22.8318	chr5:92,775,664-92,777,915	NM_021274	Cxcl10, chemokine (C-X-C motif) ligand 10, C-X-C motif chemokine 10|10 kDa interferon gamma-induced protein|gamma-IP10|interferon activated gene 10|interferon-gamma induced protein CRG-2|small inducible cytokine B subfamily (Cys-X-Cys), member 10|small-inducible cytokine B10, Predicted to have chemoattractant activity; chemokine receptor binding activity; and heparin binding activity. Involved in…	positive regulation of leukocyte chemotaxis (GO:0002690); cytokine activity (GO:0005125); extracellular region (GO:0005576); extracellular space (GO:0005615); chemotaxis (GO:0006935); defense response (GO:0006952); inflammatory response (GO:0006954); immune response (GO:0006955); G-protein coupled receptor signaling pathway (GO:0007186); adenylate cyclase-activating G-protein coupled receptor sig…	4.57609	4.57609	4.76871	22.8318	8.10262e-39	3.41414	3.41414	4.76871	17.1257	1.07311e-18	2.45804	2.45804	4.76871	11.6113	1.43493e-05	0.944704	-1.05853	4.76871	4.43619	1
TNXB	7.111	1.1	2.01	4.001	0	1.24954	chr17:34,807,479-34,856,760	NM_031176	Tnxb, tenascin XB, tenascin-X, Exhibits collagen binding activity and heparin binding activity. Involved in several processes, including collagen fibril organization; regulation of JUN kinase activity; and triglyceride metabolic process. Localizes to extracellular matrix and extracellular space. Is expressed in heart; palatal shelf; and quadriceps femoris muscle. Human ortholog(s) of this gene im…	extracellular matrix structural constituent (GO:0005201); collagen binding (GO:0005518); extracellular region (GO:0005576); extracellular space (GO:0005615); lipid metabolic process (GO:0006629); fatty acid metabolic process (GO:0006631); triglyceride metabolic process (GO:0006641); phospholipid metabolic process (GO:0006644); cell-matrix adhesion (GO:0007160); heparin binding (GO:0008201); extra…	4.5583	4.5583	0.233522	1.10341	2.35192e-11	3.78804	3.78804	0.233522	0.924964	1.73197e-06	5.45044	5.45044	0.233522	1.24954	0.000166628	2.35428	2.35428	0.233522	0.537484	0.209949
F5	7.111	1.1	2.01	4.001	0	1.43702	chr1:166,081,989-166,150,405	NM_007976	F5, coagulation factor V, coagulation factor V|activated protein C cofactor, Predicted to have copper ion binding activity. Involved in blood circulation and blood coagulation. Localizes to extracellular space and platelet alpha granule. Is expressed in embryo; liver; liver left lobe; liver right lobe; and notochord. Human ortholog(s) of this gene implicated in several diseases, including artery …	copper ion binding (GO:0005507); extracellular region (GO:0005576); extracellular space (GO:0005615); endoplasmic reticulum (GO:0005783); Golgi apparatus (GO:0005794); blood coagulation (GO:0007596); hemostasis (GO:0007599); blood circulation (GO:0008015); platelet alpha granule (GO:0031091); metal ion binding (GO:0046872)	4.51304	4.51304	0.153019	0.736553	1.33234e-06	8.76627	8.76627	0.153019	1.43702	1.20263e-14	5.60854	5.60854	0.153019	0.864021	2.9722e-06	0.856484	-1.16756	0.153019	0.130434	1
EFEMP1	7.111	1.1	2.01	4.001	0	2.63987	chr11:28,753,204-28,826,743	NM_146015	Efemp1, epidermal growth factor-containing fibulin-like extracellular matrix protein 1, EGF-containing fibulin-like extracellular matrix protein 1|FIBL-3|fibulin-3, Predicted to have epidermal growth factor receptor binding activity and epidermal growth factor-activated receptor activity. Predicted to be involved in several processes, including negative regulation of chondrocyte differentiation; …	epidermal growth factor-activated receptor activity (GO:0005006); epidermal growth factor receptor binding (GO:0005154); extracellular matrix structural constituent (GO:0005201); calcium ion binding (GO:0005509); extracellular region (GO:0005576); basement membrane (GO:0005604); extracellular space (GO:0005615); cytoplasm (GO:0005737); regulation of transcription, DNA-templated (GO:0006355); epid…	4.42798	4.42798	0.501795	2.28196	2.71495e-06	4.3754	4.3754	0.501795	2.28096	3.61525e-05	5.37416	5.37416	0.501795	2.63987	0.000402776	2.00649	2.00649	0.501795	0.980769	0.428617
MX1	7.111	1.1	2.01	4.001	0	6.99169	chr16:97,668,641-97,684,513 chr16:97,668,643-97,684,512	NM_010846 NR_003520	Mx1, MX dynamin-like GTPase 1, interferon-induced GTP-binding protein Mx1|myxoma resistance protein 1|myxovirus (influenza virus) resistance 1|myxovirus (influenza) resistance 1 polypeptide, Predicted to have GTPase activity and microtubule binding activity. Predicted to be involved in several processes, including dynamin family protein polymerization involved in mitochondrial fission; mitochondr…	mitochondrial fission (GO:0000266); dynamin family protein polymerization involved in mitochondrial fission (GO:0003374); GTPase activity (GO:0003924); nucleus (GO:0005634); cytoplasm (GO:0005737); plasma membrane (GO:0005886); microtubule binding (GO:0008017); postsynaptic density (GO:0014069); microtubule cytoskeleton (GO:0015630); membrane (GO:0016020); synaptic vesicle budding from presynapti…	4.35826	4.35826	1.39848	6.40157	6.55162e-24	4.72192	4.72192	1.39848	6.99169	3.70494e-32	3.94035	3.94035	1.39848	5.47983	6.72788e-13	1.12356	1.12356	1.39848	1.55112	1
ISG15	7.111	1.1	2.01	4.001	0	84.8838	chr4:155,573,532-155,574,927	NM_015783	Isg15, ISG15 ubiquitin-like modifier, ubiquitin-like protein ISG15|interferon, alpha-inducible protein|interferon-induced 15 kDa protein|interferon-induced 15-KDa protein|interferon-induced 17 kDa protein|interferon-stimulated protein (15 kDa)|interferon-stimulated protein 15|ubiquitin cross-reactive protein, Exhibits protein tag. Involved in several processes, including cellular protein metaboli…	integrin binding (GO:0005178); protein binding (GO:0005515); extracellular region (GO:0005576); nucleus (GO:0005634); cytoplasm (GO:0005737); integrin-mediated signaling pathway (GO:0007229); response to virus (GO:0009615); response to bacterium (GO:0009617); protein ubiquitination (GO:0016567); modification-dependent protein catabolic process (GO:0019941); cytosolic small ribosomal subunit (GO:0…	4.30728	4.30728	16.5048	74.4845	1.11194e-34	4.70874	4.70874	16.5048	82.1159	2.66731e-49	5.18283	5.18283	16.5048	84.8838	5.7897e-29	1.90152	1.90152	16.5048	30.9841	0.010625
TRIM29	7.111	1.1	2.01	4.001	0	1.08488	chr9:43,118,845-43,144,208	NM_023655	Trim29, tripartite motif-containing 29, tripartite motif-containing protein 29|tripartite motif protein 29, Exhibits p53 binding activity. Involved in negative regulation of protein localization to nucleus and negative regulation of transcription by RNA polymerase II. Localizes to cytoplasm. Is expressed in alimentary system; sensory organ; skin; and urethra. Orthologous to human TRIM29 (triparti…	negative regulation of transcription by RNA polymerase II (GO:0000122); p53 binding (GO:0002039); immune system process (GO:0002376); protein binding (GO:0005515); cytoplasm (GO:0005737); lysosome (GO:0005764); zinc ion binding (GO:0008270); identical protein binding (GO:0042802); innate immune response (GO:0045087); metal ion binding (GO:0046872); negative regulation of protein localization to n…	4.22223	4.22223	0.210764	0.956325	0.0113459	2.7042	2.7042	0.210764	0.616954	0.0174099	5.06862	5.06862	0.210764	1.08488	0.000422748	0.700799	-1.42694	0.210764	0.147664	1
SNCG	7.111	1.1	2.01	4.001	0	15.3262	chr14:35,183,459-35,187,855	NM_011430	Sncg, synuclein, gamma, gamma-synuclein, Predicted to have alpha-tubulin binding activity; beta-tubulin binding activity; and cuprous ion binding activity. Involved in several processes, including adult locomotory behavior; protein secretion; and regulation of secretion by cell. Localizes to axon; cytoplasm; and neuronal cell body. Is expressed in adipose tissue; central nervous system; intestine…	protein binding (GO:0005515); cytoplasm (GO:0005737); centrosome (GO:0005813); cytoskeleton (GO:0005856); plasma membrane (GO:0005886); chemical synaptic transmission (GO:0007268); adult locomotory behavior (GO:0008344); protein secretion (GO:0009306); regulation of dopamine secretion (GO:0014059); axon (GO:0030424); alpha-tubulin binding (GO:0043014); neuronal cell body (GO:0043025); axon termin…	4.21032	4.21032	0.95564	4.12714	0.000129317	6.287	6.287	0.95564	6.22372	7.0073e-07	16.5523	16.5523	0.95564	15.3262	1.10446e-16	2.07359	2.07359	0.95564	1.92308	0.309379
OAS2	7.111	1.1	2.01	4.001	0	11.6362	chr5:121,180,341-121,199,857	NM_145227	Oas2, 2'-5' oligoadenylate synthetase 2, 2'-5'-oligoadenylate synthase 2|(2-5')oligo(A) synthase 2|2',5'-oligoadenylate synthetase-like 11|2,5-oligoadenylate synthetase-like 11|2-5A synthase 2, Exhibits 2'-5'-oligoadenylate synthetase activity and double-stranded RNA binding activity. Involved in several processes, including RNA catabolic process; defense response to other organism; and regulatio…	nucleotide binding (GO:0000166); 2'-5'-oligoadenylate synthetase activity (GO:0001730); immune system process (GO:0002376); RNA binding (GO:0003723); double-stranded RNA binding (GO:0003725); ATP binding (GO:0005524); nucleoplasm (GO:0005654); cytoplasm (GO:0005737); cytosol (GO:0005829); RNA catabolic process (GO:0006401); response to virus (GO:0009615); response to bacterium (GO:0009617); membr…	4.11464	4.11464	2.24179	9.67894	2.42382e-25	4.91394	4.91394	2.24179	11.6362	3.17477e-32	4.43943	4.43943	2.24179	9.89052	4.57367e-20	1.47217	1.47217	2.24179	3.25573	0.413718
GBP11	7.111	1.1	2.01	4.001	0	1.37498	chr5:105,752,044-105,775,491	NM_001039647	Gbp11, guanylate binding protein 11, Predicted to have GTP binding activity and GTPase activity. Predicted to be involved in cellular response to interferon-gamma; defense response to Gram-positive bacterium; and defense response to protozoan. Predicted to localize to cytoplasmic vesicle. Orthologous to human GBP6 (guanylate binding protein family member 6).	GTPase activity (GO:0003924); GTP binding (GO:0005525); cytoplasmic vesicle (GO:0031410); defense response to protozoan (GO:0042832); defense response to Gram-positive bacterium (GO:0050830); cellular response to interferon-gamma (GO:0071346)	4.11354	4.11354	0.314418	1.37498	1.59617e-05	3.61555	3.61555	0.314418	1.21437	2.82012e-05	2.85235	2.85235	0.314418	0.900265	0.0230419	1.36637	1.36637	0.314418	0.427656	0.902552
IFITM6	7.111	1.1	2.01	4.001	0	11.5265	chr7:148,201,710-148,202,791	NM_001033632	Ifitm6, interferon induced transmembrane protein 6, interferon induced transmembrane protein 6|fragilis 5, Predicted to be involved in several processes, including defense response to other organism; negative regulation of viral process; and response to interferon-alpha. Predicted to localize to plasma membrane. Is expressed in embryo; lung; musculature; and spleen.	molecular_function (GO:0003674); plasma membrane (GO:0005886); response to interferon-gamma (GO:0034341); response to interferon-alpha (GO:0035455); response to interferon-beta (GO:0035456); negative regulation of viral genome replication (GO:0045071); negative regulation of viral entry into host cell (GO:0046597); defense response to virus (GO:0051607); type I interferon signaling pathway (GO:00…	4.03734	4.03734	1.58615	6.72201	1.61537e-06	4.61949	4.61949	1.58615	7.77584	1.47658e-10	7.27994	7.27994	1.58615	11.5265	4.46748e-11	0.872691	-1.14588	1.58615	1.36834	1
IFI205	7.111	1.1	2.01	4.001	0	3.82401	chr1:175,942,128-175,961,886	NM_172648	Ifi205, interferon activated gene 205, interferon-activable protein 205-A|ifi-205-A|interferon-inducible protein p205-A|protein D3', Exhibits double-stranded DNA binding activity. Involved in cellular response to interferon-beta and response to bacterium. Predicted to localize to cytosol; nucleolus; and nucleoplasm. Is expressed in several structures, including adrenal gland; hemolymphoid system;…	RNA polymerase II proximal promoter sequence-specific DNA binding (GO:0000978); transcriptional repressor activity, RNA polymerase II transcription regulatory region sequence-specific DNA binding (GO:0001227); activation of innate immune response (GO:0002218); double-stranded DNA binding (GO:0003690); nucleus (GO:0005634); nucleoplasm (GO:0005654); nucleolus (GO:0005730); cytosol (GO:0005829); tr…	4.01831	4.01831	0.887269	3.71388	3.7044e-11	4.10827	4.10827	0.887269	3.82401	2.00859e-10	3.04776	3.04776	0.887269	2.67299	0.000459859	1.3779	1.3779	0.887269	1.19956	0.732725
LTB4R1	7.111	1.1	2.01	4.001	0	4.62391	chr14:56,384,798-56,387,329	NM_008519	Ltb4r1, leukotriene B4 receptor 1, leukotriene B4 receptor 1|LTB4 receptor|LTB4-R 1|LTB4-R1, Exhibits leukotriene B4 receptor activity. Involved in signal transduction. Predicted to localize to integral component of plasma membrane and membrane raft. Is expressed in brain and lateral ventricle. Orthologous to human LTB4R (leukotriene B4 receptor).	leukotriene B4 receptor activity (GO:0001632); G-protein coupled receptor activity (GO:0004930); leukotriene receptor activity (GO:0004974); plasma membrane (GO:0005886); integral component of plasma membrane (GO:0005887); inflammatory response (GO:0006954); signal transduction (GO:0007165); G-protein coupled receptor signaling pathway (GO:0007186); neuropeptide signaling pathway (GO:0007218); G-…	3.91748	3.91748	1.12336	4.62391	2.94646e-12	2.68517	2.68517	1.12336	3.18302	4.9816e-06	2.77139	2.77139	1.12336	3.0949	0.0024718	0.920743	-1.08608	1.12336	1.02026	1
LY6A	7.111	1.1	2.01	4.001	0	136.855	chr15:74,825,306-74,828,461	NM_010738 NM_001271416 NM_001271417 NM_001271418 NM_001271419 NM_001271446	Ly6a, lymphocyte antigen 6 complex, locus A, lymphocyte antigen 6A-2/6E-1|T-cell-activating protein|stem cell antigen 1, Predicted to have acetylcholine receptor binding activity and acetylcholine receptor inhibitor activity. Involved in response to bacterium. Localizes to external side of plasma membrane and intracellular anatomical structure. Is expressed in alimentary system; liver; metanephro…	protein binding (GO:0005515); intracellular (GO:0005622); plasma membrane (GO:0005886); response to bacterium (GO:0009617); external side of plasma membrane (GO:0009897); membrane (GO:0016020); acetylcholine receptor inhibitor activity (GO:0030550); anchored component of membrane (GO:0031225); acetylcholine receptor binding (GO:0033130); acetylcholine receptor signaling pathway (GO:0095500)	3.85116	3.85116	31.3638	126.324	6.45133e-29	3.50841	3.50841	31.3638	115.989	2.28559e-16	4.40318	4.40318	31.3638	136.855	6.95605e-17	1.2667	1.2667	31.3638	39.2235	0.61117
GM12250	7.111	1.1	2.01	4.001	0	14.863	chr11:57,997,344-58,003,700	NM_001135115	Gm12250, predicted gene 12250, predicted gene 12250|interferon-gamma-inducible p47 GTPase		3.84605	3.84605	3.68269	14.863	6.75595e-32	3.30308	3.30308	3.68269	12.8469	1.87391e-24	3.39252	3.39252	3.68269	12.4089	5.51516e-16	1.28363	1.28363	3.68269	4.66502	0.438024
LY6C1	7.111	1.1	2.01	4.001	0	14.0967	chr15:74,875,902-74,879,093 chr15:74,875,902-74,879,267 chr15:74,874,447-74,879,267 chr15:74,875,444-74,879,267	NM_010741 NM_001252056 NM_001252055 NM_001252058 NM_001252057	Ly6c1, lymphocyte antigen 6 complex, locus C1, lymphocyte antigen 6C1|Lymphocyte antigen Ly-6C|lymphocyte antigen 6 complex, locus C, Predicted to have acetylcholine receptor binding activity and acetylcholine receptor inhibitor activity. Predicted to be involved in acetylcholine receptor signaling pathway. Localizes to external side of plasma membrane. Is expressed in embryo mesenchyme; gut; liv…	plasma membrane (GO:0005886); external side of plasma membrane (GO:0009897); cell surface (GO:0009986); membrane (GO:0016020); acetylcholine receptor inhibitor activity (GO:0030550); anchored component of membrane (GO:0031225); acetylcholine receptor binding (GO:0033130); acetylcholine receptor signaling pathway (GO:0095500)	3.78962	3.78962	3.55509	14.0967	3.86943e-23	3.10828	3.10828	3.55509	11.6383	1.86021e-15	2.77457	2.77457	3.55509	9.78074	3.56651e-07	1.48714	1.48714	3.55509	5.20985	0.246037
ANGPTL7	7.111	1.1	2.01	4.001	0	4.61463	chr4:147,869,388-147,874,571	NM_001039554	Angptl7, angiopoietin-like 7, angiopoietin-related protein 7|angiopoietin-like protein 7, Predicted to have identical protein binding activity and signaling receptor binding activity. Predicted to be involved in angiogenesis; negative regulation of vasculature development involved in avascular cornea development in camera-type eye; and regulation of extracellular matrix organization. Predicted to…	angiogenesis (GO:0001525); signaling receptor binding (GO:0005102); extracellular region (GO:0005576); extracellular space (GO:0005615); identical protein binding (GO:0042802); collagen-containing extracellular matrix (GO:0062023); negative regulation of vasculature development involved in avascular cornea development in camera-type eye (GO:1901346); regulation of extracellular matrix organizatio…	3.70803	3.70803	0.608464	2.31851	5.79663e-05	7.30532	7.30532	0.608464	4.61463	1.04051e-08	4.2542	4.2542	0.608464	2.53968	0.00054949	0.828776	-1.2066	0.608464	0.491764	1
GBP10	7.111	1.1	2.01	4.001	0	8.4501	chr5:105,644,717-105,668,552	NM_001039646	Gbp10, guanylate-binding protein 10, Predicted to have GTP binding activity and GTPase activity. Involved in cellular response to lipopolysaccharide and defense response to other organism. Localizes to cytoplasmic vesicle. Is expressed in several structures, including alimentary system; dorsal root ganglion; nasal cavity epithelium; vertebral axis musculature; and vibrissa. Orthologous to human G…	GTPase activity (GO:0003924); GTP binding (GO:0005525); cytoplasmic vesicle (GO:0031410); defense response to protozoan (GO:0042832); defense response to Gram-positive bacterium (GO:0050830); cellular response to lipopolysaccharide (GO:0071222); cellular response to interferon-gamma (GO:0071346)	3.5584	3.5584	2.21801	8.28003	1.7109e-17	3.6121	3.6121	2.21801	8.4501	2.82141e-13	3.045	3.045	2.21801	6.70667	2.0583e-10	1.10202	1.10202	2.21801	2.41192	1
SLFN1	7.111	1.1	2.01	4.001	0	11.1141	chr11:82,930,346-82,936,161	NM_011407	Slfn1, schlafen 1, schlafen 1|OTTMUSCASG00059412|OTTMUSPWKG00059398|OTTMUSWSBG00059304|Schlafen family member 1, Involved in negative regulation of T cell proliferation; negative regulation of cell cycle; and negative regulation of protein phosphorylation. Localizes to cytoplasm and nucleus. Is expressed in male reproductive gland or organ; small intestine; and spleen. Orthologous to human SLFN12…	negative regulation of transcription by RNA polymerase II (GO:0000122); negative regulation of protein phosphorylation (GO:0001933); protein binding (GO:0005515); nucleus (GO:0005634); cytoplasm (GO:0005737); negative regulation of cell proliferation (GO:0008285); negative regulation of T cell proliferation (GO:0042130); regulation of cell cycle (GO:0051726); negative regulation of G1/S transitio…	3.55814	3.55814	2.80179	10.4585	9.64869e-23	3.75574	3.75574	2.80179	11.1141	1.80464e-29	2.60556	2.60556	2.80179	7.25039	3.00003e-06	1.11063	1.11063	2.80179	3.07426	1
CXCR6	7.111	1.1	2.01	4.001	0	1.53343	chr9:123,715,594-123,720,872	NM_030712	Cxcr6, chemokine (C-X-C motif) receptor 6, C-X-C chemokine receptor type 6|CXC-R6|CXCR-6, Exhibits C-X-C chemokine binding activity and C-X-C chemokine receptor activity. Predicted to be involved in several processes, including calcium-mediated signaling; cell chemotaxis; and positive regulation of cytosolic calcium ion concentration. Predicted to localize to external side of plasma membrane. Is …	G-protein coupled receptor activity (GO:0004930); chemokine receptor activity (GO:0004950); plasma membrane (GO:0005886); chemotaxis (GO:0006935); inflammatory response (GO:0006954); immune response (GO:0006955); signal transduction (GO:0007165); G-protein coupled receptor signaling pathway (GO:0007186); positive regulation of cytosolic calcium ion concentration (GO:0007204); external side of pla…	3.51756	3.51756	0.399498	1.49231	0.0020034	3.58442	3.58442	0.399498	1.53343	0.000252896	2.83794	2.83794	0.399498	1.14042	0.0400397	2.00473	2.00473	0.399498	0.799588	0.490541
SLC24A3	7.111	1.1	2.01	4.001	0	1.07956	chr2:145,068,346-145,467,675	NM_053195	Slc24a3, solute carrier family 24 (sodium/potassium/calcium exchanger), member 3, sodium/potassium/calcium exchanger 3|Na(+)/K(+)/Ca(2+)-exchange protein 3|solute carrier family 24 member 3, Exhibits calcium, potassium:sodium antiporter activity. Involved in bone mineralization; cellular calcium ion homeostasis; and regulation of gene expression. Localizes to cell periphery. Is expressed in sever…	calcium channel activity (GO:0005262); plasma membrane (GO:0005886); integral component of plasma membrane (GO:0005887); ion transport (GO:0006811); cation transport (GO:0006812); potassium ion transport (GO:0006813); sodium ion transport (GO:0006814); calcium ion transport (GO:0006816); cellular calcium ion homeostasis (GO:0006874); calcium, potassium:sodium antiporter activity (GO:0008273); pos…	3.51664	3.51664	0.269598	0.999692	6.67244e-06	3.78106	3.78106	0.269598	1.07956	1.12428e-07	3.46086	3.46086	0.269598	0.930096	0.00128373	1.29728	1.29728	0.269598	0.34564	0.968699
WFDC21	7.111	1.1	2.01	4.001	0	8.69558	chr11:83,560,441-83,566,148	NM_183249	Wfdc21, WAP four-disulfide core domain 21, protein Wfdc21, Exhibits enzyme activator activity. Involved in response to lipopolysaccharide; response to tumor necrosis factor; and white fat cell differentiation. Localizes to extracellular space. Orthologous to human WFDC21P (WAP four-disulfide core domain 21, pseudogene).	serine-type endopeptidase inhibitor activity (GO:0004867); extracellular region (GO:0005576); extracellular space (GO:0005615); enzyme activator activity (GO:0008047); antibacterial humoral response (GO:0019731); peptidase inhibitor activity (GO:0030414); response to lipopolysaccharide (GO:0032496); response to tumor necrosis factor (GO:0034612); innate immune response (GO:0045087); white fat cel…	3.50798	3.50798	1.8086	6.51563	4.1116e-05	3.13028	3.13028	1.8086	5.86995	0.000147435	4.89769	4.89769	1.8086	8.69558	0.000122993	0.83263	-1.20101	1.8086	1.47005	1
IFIT2	7.111	1.1	2.01	4.001	0	11.3821	chr19:34,625,183-34,651,024	NM_008332	Ifit2, interferon-induced protein with tetratricopeptide repeats 2, interferon-induced protein with tetratricopeptide repeats 2|IFIT-2|glucocorticoid-attenuated response gene 39 protein|interferon-induced 54 kDa protein, Predicted to have RNA binding activity. Involved in cellular response to interferon-alpha and response to virus. Predicted to localize to cytosol and endoplasmic reticulum. Is ex…	immune system process (GO:0002376); RNA binding (GO:0003723); cytoplasm (GO:0005737); endoplasmic reticulum (GO:0005783); cytosol (GO:0005829); apoptotic process (GO:0006915); response to virus (GO:0009615); negative regulation of protein binding (GO:0032091); cellular response to interferon-alpha (GO:0035457); positive regulation of apoptotic process (GO:0043065); innate immune response (GO:0045…	3.50735	3.50735	2.46276	9.06852	1.89328e-32	4.37427	4.37427	2.46276	11.3821	7.00273e-43	3.60234	3.60234	2.46276	8.80958	8.21745e-19	1.31586	1.31586	2.46276	3.19665	0.448135
CFB	7.111	1.1	2.01	4.001	0	36.2367	chr17:34,993,318-34,999,459	NM_008198 NM_001142706	Cfb, complement factor B, complement factor B|C3/C5 convertase|Factor B|alternative-complement pathway C3/C5 convertase|complement component 2 (within H-2S)|histocompatibility 2, complement component factor B|properdin, Predicted to have serine-type endopeptidase activity. Involved in complement activation, alternative pathway. Predicted to localize to extracellular space. Is expressed in embryo;…	immune system process (GO:0002376); serine-type endopeptidase activity (GO:0004252); extracellular region (GO:0005576); extracellular space (GO:0005615); proteolysis (GO:0006508); complement activation (GO:0006956); complement activation, alternative pathway (GO:0006957); peptidase activity (GO:0008233); serine-type peptidase activity (GO:0008236); cell proliferation (GO:0008283); hydrolase activ…	3.41743	3.41743	10.1018	36.2367	2.44243e-21	3.2524	3.2524	10.1018	34.6871	2.49363e-18	2.28848	2.28848	10.1018	22.9667	1.07344e-06	0.8933	-1.11945	10.1018	8.91519	1
BATF2	7.111	1.1	2.01	4.001	0	6.96804	chr19:6,164,457-6,172,475	NM_028967	Batf2, basic leucine zipper transcription factor, ATF-like 2, basic leucine zipper transcriptional factor ATF-like 2, Predicted to have DNA-binding transcription factor activity, RNA polymerase II-specific and RNA polymerase II cis-regulatory region sequence-specific DNA binding activity. Involved in defense response to protozoan and myeloid dendritic cell differentiation. Predicted to localize t…	RNA polymerase II proximal promoter sequence-specific DNA binding (GO:0000978); RNA polymerase II transcription factor activity, sequence-specific DNA binding (GO:0000981); DNA binding (GO:0003677); DNA binding transcription factor activity (GO:0003700); nucleus (GO:0005634); regulation of transcription, DNA-templated (GO:0006355); regulation of transcription by RNA polymerase II (GO:0006357); ce…	3.39447	3.39447	1.9498	6.96804	3.31783e-08	2.26412	2.26412	1.9498	4.66857	0.000846374	2.41893	2.41893	1.9498	4.69396	0.00445864	1.04847	1.04847	1.9498	2.02007	1
GM12185	7.111	1.1	2.01	4.001	0	1.43251	chr11:48,718,157-48,740,684	NM_001045540	Gm12185, predicted gene 12185, interferon inducible GTPase|Immunity related GTPase, B2-B1 tandem, WSB specific|OTTMUSPWKG00059377|OTTMUSWSBG00059276, Predicted to have GTPase activity. Predicted to be involved in cellular response to interferon-beta and defense response. Predicted to localize to endoplasmic reticulum membrane.	GTPase activity (GO:0003924); endoplasmic reticulum membrane (GO:0005789); defense response (GO:0006952); cellular response to interferon-beta (GO:0035458)	3.39125	3.39125	0.399402	1.43251	2.99513e-08	3.1814	3.1814	0.399402	1.34813	1.97923e-05	2.67862	2.67862	0.399402	1.06787	0.00245301	1.23209	1.23209	0.399402	0.487604	0.962363
C4B	7.111	1.1	2.01	4.001	0	28.8566	chr17:34,865,325-34,880,842	NM_009780	C4b, complement component 4B (Chido blood group), complement C4-B|complement component 4 (within H-2S)|complement component 4B (Childo blood group), Predicted to have carbohydrate binding activity and complement component C1q complex binding activity. Involved in complement activation and immunoglobulin mediated immune response. Localizes to extracellular space. Is expressed in brain; liver; repr…	complement binding (GO:0001848); complement component C1q binding (GO:0001849); extracellular region (GO:0005576); extracellular space (GO:0005615); complement activation (GO:0006956); immunoglobulin mediated immune response (GO:0016064); carbohydrate binding (GO:0030246); axon (GO:0030424); dendrite (GO:0030425); neuronal cell body (GO:0043025); synapse (GO:0045202)	3.37705	3.37705	6.98611	24.7407	1.33702e-16	3.91612	3.91612	6.98611	28.8566	3.96834e-23	4.14507	4.14507	6.98611	28.7611	7.4024e-20	1.1614	1.1614	6.98611	8.00557	0.732725
GM5483	7.111	1.1	2.01	4.001	0	15.1758	chr16:36,184,297-36,188,196	NM_001082547	Predicted gene 5483, EG433016 protein	cornified envelope (GO:0001533); protease binding (GO:0002020); cysteine-type endopeptidase inhibitor activity (GO:0004869); extracellular space (GO:0005615); nucleoplasm (GO:0005654); cytoplasm (GO:0005737); cytosol (GO:0005829)	3.35544	3.35544	2.14808	7.55406	0.015699	3.01922	3.01922	2.14808	6.84741	0.000200999	7.10837	7.10837	2.14808	15.1758	2.84152e-09	0.832162	-1.20169	2.14808	1.76163	1
GABRP	7.111	1.1	2.01	4.001	0	1.58732	chr11:33,450,780-33,478,957	NM_146017	Gabrp, gamma-aminobutyric acid (GABA) A receptor, pi, gamma-aminobutyric acid receptor subunit pi|GABA(A) receptor subunit pi, Is predicted to contribute to GABA-A receptor activity and chloride channel activity. Predicted to be involved in several processes, including chemical synaptic transmission; chloride transmembrane transport; and regulation of membrane potential. Predicted to localize to …	transmembrane signaling receptor activity (GO:0004888); GABA-A receptor activity (GO:0004890); ion channel activity (GO:0005216); extracellular ligand-gated ion channel activity (GO:0005230); chloride channel activity (GO:0005254); plasma membrane (GO:0005886); integral component of plasma membrane (GO:0005887); ion transport (GO:0006811); chloride transport (GO:0006821); signal transduction (GO:…	3.32314	3.32314	0.0421989	0.154852	0.0180073	15.7419	15.7419	0.0421989	0.738393	2.32626e-13	35.9811	35.9811	0.0421989	1.58732	3.89489e-20	3.02182	3.02182	0.0421989	0.130891	0.157215
CHIL1	7.111	1.1	2.01	4.001	0	2.12599	chr1:136,078,980-136,086,608	NM_007695	Chil1, chitinase-like 1, chitinase-3-like protein 1|CGP-39|GP-39|YKL-40|breast regression protein 39|cartilage glycoprotein 39|chitinase 3-like 1, Predicted to have chitin binding activity. Involved in interleukin-8 production; positive regulation of protein kinase B signaling; and positive regulation of protein phosphorylation. Localizes to endoplasmic reticulum. Is expressed in alimentary syste…	chitinase activity (GO:0004568); protein binding (GO:0005515); extracellular region (GO:0005576); extracellular space (GO:0005615); cytoplasm (GO:0005737); endoplasmic reticulum (GO:0005783); carbohydrate metabolic process (GO:0005975); chitin catabolic process (GO:0006032); apoptotic process (GO:0006915); inflammatory response (GO:0006954); activation of NF-kappaB-inducing kinase activity (GO:00…	3.31209	3.31209	0.624005	2.12599	0.00018827	2.0584	2.0584	0.624005	1.33238	0.0467833	2.83131	2.83131	0.624005	1.73154	0.0175674	1.19762	1.19762	0.624005	0.727719	1
CLEC12A	7.111	1.1	2.01	4.001	0	3.09012	chr6:129,300,261-129,315,321	NM_177686	Clec12a, C-type lectin domain family 12, member a, C-type lectin domain family 12 member A|C-type lectin-like molecule 1|myeloid inhibitory C-type lectin-like receptor, Predicted to have protein phosphatase binding activity. Predicted to be involved in regulation of immune response. Predicted to localize to cell surface. Is expressed in embryo mesenchyme; liver left lobe; liver right lobe; olfact…	plasma membrane (GO:0005886); cell surface (GO:0009986); membrane (GO:0016020); integral component of membrane (GO:0016021); protein phosphatase binding (GO:0019903); carbohydrate binding (GO:0030246); receptor regulator activity (GO:0030545); regulation of immune response (GO:0050776)	3.27847	3.27847	0.872198	2.99411	2.36209e-09	3.3609	3.3609	0.872198	3.09012	7.79099e-12	2.72542	2.72542	0.872198	2.35925	0.0027095	0.880895	-1.13521	0.872198	0.75721	1
CYP1B1	7.111	1.1	2.01	4.001	0	3.84795	chr17:80,106,292-80,114,381	NM_009994	Cyp1b1, cytochrome P450, family 1, subfamily b, polypeptide 1, cytochrome P450 1B1|cytochrome P450, 1b1, benz[a]anthracene inducible|cytochrome P450CMEF|cytochrome P450EF|hydroperoxy icosatetraenoate dehydratase, Exhibits oxidoreductase activity, acting on paired donors, with incorporation or reduction of molecular oxygen, reduced flavin or flavoprotein as one donor, and incorporation of one atom…	angiogenesis (GO:0001525); trabecular meshwork development (GO:0002930); monooxygenase activity (GO:0004497); iron ion binding (GO:0005506); nucleus (GO:0005634); mitochondrion (GO:0005739); endoplasmic reticulum (GO:0005783); DNA modification (GO:0006304); lipid metabolic process (GO:0006629); fatty acid metabolic process (GO:0006631); cellular aromatic compound metabolic process (GO:0006725); x…	3.27377	3.27377	0.833007	2.85597	6.11482e-09	4.40083	4.40083	0.833007	3.84795	1.22301e-23	4.2054	4.2054	0.833007	3.47662	1.26234e-09	0.971802	-1.02902	0.833007	0.796491	1
IFI44	7.111	1.1	2.01	4.001	0	27.1234	chr3:151,393,886-151,412,923	NM_133871	Ifi44, interferon-induced protein 44, interferon-induced protein 44|microtubule-associated protein 44, Involved in response to bacterium. Predicted to localize to cytoplasm. Is expressed in central nervous system and retina. Orthologous to human IFI44 (interferon induced protein 44).	molecular_function (GO:0003674); cytoplasm (GO:0005737); immune response (GO:0006955); response to bacterium (GO:0009617)	3.24867	3.24867	7.18196	24.4282	1.50287e-25	3.57941	3.57941	7.18196	27.1234	2.65428e-36	3.63673	3.63673	7.18196	25.9294	6.91455e-22	1.45289	1.45289	7.18196	10.2933	0.0962861
MS4A4C	7.111	1.1	2.01	4.001	0	11.6854	chr19:11,482,150-11,501,736	NM_029499	Ms4a4c, membrane-spanning 4-domains, subfamily A, member 4C, membrane-spanning 4-domains, subfamily A, member 4C|membrane-spanning 4-domains, subfamily A, member 9, Orthologous to human MS4A4A (membrane spanning 4-domains A4A).	molecular_function (GO:0003674); cellular_component (GO:0005575); biological_process (GO:0008150)	3.18907	3.18907	3.1931	10.6973	9.08016e-17	3.45701	3.45701	3.1931	11.6854	2.12524e-22	2.22245	2.22245	3.1931	7.05418	0.000447381	1.17863	1.17863	3.1931	3.71645	1
NAPSA	7.111	1.1	2.01	4.001	0	8.37893	chr7:51,827,814-51,842,216	NM_008437	Napsa, napsin A aspartic peptidase, napsin-A|KDAP-1|kidney-derived aspartic protease-like protein, Exhibits endopeptidase activity. Involved in membrane protein proteolysis. Localizes to alveolar lamellar body and lysosome. Is expressed in several structures, including lung and urinary system. Orthologous to human NAPSA (napsin A aspartic peptidase).	endopeptidase activity (GO:0004175); aspartic-type endopeptidase activity (GO:0004190); protein binding (GO:0005515); extracellular region (GO:0005576); extracellular space (GO:0005615); lysosome (GO:0005764); proteolysis (GO:0006508); peptidase activity (GO:0008233); hydrolase activity (GO:0016787); membrane protein proteolysis (GO:0033619); surfactant homeostasis (GO:0043129); alveolar lamellar…	3.17926	3.17926	1.6443	5.43631	6.49153e-10	3.31037	3.31037	1.6443	5.68859	3.11953e-11	5.16614	5.16614	1.6443	8.37893	1.99143e-11	1.34677	1.34677	1.6443	2.17716	0.811285
COL17A1	7.111	1.1	2.01	4.001	0	2.14999	chr19:47,720,830-47,766,532	NM_007732 NM_001290825	Col17a1, collagen, type XVII, alpha 1, collagen alpha-1(XVII) chain|180 kDa bullous pemphigoid antigen 2|bullous pemphigoid antigen 2|procollagen, type XVII, alpha 1, Predicted to be an extracellular matrix structural constituent. Predicted to be involved in extracellular matrix organization. Localizes to hemidesmosome. Is expressed in several structures, including esophagus; oral epithelium; rep…	extracellular matrix structural constituent (GO:0005201); protein binding (GO:0005515); extracellular region (GO:0005576); collagen trimer (GO:0005581); basement membrane (GO:0005604); extracellular space (GO:0005615); membrane (GO:0016020); integral component of membrane (GO:0016021); cell junction (GO:0030054); hemidesmosome (GO:0030056); extracellular matrix organization (GO:0030198); extracel…	3.15813	3.15813	0.171498	0.570204	0.00863916	4.7903	4.7903	0.171498	0.865657	5.55914e-07	12.6559	12.6559	0.171498	2.14999	2.854e-23	1.70831	1.70831	0.171498	0.288494	0.443873
MX2	7.111	1.1	2.01	4.001	0	4.42547	chr16:97,757,687-97,782,508 chr16:97,757,689-97,782,506	NM_013606 NR_003508	Mx2, MX dynamin-like GTPase 2, interferon-induced GTP-binding protein Mx2|myxovirus (influenza virus) resistance 2|myxovirus resistance protein 2, Predicted to have GTPase activity and microtubule binding activity. Predicted to be involved in several processes, including dynamin family protein polymerization involved in mitochondrial fission; mitochondrial fission; and vesicle-mediated transport …	mitochondrial fission (GO:0000266); dynamin family protein polymerization involved in mitochondrial fission (GO:0003374); GTPase activity (GO:0003924); nucleus (GO:0005634); cytoplasm (GO:0005737); plasma membrane (GO:0005886); microtubule binding (GO:0008017); postsynaptic density (GO:0014069); microtubule cytoskeleton (GO:0015630); membrane (GO:0016020); synaptic vesicle budding from presynapti…	3.15435	3.15435	1.15524	3.81291	2.14648e-11	3.63238	3.63238	1.15524	4.42547	3.87818e-16	3.82282	3.82282	1.15524	4.37856	4.75632e-09	1.4249	1.4249	1.15524	1.62318	0.699126
LY6E	7.111	1.1	2.01	4.001	0	151.418	chr15:74,785,535-74,790,335 chr15:74,785,480-74,790,335 chr15:74,785,500-74,790,335	NM_001164036 NM_008529 NM_001164039 NM_001164038 NM_001164037 NM_001164040	Ly6e, lymphocyte antigen 6 complex, locus E, lymphocyte antigen 6E|stem cell antigen 2|thymic shared antigen 1, Exhibits acetylcholine receptor binding activity and acetylcholine receptor inhibitor activity. Involved in several processes, including epinephrine secretion; negative regulation of viral entry into host cell; and norepinephrine metabolic process. Predicted to localize to anchored comp…	in utero embryonic development (GO:0001701); plasma membrane (GO:0005886); membrane (GO:0016020); adrenal gland development (GO:0030325); acetylcholine receptor inhibitor activity (GO:0030550); anchored component of membrane (GO:0031225); acetylcholine receptor binding (GO:0033130); organ growth (GO:0035265); norepinephrine metabolic process (GO:0042415); negative regulation of viral entry into h…	3.09087	3.09087	42.5354	137.606	5.45961e-37	3.32875	3.32875	42.5354	149.211	2.78188e-36	3.58966	3.58966	42.5354	151.418	7.27456e-23	1.55251	1.55251	42.5354	65.1357	0.0142921
PHF11B	7.111	1.1	2.01	4.001	0	10.7343	chr14:59,939,800-59,960,167	NM_001164327	Phf11b, PHD finger protein 11B, PHD finger protein 11 family member, Predicted to localize to nuclear membrane and nucleoplasm. Orthologous to human PHF11 (PHD finger protein 11).	molecular_function (GO:0003674); nucleus (GO:0005634); nucleoplasm (GO:0005654); biological_process (GO:0008150); nuclear membrane (GO:0031965)	3.08082	3.08082	2.80698	9.12385	1.41688e-06	3.5993	3.5993	2.80698	10.7343	1.08348e-10	3.2767	3.2767	2.80698	9.18388	4.78481e-05	1.65809	1.65809	2.80698	4.61476	0.398645
CEMIP	7.111	1.1	2.01	4.001	0	2.28157	chr7:91,081,366-91,235,015	NM_030728	Cemip, cell migration inducing protein, hyaluronan binding, cell migration-inducing and hyaluronan-binding protein|protein 12H19.01.T7, Exhibits hyaluronic acid binding activity and hyalurononglucosaminidase activity. Involved in hyaluronan catabolic process. Localizes to clathrin-coated vesicle membrane. Is expressed in several structures, including nervous system; retina; and testis. Orthologou…	hyalurononglucosaminidase activity (GO:0004415); hyaluronic acid binding (GO:0005540); extracellular region (GO:0005576); nucleus (GO:0005634); cytoplasm (GO:0005737); endoplasmic reticulum (GO:0005783); plasma membrane (GO:0005886); clathrin-coated pit (GO:0005905); sensory perception of sound (GO:0007605); metabolic process (GO:0008152); positive regulation of peptidyl-threonine phosphorylation…	3.04478	3.04478	0.711695	2.28157	4.84849e-08	2.94766	2.94766	0.711695	2.22072	1.64317e-09	2.49881	2.49881	0.711695	1.77262	0.000832916	1.00175	1.00175	0.711695	0.704932	1
PLTP	7.111	1.1	2.01	4.001	0	23.7504	chr2:164,665,017-164,683,208	NM_011125	Pltp, phospholipid transfer protein, phospholipid transfer protein|lipid transfer protein II, Exhibits lipid transfer activity. Involved in flagellated sperm motility and vitamin E biosynthetic process. Localizes to extracellular space. Is expressed in dental placode; humerus cartilage condensation; oral epithelium; and tooth epithelium. Used to study dry eye syndrome. Orthologous to human PLTP (…	extracellular region (GO:0005576); extracellular space (GO:0005615); nucleus (GO:0005634); lipid metabolic process (GO:0006629); lipid transport (GO:0006869); high-density lipoprotein particle binding (GO:0008035); lipid binding (GO:0008289); phosphatidylethanolamine binding (GO:0008429); phosphatidylcholine transporter activity (GO:0008525); phosphatidylinositol transporter activity (GO:0008526)…	2.99146	2.99146	7.58823	23.6552	7.66084e-22	2.98194	2.98194	7.58823	23.7504	3.08553e-18	2.87149	2.87149	7.58823	21.5243	1.77194e-10	1.04008	1.04008	7.58823	7.75171	1
PI16	7.111	1.1	2.01	4.001	0	7.73097	chr17:29,455,826-29,465,847	NM_023734	Pi16, peptidase inhibitor 16, peptidase inhibitor 16|cysteine-rich protease inhibitor|protease inhibitor 16, Predicted to have peptidase inhibitor activity. Involved in negative regulation of cell growth involved in cardiac muscle cell development. Localizes to extracellular space. Is expressed in cranial ganglion; dorsal root ganglion; medulla oblongata basal plate mantle layer; and neural retin…	extracellular region (GO:0005576); extracellular space (GO:0005615); negative regulation of peptidase activity (GO:0010466); peptidase inhibitor activity (GO:0030414); negative regulation of cell growth involved in cardiac muscle cell development (GO:0061052)	2.95046	2.95046	2.35951	7.29521	2.94646e-12	3.11062	3.11062	2.35951	7.73097	6.22183e-13	2.79032	2.79032	2.35951	6.5185	1.62136e-05	1.21043	1.21043	2.35951	2.80663	1
OAS1G	7.111	1.1	2.01	4.001	0	10.6603	chr5:121,326,150-121,337,622	NM_011852 NR_126529	Oas1g, 2'-5' oligoadenylate synthetase 1G, 2'-5' oligoadenylate synthetase 1G|(2-5')oligo(A) synthase 1A|2'-5' oligoadenylate synthetase 1A|2'-5'-oligoadenylate synthase 1A|2-5-oligoadenylate synthetase 1A ((2-5)oligo(A) synthetase 1A) (2-5A synthetase 1A) (p42 OAS)|2-5A synthase 1A|p42 OAS, Exhibits double-stranded RNA binding activity. Predicted to be involved in defense response to virus; nega…	2'-5'-oligoadenylate synthetase activity (GO:0001730); double-stranded RNA binding (GO:0003725); nucleus (GO:0005634); nucleoplasm (GO:0005654); cytoplasm (GO:0005737); mitochondrion (GO:0005739); cytosol (GO:0005829); ribosome (GO:0005840); membrane (GO:0016020); negative regulation of viral genome replication (GO:0045071); defense response to virus (GO:0051607); regulation of ribonuclease activ…	2.93811	2.93811	3.19019	9.82995	1.13317e-15	3.16328	3.16328	3.19019	10.6603	3.00292e-20	3.0457	3.0457	3.19019	9.64832	1.39313e-10	1.35316	1.35316	3.19019	4.26074	0.5303
NKG7	7.111	1.1	2.01	4.001	0	5.08447	chr7:50,692,507-50,693,616	NM_024253	Nkg7, natural killer cell group 7 sequence, protein NKG7|natural killer cell protein 7, Predicted to localize to plasma membrane. Is expressed in ductus deferens; epididymis; esophagus; prostate gland; and thymus primordium. Orthologous to human NKG7 (natural killer cell granule protein 7).	molecular_function (GO:0003674); plasma membrane (GO:0005886); biological_process (GO:0008150)	2.93145	2.93145	1.6548	5.08447	0.000906948	2.44374	2.44374	1.6548	4.27236	0.00716888	2.57403	2.57403	1.6548	4.23976	0.0302686	1.31578	1.31578	1.6548	2.15563	1
GBP3	7.111	1.1	2.01	4.001	0	33.2123	chr3:142,223,459-142,236,176 chr3:142,223,015-142,236,176	NM_018734 NM_001289492 NM_001289493	Gbp3, guanylate binding protein 3, guanylate-binding protein 4|GTP-binding protein 3|GTP-binding protein 4|guanine nucleotide-binding protein 4|guanylate nucleotide binding protein 3|guanylate nucleotide binding protein 4|putative purine nucleotide binding protein, Predicted to have GTP binding activity; GTPase activity; and protein homodimerization activity. Involved in adhesion of symbiont to h…	nucleotide binding (GO:0000166); GTPase activity (GO:0003924); GTP binding (GO:0005525); nucleus (GO:0005634); cytoplasm (GO:0005737); Golgi apparatus (GO:0005794); cytosol (GO:0005829); plasma membrane (GO:0005886); membrane (GO:0016020); hydrolase activity (GO:0016787); symbiont-containing vacuole membrane (GO:0020005); cytoplasmic vesicle (GO:0031410); cellular response to interferon-beta (GO:…	2.92793	2.92793	10.8288	33.2123	7.38325e-24	2.75571	2.75571	10.8288	31.4724	4.85479e-19	2.43414	2.43414	10.8288	26.166	2.33538e-10	1.08363	1.08363	10.8288	11.5728	1
H2-T24	7.111	1.1	2.01	4.001	0	9.00719	chr17:36,142,639-36,157,505	NM_008207	H2-T24, histocompatibility 2, T region locus 24, Predicted to have peptide antigen binding activity and signaling receptor binding activity. Predicted to be involved in several processes, including antigen processing and presentation of endogenous peptide antigen via MHC class I via ER pathway, TAP-independent; antigen processing and presentation of endogenous peptide antigen via MHC class Ib; an…	positive regulation of T cell mediated cytotoxicity (GO:0001916); antigen processing and presentation of endogenous peptide antigen via MHC class Ib (GO:0002476); antigen processing and presentation of endogenous peptide antigen via MHC class I via ER pathway, TAP-independent (GO:0002486); signaling receptor binding (GO:0005102); extracellular space (GO:0005615); immune response (GO:0006955); ext…	2.88752	2.88752	2.99006	9.00719	1.22182e-13	2.64925	2.64925	2.99006	8.31254	5.58877e-15	2.02576	2.02576	2.99006	5.99433	0.00122727	1.00215	1.00215	2.99006	2.95153	1
PGLYRP1	7.111	1.1	2.01	4.001	0	10.5723	chr7:19,470,038-19,475,787	NM_009402	Pglyrp1, peptidoglycan recognition protein 1, peptidoglycan recognition protein 1|cytokine tag7, Predicted to have peptidoglycan binding activity and peptidoglycan immune receptor activity. Involved in several processes, including negative regulation of inflammatory response; negative regulation of interferon-gamma production; and negative regulation of natural killer cell differentiation involve…	immune system process (GO:0002376); cytokine activity (GO:0005125); extracellular region (GO:0005576); extracellular space (GO:0005615); cytoplasm (GO:0005737); apoptotic process (GO:0006915); zinc ion binding (GO:0008270); N-acetylmuramoyl-L-alanine amidase activity (GO:0008745); peptidoglycan catabolic process (GO:0009253); response to bacterium (GO:0009617); peptidoglycan receptor activity (GO…	2.87625	2.87625	2.36481	7.08238	8.60235e-05	2.85339	2.85339	2.36481	7.08861	5.55914e-07	4.51406	4.51406	2.36481	10.5723	8.67021e-07	1.35907	1.35907	2.36481	3.16913	0.866059
HSH2D	7.111	1.1	2.01	4.001	0	3.12816	chr8:74,713,566-74,724,857	NM_197944	Hsh2d, hematopoietic SH2 domain containing, hematopoietic SH2 domain-containing protein|adaptor in lymphocytes of unknown function X|adaptor protein ALx2|hematopoietic SH2 protein, Exhibits protein-macromolecule adaptor activity. Involved in T cell activation; negative regulation of B cell apoptotic process; and negative regulation of mitochondrial depolarization. Localizes to cytosol and mitocho…	negative regulation of B cell apoptotic process (GO:0002903); cytoplasm (GO:0005737); mitochondrion (GO:0005739); cytosol (GO:0005829); signal transduction (GO:0007165); protein binding, bridging (GO:0030674); T cell activation (GO:0042110); negative regulation of mitochondrial depolarization (GO:0051902)	2.87195	2.87195	0.744468	2.21562	0.000200215	4.0171	4.0171	0.744468	3.12816	5.55914e-07	3.86395	3.86395	0.744468	2.83622	0.000184162	2.11963	2.11963	0.744468	1.54842	0.1698
FPR2	7.111	1.1	2.01	4.001	0	6.10644	chr17:18,024,787-18,030,916	NM_008039	Fpr2, formyl peptide receptor 2, formyl peptide receptor 2|N-formylpeptide receptor-like 2|formyl peptide receptor, related sequence 2|formylpeptide receptor-related sequence 2|lipoxin A4 receptor-like protein, Exhibits N-formyl peptide receptor activity and amyloid-beta binding activity. Involved in several processes, including cellular response to amyloid-beta; phospholipase C-activating G prot…	amyloid-beta binding (GO:0001540); microglial cell activation (GO:0001774); positive regulation of protein phosphorylation (GO:0001934); complement receptor mediated signaling pathway (GO:0002430); immune response-regulating cell surface receptor signaling pathway (GO:0002768); complement receptor activity (GO:0004875); G-protein coupled receptor activity (GO:0004930); N-formyl peptide receptor a…	2.86179	2.86179	2.02886	6.10644	2.09733e-07	2.01287	2.01287	2.02886	4.32742	0.00149465	2.05208	2.05208	2.02886	4.1453	0.0282986	0.546704	-1.82914	2.02886	1.09542	0.25194
WFDC17	7.111	1.1	2.01	4.001	0	57.4116	chr11:83,517,557-83,519,771	NM_001081957	Wfdc17, WAP four-disulfide core domain 17, activated macrophage/microglia WAP domain protein|extracellular proteinase inhibitor family member, Exhibits serine-type endopeptidase inhibitor activity. Predicted to be involved in antibacterial humoral response and innate immune response. Predicted to localize to extracellular space. Human ortholog(s) of this gene implicated in hypogonadotropic hypogo…	serine-type endopeptidase inhibitor activity (GO:0004867); extracellular space (GO:0005615); antibacterial humoral response (GO:0019731); innate immune response (GO:0045087)	2.8226	2.8226	14.3897	42.5428	2.19822e-07	3.73387	3.73387	14.3897	56.7007	5.32619e-24	4.02747	4.02747	14.3897	57.4116	2.37431e-12	1.12627	1.12627	14.3897	15.9659	1
IGTP	7.111	1.1	2.01	4.001	0	59.0904	chr11:58,013,057-58,021,094	NM_018738	Igtp, interferon gamma induced GTPase, Exhibits GTPase activity. Involved in cellular response to interferon-beta. Localizes to cytosol. Is expressed in alimentary system; hemolymphoid system; liver; thymus primordium; and tongue. Human ortholog(s) of this gene implicated in inflammatory bowel disease 19 and tuberculosis. Orthologous to human IRGM (immunity related GTPase M).	GTPase activity (GO:0003924); endoplasmic reticulum membrane (GO:0005789); cytosol (GO:0005829); defense response (GO:0006952); cellular response to interferon-beta (GO:0035458)	2.82252	2.82252	19.9863	59.0904	2.14183e-16	2.31234	2.31234	19.9863	48.7354	3.69151e-08	2.41679	2.41679	19.9863	47.9502	6.176e-08	1.07996	1.07996	19.9863	21.2973	1
C1S1	7.111	1.1	2.01	4.001	0	17.113	chr6:124,480,361-124,492,339 chr6:124,480,361-124,492,377	NM_144938 NM_001097617	C1s1, complement component 1, s subcomponent 1, complement C1s-A subcomponent|C1 esterase|complement component 1 subcomponent s-A|complement component C1SA|serine protease, Predicted to have identical protein binding activity and serine-type endopeptidase activity. Predicted to be involved in complement activation, classical pathway; innate immune response; and proteolysis. Predicted to localize …	immune system process (GO:0002376); serine-type endopeptidase activity (GO:0004252); calcium ion binding (GO:0005509); extracellular region (GO:0005576); extracellular space (GO:0005615); proteolysis (GO:0006508); complement activation, classical pathway (GO:0006958); peptidase activity (GO:0008233); serine-type peptidase activity (GO:0008236); hydrolase activity (GO:0016787); identical protein b…	2.81378	2.81378	5.27151	15.5251	5.9716e-12	2.88488	2.88488	5.27151	16.0189	3.14681e-11	3.27518	3.27518	5.27151	17.113	5.89744e-10	1.24818	1.24818	5.27151	6.47948	0.684115
ZBP1	7.111	1.1	2.01	4.001	0	29.7731	chr2:173,032,113-173,044,423 chr2:173,039,236-173,044,423	NM_001139519 NM_021394	Zbp1, Z-DNA binding protein 1, Z-DNA-binding protein 1|DNA-dependent activator of IFN-regulatory factors|tumor stroma and activated macrophage protein DLM-1, Exhibits double-stranded RNA binding activity and left-handed Z-DNA binding activity. Involved in several processes, including positive regulation of defense response; positive regulation of programmed cell death; and regulation of interleuk…	activation of innate immune response (GO:0002218); immune system process (GO:0002376); DNA binding (GO:0003677); left-handed Z-DNA binding (GO:0003692); RNA binding (GO:0003723); double-stranded RNA binding (GO:0003725); protein binding (GO:0005515); nucleus (GO:0005634); cytoplasm (GO:0005737); cytosol (GO:0005829); apoptotic process (GO:0006915); programmed cell death (GO:0012501); viral proces…	2.77672	2.77672	10.2385	29.7731	1.44936e-20	2.64379	2.64379	10.2385	28.546	2.13693e-15	2.0394	2.0394	10.2385	20.7397	6.22055e-06	0.996214	-1.0038	10.2385	10.0628	1
ALDH3A1	7.111	1.1	2.01	4.001	0	1.33743	chr11:61,022,243-61,031,918	NM_001112725 NM_007436	Aldh3a1, aldehyde dehydrogenase family 3, subfamily A1, aldehyde dehydrogenase, dimeric NADP-preferring|alcohol dehydrogenase family 3, subfamily A1|aldehyde dehydrogenase 3, stomach cytosolic (class 3)|aldehyde dehydrogenase 4|aldehyde dehydrogenase family 3 member A1|dioxin-inducible aldehyde dehydrogenase 3, Exhibits 3-chloroallyl aldehyde dehydrogenase activity and aldehyde dehydrogenase (NAD…	response to hypoxia (GO:0001666); 3-chloroallyl aldehyde dehydrogenase activity (GO:0004028); aldehyde dehydrogenase (NAD) activity (GO:0004029); aldehyde dehydrogenase [NAD(P)+] activity (GO:0004030); cytoplasm (GO:0005737); endoplasmic reticulum (GO:0005783); cytosol (GO:0005829); plasma membrane (GO:0005886); cellular aldehyde metabolic process (GO:0006081); alcohol dehydrogenase (NADP+) activ…	2.76807	2.76807	0.236529	0.676058	0.0122675	3.25243	3.25243	0.236529	0.798017	0.000405396	5.76795	5.76795	0.236529	1.33743	1.05004e-05	2.48221	2.48221	0.236529	0.573251	0.16626
HBB-BS	7.111	1.1	2.01	4.001	0	108.094	chr7:110,975,036-110,976,442	NM_001201391	Hbb-bs, hemoglobin, beta adult s chain, hemoglobin, beta adult s chain|beta s|beta-globin|beta-single|hemoglobin subunit beta-1-like, Is predicted to contribute to haptoglobin binding activity; oxygen binding activity; and peroxidase activity. Predicted to localize to extracellular space; haptoglobin-hemoglobin complex; and hemoglobin complex. Is expressed in blood; central nervous system; liver;…	peroxidase activity (GO:0004601); extracellular space (GO:0005615); hemoglobin complex (GO:0005833); oxygen binding (GO:0019825); hemoglobin binding (GO:0030492); haptoglobin binding (GO:0031720); hemoglobin alpha binding (GO:0031721); hemoglobin beta binding (GO:0031722); haptoglobin-hemoglobin complex (GO:0031838); protein-containing complex binding (GO:0044877)	2.76275	2.76275	23.8059	68.3764	0.000541398	3.43191	3.43191	23.8059	85.8916	0.0012762	4.59289	4.59289	23.8059	108.094	4.0766e-07	0.935746	-1.06867	23.8059	21.9138	1
HBB-B1	7.111	1.1	2.01	4.001	0	109.464	chr7:110,975,045-110,976,443	NM_001278161	Hbb-b1, hemoglobin, beta adult major chain, hemoglobin subunit beta-1|beta maj|beta major globin, Exhibits oxygen carrier activity. Is predicted to contribute to haptoglobin binding activity and peroxidase activity. Involved in erythrocyte development; oxygen transport; and regulation of eIF2 alpha phosphorylation by heme. Localizes to hemoglobin complex. Is expressed in several structures, inclu…	peroxidase activity (GO:0004601); oxygen carrier activity (GO:0005344); hemoglobin complex (GO:0005833); regulation of eIF2 alpha phosphorylation by heme (GO:0010999); oxygen transport (GO:0015671); oxygen binding (GO:0019825); heme binding (GO:0020037); hemopoiesis (GO:0030097); haptoglobin binding (GO:0031720); hemoglobin alpha binding (GO:0031721); haptoglobin-hemoglobin complex (GO:0031838); …	2.76275	2.76275	24.1078	69.2433	0.000541398	3.43191	3.43191	24.1078	86.9806	0.0012762	4.59289	4.59289	24.1078	109.464	4.0766e-07	0.935746	-1.06867	24.1078	22.1916	1
BST2	7.111	1.1	2.01	4.001	0	224.522	chr8:74,058,160-74,061,336	NM_198095	Bst2, bone marrow stromal cell antigen 2, bone marrow stromal antigen 2|DAMP-1 protein homolog|HM1.24 antigen|tetherin, Predicted to have metalloendopeptidase inhibitor activity. Involved in several processes, including negative regulation of viral process; response to interferon-alpha; and response to interferon-gamma. Localizes to cell surface. Is expressed in retina. Human ortholog(s) of this …	immune system process (GO:0002376); cytoplasm (GO:0005737); endosome (GO:0005768); Golgi apparatus (GO:0005794); plasma membrane (GO:0005886); metalloendopeptidase inhibitor activity (GO:0008191); response to virus (GO:0009615); cell surface (GO:0009986); membrane (GO:0016020); integral component of membrane (GO:0016021); apical plasma membrane (GO:0016324); anchored component of membrane (GO:003…	2.75283	2.75283	74.3183	214.055	5.66801e-23	2.80784	2.80784	74.3183	219.967	2.1733e-21	3.04706	3.04706	74.3183	224.522	1.63721e-14	1.47482	1.47482	74.3183	108.182	0.105584
PHF11D	7.111	1.1	2.01	4.001	0	9.05695	chr14:59,966,243-59,984,327	NM_199015	Phf11d, PHD finger protein 11D, PHD finger protein 11|PHD finger protein 11 family member, Predicted to have metal ion binding activity. Predicted to localize to nuclear membrane and nucleoplasm. Is expressed in alimentary system; axial musculature; orbito-sphenoid; and vibrissa. Orthologous to human PHF11 (PHD finger protein 11).	molecular_function (GO:0003674); nucleus (GO:0005634); nucleoplasm (GO:0005654); biological_process (GO:0008150); nuclear membrane (GO:0031965); metal ion binding (GO:0046872)	2.75155	2.75155	3.00956	8.70135	3.22225e-14	2.79587	2.79587	3.00956	8.89966	6.19353e-14	3.02403	3.02403	3.00956	9.05695	4.15674e-10	1.14765	1.14765	3.00956	3.41193	0.991979
STFA2L1	7.111	1.1	2.01	4.001	0	10.0979	chr16:36,156,896-36,162,034	NM_173869	Stfa2l1, stefin A2 like 1, Predicted to have cysteine-type endopeptidase inhibitor activity. Predicted to localize to cytosol. Human ortholog(s) of this gene implicated in peeling skin syndrome. Orthologous to human CSTA (cystatin A).	cysteine-type endopeptidase inhibitor activity (GO:0004869); cytosol (GO:0005829)	2.74184	2.74184	1.84766	5.31407	0.025783	2.33528	2.33528	1.84766	4.54307	0.00685209	5.49708	5.49708	1.84766	10.0979	1.25478e-07	0.964953	-1.03632	1.84766	1.75722	1
ALAS2	7.111	1.1	2.01	4.001	0	1.99419	chrX:146,981,959-147,005,165	NM_009653 NM_001102446	Alas2, aminolevulinic acid synthase 2, erythroid, 5-aminolevulinate synthase, erythroid-specific, mitochondrial|5-aminolevulinic acid synthase 2|delta-ALA synthase 2|delta-aminolevulinate synthase 2|erythroid-specific ALAS, Exhibits 5-aminolevulinate synthase activity. Involved in several processes, including erythrocyte differentiation; heme biosynthetic process; and hemoglobin biosynthetic proc…	response to hypoxia (GO:0001666); catalytic activity (GO:0003824); 5-aminolevulinate synthase activity (GO:0003870); mitochondrion (GO:0005739); mitochondrial inner membrane (GO:0005743); mitochondrial matrix (GO:0005759); porphyrin-containing compound metabolic process (GO:0006778); heme biosynthetic process (GO:0006783); cellular iron ion homeostasis (GO:0006879); biosynthetic process (GO:00090…	2.71378	2.71378	0.531541	1.47877	0.0460142	3.60931	3.60931	0.531541	1.99419	0.00964783	3.41992	3.41992	0.531541	1.7787	0.0267455	0.328651	-3.04274	0.531541	0.168916	0.196712
IFI27L2A	7.111	1.1	2.01	4.001	0	26.7602	chr12:104,680,375-104,681,890 chr12:104,672,082-104,681,890	NM_029803 NM_001281830	Ifi27l2a, interferon, alpha-inducible protein 27 like 2A, interferon alpha-inducible protein 27-like protein 2A|interferon stimulated gene 12(b1)|interferon-stimulated gene 12 protein, Involved in aging and response to virus. Predicted to localize to mitochondrion. Is expressed in embryo. Orthologous to several human genes including IFI27L2 (interferon alpha inducible protein 27 like 2).	molecular_function (GO:0003674); nucleus (GO:0005634); mitochondrion (GO:0005739); aging (GO:0007568); response to virus (GO:0009615); membrane (GO:0016020); integral component of membrane (GO:0016021); apoptotic signaling pathway (GO:0097190)	2.70091	2.70091	8.55692	24.1457	1.80037e-13	2.96943	2.96943	8.55692	26.7602	1.1764e-20	2.82283	2.82283	8.55692	23.9281	1.28618e-08	1.6164	1.6164	8.55692	13.6412	0.181965
TRIM30D	7.111	1.1	2.01	4.001	0	1.85774	chr7:111,618,528-111,656,363	NM_199146 NM_001167828	Trim30d, tripartite motif-containing 30D, tripartite motif-containing 79, Predicted to have protein homodimerization activity; protein kinase binding activity; and ubiquitin protein ligase activity. Predicted to be involved in several processes, including positive regulation of I-kappaB kinase/NF-kappaB signaling; positive regulation of NF-kappaB transcription factor activity; and regulation of v…	protein polyubiquitination (GO:0000209); nucleoplasm (GO:0005654); cytoplasm (GO:0005737); cytosol (GO:0005829); regulation of gene expression (GO:0010468); positive regulation of autophagy (GO:0010508); protein ubiquitination (GO:0016567); protein kinase binding (GO:0019901); regulation of protein localization (GO:0032880); protein homodimerization activity (GO:0042803); positive regulation of I…	2.68533	2.68533	0.521531	1.48058	0.000357563	3.35062	3.35062	0.521531	1.85774	2.53141e-06	2.97631	2.97631	0.521531	1.54831	0.00236989	1.14413	1.14413	0.521531	0.590555	1
SCD1	7.111	1.1	2.01	4.001	0	20.5801	chr19:44,468,939-44,482,199	NM_009127	Scd1, stearoyl-Coenzyme A desaturase 1, acyl-CoA desaturase 1|asebia|delta(9)-desaturase 1|fatty acid desaturase 1|stearoyl-CoA desaturase 1, Exhibits metal ion binding activity; palmitoyl-CoA 9-desaturase activity; and stearoyl-CoA 9-desaturase activity. Involved in several processes, including brown fat cell differentiation; cholesterol esterification; and monounsaturated fatty acid biosyntheti…	stearoyl-CoA 9-desaturase activity (GO:0004768); iron ion binding (GO:0005506); nucleolus (GO:0005730); endoplasmic reticulum (GO:0005783); endoplasmic reticulum membrane (GO:0005789); lipid metabolic process (GO:0006629); fatty acid metabolic process (GO:0006631); fatty acid biosynthetic process (GO:0006633); unsaturated fatty acid biosynthetic process (GO:0006636); triglyceride metabolic proces…	2.68002	2.68002	7.36666	20.5801	0.0207558	2.52096	2.52096	7.36666	19.5102	0.0211314	2.63056	2.63056	7.36666	19.1198	0.030837	1.02114	1.02114	7.36666	7.39596	1
OASL2	7.111	1.1	2.01	4.001	0	37.298	chr5:115,346,942-115,362,254	NM_011854	Oasl2, 2'-5' oligoadenylate synthetase-like 2, 2'-5'-oligoadenylate synthase-like protein 2|54 kDa 2'-5'-oligoadenylate synthase-like protein 2|54 kDa 2'-5'-oligoadenylate synthetase-like protein 2|p54 OASL, Exhibits 2'-5'-oligoadenylate synthetase activity and double-stranded RNA binding activity. Involved in purine nucleotide biosynthetic process. Predicted to localize to cytosol; membrane; and…	nucleotide binding (GO:0000166); 2'-5'-oligoadenylate synthetase activity (GO:0001730); immune system process (GO:0002376); RNA binding (GO:0003723); double-stranded RNA binding (GO:0003725); ATP binding (GO:0005524); nucleoplasm (GO:0005654); cytosol (GO:0005829); purine nucleotide biosynthetic process (GO:0006164); response to virus (GO:0009615); membrane (GO:0016020); transferase activity (GO:…	2.61739	2.61739	12.67	34.6909	1.13293e-18	2.79442	2.79442	12.67	37.298	2.86374e-21	2.60786	2.60786	12.67	32.7815	2.69752e-12	0.922636	-1.08385	12.67	11.5142	0.980087
HIST1H4H	7.111	1.1	2.01	4.001	0	2.99355	chr13:23,622,912-23,623,347	NM_153173	histone cluster 1, H4h, histone H4	nuclear chromosome (GO:0000228); nucleosome (GO:0000786); nucleus (GO:0005634); nucleosome assembly (GO:0006334); DNA replication-dependent nucleosome assembly (GO:0006335); DNA replication-independent nucleosome assembly (GO:0006336); protein domain specific binding (GO:0019904); protein-containing complex (GO:0032991); negative regulation of megakaryocyte differentiation (GO:0045653)	2.57691	2.57691	0.822516	2.23483	0.0180509	3.42938	3.42938	0.822516	2.99355	0.000195073	3.05818	3.05818	0.822516	2.52171	0.0297526	1.58095	1.58095	0.822516	1.28908	0.732505
OAS1A	7.111	1.1	2.01	4.001	0	21.7031	chr5:121,346,265-121,357,534	NM_145211	Oas1a, 2'-5' oligoadenylate synthetase 1A, 2'-5'-oligoadenylate synthase 1A|(2-5')oligo(A) synthase 1A|(2-5')oligo(A) synthetase 1A|2-5A synthase 1A|2-5A synthetase 1A|p42 OAS, Exhibits 2'-5'-oligoadenylate synthetase activity and double-stranded RNA binding activity. Involved in negative regulation of viral process and purine nucleotide biosynthetic process. Predicted to localize to cytosol; mem…	2'-5'-oligoadenylate synthetase activity (GO:0001730); double-stranded RNA binding (GO:0003725); protein binding (GO:0005515); nucleus (GO:0005634); nucleoplasm (GO:0005654); cytoplasm (GO:0005737); mitochondrion (GO:0005739); cytosol (GO:0005829); ribosome (GO:0005840); purine nucleotide biosynthetic process (GO:0006164); response to virus (GO:0009615); membrane (GO:0016020); negative regulation…	2.54806	2.54806	7.18327	19.114	8.68274e-20	2.87021	2.87021	7.18327	21.7031	5.99604e-24	2.66332	2.66332	7.18327	18.9524	3.15213e-13	1.19329	1.19329	7.18327	8.43855	0.60735
MMP12	7.111	1.1	2.01	4.001	0	22.3935	chr9:7,347,373-7,360,461	NM_008605	Mmp12, matrix metallopeptidase 12, macrophage metalloelastase|macrophage elastase|matrix metalloproteinase 12, Predicted to have several functions, including core promoter sequence-specific DNA binding activity; metal ion binding activity; and metalloendopeptidase activity. Involved in several processes, including lung development; regulation of gene expression; and regulation of type I interfero…	negative regulation of transcription by RNA polymerase II (GO:0000122); core promoter sequence-specific DNA binding (GO:0001046); metalloendopeptidase activity (GO:0004222); calcium ion binding (GO:0005509); collagen binding (GO:0005518); extracellular region (GO:0005576); extracellular space (GO:0005615); nucleus (GO:0005634); cytoplasm (GO:0005737); proteolysis (GO:0006508); protein import into…	2.52455	2.52455	8.13471	21.5047	1.05609e-05	2.61794	2.61794	8.13471	22.3935	4.80696e-11	2.64406	2.64406	8.13471	21.3223	1.52202e-08	1.66607	1.66607	8.13471	13.3273	0.00549918
UBE2L6	7.111	1.1	2.01	4.001	0	33.11	chr2:84,638,984-84,650,160	NM_019949	Ube2l6, ubiquitin-conjugating enzyme E2L 6, ubiquitin/ISG15-conjugating enzyme E2 L6|E2 ubiquitin conjugating enzyme|E2 ubiquitin-conjugating enzyme L6|ubiquitin carrier protein L6|ubiquitin-conjugating enzyme 8|ubiquitin-protein ligase L6, Exhibits ISG15 transferase activity. Involved in ISG15-protein conjugation and modification-dependent protein catabolic process. Predicted to localize to nucl…	ubiquitin ligase complex (GO:0000151); nucleotide binding (GO:0000166); protein polyubiquitination (GO:0000209); protein binding (GO:0005515); ATP binding (GO:0005524); nucleus (GO:0005634); ubiquitin-dependent protein catabolic process (GO:0006511); transferase activity (GO:0016740); ubiquitin-like protein transferase activity (GO:0019787); modification-dependent protein catabolic process (GO:00…	2.49428	2.49428	9.9112	25.886	5.90362e-16	2.86482	2.86482	9.9112	29.9695	5.4032e-24	3.36953	3.36953	9.9112	33.11	2.13332e-15	1.72083	1.72083	9.9112	16.8265	0.00424892
DPT	7.111	1.1	2.01	4.001	0	7.55051	chr1:166,726,862-166,754,397	NM_019759	Dpt, dermatopontin, dermatopontin|TRAMP|early quiescence protein-1|tyrosine-rich acidic matrix protein, Predicted to be an extracellular matrix structural constituent. Involved in collagen fibril organization and negative regulation of cell population proliferation. Localizes to collagen-containing extracellular matrix. Is expressed in body wall mesenchyme; germ cell of testis; lip; and musculosk…	extracellular matrix structural constituent (GO:0005201); extracellular region (GO:0005576); cell adhesion (GO:0007155); negative regulation of cell proliferation (GO:0008285); collagen fibril organization (GO:0030199); collagen-containing extracellular matrix (GO:0062023)	2.49397	2.49397	1.98551	5.15622	9.93779e-07	2.69665	2.69665	1.98551	5.62806	7.98876e-05	3.85579	3.85579	1.98551	7.55051	0.000268791	1.61654	1.61654	1.98551	3.14947	0.463744
DHX58	7.111	1.1	2.01	4.001	0	14.3693	chr11:100,556,197-100,565,585	NM_030150	Dhx58, DEXH (Asp-Glu-X-His) box polypeptide 58, probable ATP-dependent RNA helicase DHX58|RIG-I-like receptor 3|RIG-I-like receptor Lgp2|RLR|RNA helicase LGP2|probable ATP-dependent helicase LGP2|protein D11Lgp2, Exhibits double-stranded RNA binding activity. Involved in several processes, including negative regulation of innate immune response; regulation of type I interferon production; and reg…	nucleotide binding (GO:0000166); immune system process (GO:0002376); DNA binding (GO:0003677); RNA binding (GO:0003723); RNA helicase activity (GO:0003724); double-stranded RNA binding (GO:0003725); single-stranded RNA binding (GO:0003727); helicase activity (GO:0004386); ATP binding (GO:0005524); cytoplasm (GO:0005737); zinc ion binding (GO:0008270); response to virus (GO:0009615); response to b…	2.45921	2.45921	4.58776	11.8183	8.1678e-15	2.74685	2.74685	4.58776	13.2936	1.14992e-20	3.15401	3.15401	4.58776	14.3693	1.23312e-15	1.52977	1.52977	4.58776	6.92579	0.0633841
FBXO2	7.111	1.1	2.01	4.001	0	8.99065	chr4:147,534,776-147,540,526	NM_176848	Fbxo2, F-box protein 2, F-box only protein 2|prion protein ligand 4, Exhibits amyloid-beta binding activity and carbohydrate binding activity. Is predicted to contribute to ubiquitin protein ligase activity. Involved in protein catabolic process; protein ubiquitination; and regulation of protein ubiquitination. Localizes to SCF ubiquitin ligase complex; cytosol; and dendritic spine. Is expressed …	amyloid-beta binding (GO:0001540); protein binding (GO:0005515); cytoplasm (GO:0005737); endoplasmic reticulum (GO:0005783); cytosol (GO:0005829); ubiquitin-dependent protein catabolic process (GO:0006511); glycoprotein catabolic process (GO:0006516); negative regulation of cell proliferation (GO:0008285); membrane (GO:0016020); protein ubiquitination (GO:0016567); SCF ubiquitin ligase complex (G…	2.42893	2.42893	3.44192	8.72777	6.72823e-05	2.48812	2.48812	3.44192	8.99065	4.5219e-05	2.5795	2.5795	3.44192	8.79496	0.00143301	1.97577	1.97577	3.44192	6.69395	0.0574726
SECTM1A	7.111	1.1	2.01	4.001	0	2.35011	chr11:120,928,716-120,942,453	NM_145373	Sectm1a, secreted and transmembrane 1A, secreted and transmembrane protein 1A, Predicted to have cytokine activity. Predicted to be involved in immune response. Predicted to localize to integral component of membrane. Is expressed in cortical plate. Orthologous to human SECTM1 (secreted and transmembrane 1).	cytokine activity (GO:0005125); extracellular region (GO:0005576); plasma membrane (GO:0005886); immune response (GO:0006955); membrane (GO:0016020); integral component of membrane (GO:0016021)	2.42345	2.42345	0.695695	1.78896	0.0351442	2.53981	2.53981	0.695695	1.88113	0.0061385	3.37173	3.37173	0.695695	2.35011	0.00135231	0.792165	-1.26236	0.695695	0.546913	1
PLEKHH2	7.111	1.1	2.01	4.001	0	1.24187	chr17:84,911,234-85,021,482	NM_177606	Plekhh2, pleckstrin homology domain containing, family H (with MyTH4 domain) member 2, pleckstrin homology domain-containing family H member 2, Exhibits actin binding activity and identical protein binding activity. Involved in negative regulation of actin filament depolymerization. Localizes to cortical actin cytoskeleton. Is expressed in s-shaped body. Orthologous to human PLEKHH2 (pleckstrin h…	actin binding (GO:0003779); protein binding (GO:0005515); nucleoplasm (GO:0005654); cytoplasm (GO:0005737); cytosol (GO:0005829); cytoskeleton (GO:0005856); plasma membrane (GO:0005886); membrane (GO:0016020); nuclear body (GO:0016604); lamellipodium (GO:0030027); negative regulation of actin filament depolymerization (GO:0030835); cortical actin cytoskeleton (GO:0030864); cell projection (GO:004…	2.4157	2.4157	0.447113	1.13904	2.86596e-05	2.62614	2.62614	0.447113	1.24187	1.91499e-05	2.22146	2.22146	0.447113	0.988687	0.0124644	1.38287	1.38287	0.447113	0.610572	0.610747
HBA-A1	7.111	1.1	2.01	4.001	0	41.6654	chr11:32,196,488-32,197,303 chr11:32,183,671-32,184,486	NM_008218	Hba-a1, hemoglobin alpha, adult chain 1, hemoglobin subunit alpha|alpha 1 globin|alpha globin 1|alpha-globin|haemaglobin alpha 1|hemoglobin alpha chain, Is predicted to contribute to haptoglobin binding activity and peroxidase activity. Involved in several processes, including erythrocyte development; in utero embryonic development; and response to stilbenoid. Localizes to myelin sheath. Is expre…	in utero embryonic development (GO:0001701); peroxidase activity (GO:0004601); oxygen carrier activity (GO:0005344); extracellular space (GO:0005615); hemoglobin complex (GO:0005833); response to bacterium (GO:0009617); oxygen binding (GO:0019825); heme binding (GO:0020037); cytosolic small ribosomal subunit (GO:0022627); haptoglobin binding (GO:0031720); haptoglobin-hemoglobin complex (GO:003183…	2.40078	2.40078	11.2232	28.0191	0.0155121	2.61648	2.61648	11.2232	30.8526	0.024679	3.75222	3.75222	11.2232	41.6654	0.00033511	0.89072	-1.12269	11.2232	9.8285	1
HBA-A2	7.111	1.1	2.01	4.001	0	41.3694	chr11:32,196,491-32,197,310 chr11:32,183,674-32,184,493	NM_001083955	Hba-a2, hemoglobin alpha, adult chain 2, hemoglobin alpha, adult chain 2|alpha 2 globin, Is predicted to contribute to haptoglobin binding activity; oxygen binding activity; and peroxidase activity. Involved in erythrocyte development; in utero embryonic development; and response to bacterium. Predicted to localize to several cellular components, including cytosolic small ribosomal subunit; hapto…	in utero embryonic development (GO:0001701); peroxidase activity (GO:0004601); extracellular space (GO:0005615); hemoglobin complex (GO:0005833); response to bacterium (GO:0009617); oxygen binding (GO:0019825); heme binding (GO:0020037); cytosolic small ribosomal subunit (GO:0022627); haptoglobin binding (GO:0031720); haptoglobin-hemoglobin complex (GO:0031838); organic acid binding (GO:0043177);…	2.40078	2.40078	11.1434	27.82	0.0155121	2.61648	2.61648	11.1434	30.6334	0.024679	3.75222	3.75222	11.1434	41.3694	0.00033511	0.890721	-1.12269	11.1434	9.75867	1
CCRL2	7.111	1.1	2.01	4.001	0	2.28538	chr9:110,957,337-110,959,774 chr9:110,957,337-110,959,748 chr9:110,957,337-110,960,022	NM_017466 NM_001302376 NM_001302377	Ccrl2, chemokine (C-C motif) receptor-like 2, C-C chemokine receptor-like 2|G-protein coupled beta chemokine receptor|chemokine (C-C) receptor 1-like 2|chemokine receptor CCR11|lipopolysaccharide inducible C-C chemokine receptor related|lipopolysaccharide-inducible C-C chemokine receptor|lipopolysacharide-inducible C-C chemokine receptor, Exhibits chemokine receptor binding activity. Involved in …	G-protein coupled receptor activity (GO:0004930); chemokine receptor activity (GO:0004950); cytoplasm (GO:0005737); plasma membrane (GO:0005886); integral component of plasma membrane (GO:0005887); chemotaxis (GO:0006935); inflammatory response (GO:0006954); immune response (GO:0006955); signal transduction (GO:0007165); G-protein coupled receptor signaling pathway (GO:0007186); positive regulati…	2.39892	2.39892	0.896017	2.23978	0.00057058	2.43872	2.43872	0.896017	2.28538	3.00772e-05	2.28255	2.28255	0.896017	2.01936	0.0151775	1.30976	1.30976	0.896017	1.1515	0.816227
CYP4F18	7.111	1.1	2.01	4.001	0	2.54889	chr8:74,512,380-74,533,525	NM_024444	Cyp4f18, cytochrome P450, family 4, subfamily f, polypeptide 18, cytochrome P450 4F3|cytochrome P450 CYP4F18|cytochrome P450, 4f18|cytochrome P450-LTB-omega|leukotriene-B(4) 20-monooxygenase 2|leukotriene-B(4) omega-1/omega-2 hydroxylase|leukotriene-B(4) omega-hydroxylase 2, Predicted to have monooxygenase activity. Predicted to be involved in several processes, including monocarboxylic acid meta…	very long-chain fatty acid metabolic process (GO:0000038); long-chain fatty acid metabolic process (GO:0001676); monooxygenase activity (GO:0004497); iron ion binding (GO:0005506); cytoplasm (GO:0005737); endoplasmic reticulum (GO:0005783); lipid metabolic process (GO:0006629); regulation of blood pressure (GO:0008217); arachidonic acid monooxygenase activity (GO:0008391); arachidonic acid epoxyg…	2.38417	2.38417	1.0278	2.54889	0.000104113	2.18653	2.18653	1.0278	2.35454	0.00196372	2.31216	2.31216	1.0278	2.3488	0.0124596	0.742634	-1.34656	1.0278	0.749862	0.872074
RTP4	7.111	1.1	2.01	4.001	0	29.586	chr16:23,610,004-23,614,308	NM_023386	Rtp4, receptor transporter protein 4, receptor-transporting protein 4|28 kDa interferon-responsive protein|28kD interferon alpha responsive protein, Predicted to have olfactory receptor binding activity. Predicted to be involved in defense response to virus; detection of chemical stimulus involved in sensory perception of bitter taste; and establishment of protein localization to membrane. Predic…	detection of chemical stimulus involved in sensory perception of bitter taste (GO:0001580); protein binding (GO:0005515); cytoplasm (GO:0005737); protein targeting to membrane (GO:0006612); membrane (GO:0016020); integral component of membrane (GO:0016021); olfactory receptor binding (GO:0031849); protein insertion into membrane (GO:0051205); defense response to virus (GO:0051607)	2.38151	2.38151	9.65046	24.0568	3.95734e-18	2.78335	2.78335	9.65046	28.3256	1.84627e-23	3.08986	3.08986	9.65046	29.586	2.40938e-17	1.46694	1.46694	9.65046	13.9635	0.0869912
SLC6A2	7.111	1.1	2.01	4.001	0	3.13861	chr8:95,484,945-95,525,566	NM_009209	Slc6a2, solute carrier family 6 (neurotransmitter transporter, noradrenalin), member 2, sodium-dependent noradrenaline transporter|NE transporter|norepinephrine transporter|solute carrier family 6 member 2, Exhibits monoamine transmembrane transporter activity and neurotransmitter transmembrane transporter activity. Involved in neurotransmitter reuptake; norepinephrine uptake; and response to pai…	actin binding (GO:0003779); neurotransmitter transporter activity (GO:0005326); neurotransmitter:sodium symporter activity (GO:0005328); dopamine:sodium symporter activity (GO:0005330); norepinephrine:sodium symporter activity (GO:0005334); plasma membrane (GO:0005886); integral component of plasma membrane (GO:0005887); neurotransmitter transport (GO:0006836); monoamine transmembrane transporter…	2.36842	2.36842	1.04718	2.61168	0.00297805	2.8289	2.8289	1.04718	3.13861	1.12446e-06	2.50028	2.50028	1.04718	2.61443	0.00364148	1.15064	1.15064	1.04718	1.1933	1
CD69	7.111	1.1	2.01	4.001	0	2.86116	chr6:129,217,342-129,225,387	NM_001033122	Cd69, CD69 antigen, early activation antigen CD69|Very Early Activation Antigen, Predicted to have calcium ion binding activity and identical protein binding activity. Involved in cellular response to drug. Localizes to external side of plasma membrane. Orthologous to human CD69 (CD69 molecule).	calcium ion binding (GO:0005509); external side of plasma membrane (GO:0009897); cell surface (GO:0009986); membrane (GO:0016020); integral component of membrane (GO:0016021); carbohydrate binding (GO:0030246); protein-containing complex (GO:0032991); cellular response to drug (GO:0035690); identical protein binding (GO:0042802)	2.36492	2.36492	0.591745	1.45889	0.00099895	3.35194	3.35194	0.591745	2.08386	1.27176e-07	4.88459	4.88459	0.591745	2.86116	9.95662e-08	2.15637	2.15637	0.591745	1.2583	0.221863
KRT1	13.1012	1.1	0	4.001	8.0002	11.9378	chr15:101,675,856-101,681,217	NM_008473	Krt1, keratin 1, keratin, type II cytoskeletal 1|67 kDa cytokeratin|CK-1|K1|cytokeratin-1|keratin 86|keratin complex 2, basic, gene 1|type-II keratin Kb1, Predicted to have carbohydrate binding activity and protein heterodimerization activity. Predicted to be a structural constituent of skin epidermis. Involved in establishment of skin barrier and negative regulation of inflammatory response. Loc…	cornified envelope (GO:0001533); complement activation, lectin pathway (GO:0001867); intermediate filament (GO:0005882); plasma membrane (GO:0005886); membrane (GO:0016020); peptide cross-linking (GO:0018149); carbohydrate binding (GO:0030246); structural constituent of epidermis (GO:0030280); keratin filament (GO:0045095); protein heterodimerization activity (GO:0046982); negative regulation of …	85.2067	85.2067	0.130405	11.9378	0.043786	0.249629	-4.00595	0.130405	0.0336337	0.108336	28.4884	28.4884	0.130405	3.80046	0.00213827	0.0450177	-22.2135	0.130405	0.00489274	0.0161818
TRIM30A	7.111	1.1	2.01	4.001	0	15.601	chr7:111,557,539-111,613,707	NM_009099	Trim30a, tripartite motif-containing 30A, tripartite motif-containing protein 30A|down regulatory protein of interleukin-2 receptor|regulatory protein, T lymphocyte 1|tripartite motif protein 30|tripartite motif-containing 30|tripartite motif-containing protein 30, Predicted to have protein homodimerization activity; protein kinase binding activity; and ubiquitin protein ligase activity. Involved…	protein polyubiquitination (GO:0000209); DNA binding (GO:0003677); nucleus (GO:0005634); nucleoplasm (GO:0005654); cytoplasm (GO:0005737); cytosol (GO:0005829); zinc ion binding (GO:0008270); response to bacterium (GO:0009617); regulation of gene expression (GO:0010468); positive regulation of autophagy (GO:0010508); protein ubiquitination (GO:0016567); protein kinase binding (GO:0019901); negati…	2.3322	2.3322	5.46373	13.3665	6.55348e-16	2.7055	2.7055	5.46373	15.601	1.28388e-22	2.51119	2.51119	5.46373	13.6262	1.11422e-10	1.43599	1.43599	5.46373	7.74342	0.129731
SLC15A3	7.111	1.1	2.01	4.001	0	33.3904	chr19:10,917,033-10,932,405	NM_023044	Slc15a3, solute carrier family 15, member 3, solute carrier family 15 member 3|cAMP inducible gene 1|cAMP-inducible gene 1 protein|peptide transporter 3|peptide/histidine transporter 2, Exhibits peptidoglycan transmembrane transporter activity. Involved in peptidoglycan transport and positive regulation of nucleotide-binding activity oligomerization domain containing 2 signaling pathway. Localize…	immune system process (GO:0002376); lysosome (GO:0005764); lysosomal membrane (GO:0005765); endosome (GO:0005768); oligopeptide transport (GO:0006857); endosome membrane (GO:0010008); protein transport (GO:0015031); symporter activity (GO:0015293); peptidoglycan transmembrane transporter activity (GO:0015647); peptide transport (GO:0015833); peptidoglycan transport (GO:0015835); membrane (GO:0016…	2.28412	2.28412	13.9625	33.3904	5.56594e-16	2.03833	2.03833	13.9625	29.9797	4.01e-16	2.08085	2.08085	13.9625	28.7671	1.39484e-06	1.36052	1.36052	13.9625	18.6928	0.083892
RHOV	5.101	1.1	0	4.001	0	1.44899	chr2:119,094,936-119,096,962	NM_145530	Rhov, ras homolog family member V, rho-related GTP-binding protein RhoV|ras homolog gene family, member V, Predicted to have GTP binding activity and GTPase activity. Predicted to be involved in several processes, including Cdc42 protein signal transduction; cell projection assembly; and endocytosis. Predicted to localize to endosome and plasma membrane. Is expressed in alimentary system; central…	nucleotide binding (GO:0000166); GTPase activity (GO:0003924); GTP binding (GO:0005525); endosome (GO:0005768); plasma membrane (GO:0005886); endocytosis (GO:0006897); signal transduction (GO:0007165); small GTPase mediated signal transduction (GO:0007264); membrane (GO:0016020); cell migration (GO:0016477); cell projection assembly (GO:0030031); Cdc42 protein signal transduction (GO:0032488); me…	2.94476	2.94476	0.469852	1.44899	0.000506661	1.65534	1.65534	0.469852	0.820937	0.272153	2.93976	2.93976	0.469852	1.37059	0.0147182	1.15342	1.15342	0.469852	0.532928	1
CXCR2	5.101	1.1	0	4.001	0	1.99834	chr1:74,200,567-74,207,820	NM_009909	Cxcr2, chemokine (C-X-C motif) receptor 2, C-X-C chemokine receptor type 2|CXC-R2|CXCR-2|GRO/MGSA receptor|IL-8 receptor alpha chain|IL-8R B|chemokine (C-X-C) receptor 2|high affinity interleukin-8 receptor B|interleukin 8 receptor, beta|interleukin-8 receptor type B, Exhibits chemokine receptor activity. Involved in negative regulation of apoptotic process. Predicted to localize to several cellu…	acute inflammatory response to antigenic stimulus (GO:0002438); positive regulation of leukocyte chemotaxis (GO:0002690); interleukin-8 receptor activity (GO:0004918); G-protein coupled receptor activity (GO:0004930); chemokine receptor activity (GO:0004950); protein binding (GO:0005515); nucleoplasm (GO:0005654); plasma membrane (GO:0005886); chemotaxis (GO:0006935); immune response (GO:0006955)…	2.85573	2.85573	0.669691	1.99834	5.3715e-05	1.53691	1.53691	0.669691	1.08128	0.111068	2.24227	2.24227	0.669691	1.48728	0.0155542	0.898703	-1.11272	0.669691	0.592148	1
KLRC1	3.11	1.1	2.01	0	0	1.07356	chr6:129,616,034-129,628,991	NM_010652 NM_001136068 NM_001288664	Klrc1, killer cell lectin-like receptor subfamily C, member 1, NKG2-A/NKG2-B type II integral membrane protein|Cluster of Differentiation 159a, Predicted to have HLA-E specific inhibitory MHC class Ib receptor activity and MHC class I protein complex binding activity. Predicted to be involved in CD8-positive, gamma-delta intraepithelial T cell differentiation; natural killer cell inhibitory signa…	negative regulation of T cell mediated cytotoxicity (GO:0001915); CD8-positive, gamma-delta intraepithelial T cell differentiation (GO:0002305); natural killer cell inhibitory signaling pathway (GO:0002769); integral component of plasma membrane (GO:0005887); external side of plasma membrane (GO:0009897); MHC class I protein complex binding (GO:0023024); receptor complex (GO:0043235); negative re…	2.87268	2.87268	0.339955	1.02679	0.0177204	2.98314	2.98314	0.339955	1.07356	0.00921368	2.30873	2.30873	0.339955	0.781524	0.168606	1.58832	1.58832	0.339955	0.535298	0.817894
TREM3	3.11	1.1	2.01	0	0	1.13625	chr17:48,386,895-48,398,213	NM_021407	Trem3, triggering receptor expressed on myeloid cells 3, triggering receptor expressed on myeloid cells 3|triggering receptor expressed on monocytes 3, Involved in several processes, including cytokine production; neutrophil migration; and neutrophil-mediated killing of gram-negative bacterium. Predicted to localize to integral component of membrane and plasma membrane.	lipopolysaccharide binding (GO:0001530); cytokine production (GO:0001816); cytokine production involved in immune response (GO:0002367); protein binding (GO:0005515); plasma membrane (GO:0005886); membrane (GO:0016020); integral component of membrane (GO:0016021); cell migration (GO:0016477); neutrophil chemotaxis (GO:0030593); chemokine production (GO:0032602); peptidoglycan binding (GO:0042834)…	2.59553	2.59553	0.372349	1.02443	0.00917767	2.85374	2.85374	0.372349	1.13625	0.0024119	2.52615	2.52615	0.372349	0.948652	0.0903511	0.89303	-1.11978	0.372349	0.329818	1
IL27	3.11	1.1	2.01	0	0	1.25513	chr7:133,732,808-133,738,424	NM_145636	Il27, interleukin 27, interleukin-27 subunit alpha|IL-27 p28 subunit|IL-27 subunit alpha|interleukin 30, Exhibits interleukin-27 receptor binding activity. Involved in positive regulation of defense response to virus by host and regulation of T cell proliferation. Localizes to extracellular space. Is expressed in decidua; embryo; and extraembryonic component. Human ortholog(s) of this gene implic…	positive regulation of defense response to virus by host (GO:0002230); immune system process (GO:0002376); signaling receptor binding (GO:0005102); cytokine activity (GO:0005125); protein binding (GO:0005515); extracellular region (GO:0005576); extracellular space (GO:0005615); cytosol (GO:0005829); inflammatory response (GO:0006954); positive regulation of interferon-gamma production (GO:0032729…	2.98028	2.98028	0.389311	1.25513	0.0115324	2.38843	2.38843	0.389311	1.00885	0.0335341	2.24486	2.24486	0.389311	0.887567	0.180562	0.74119	-1.34918	0.389311	0.287933	1
SERPINB9B	3.11	1.1	2.01	0	0	1.257	chr13:33,119,282-33,132,427	NM_011452	Serpinb9b, serine (or cysteine) peptidase inhibitor, clade B, member 9b, serine (or cysteine) proteinase inhibitor, clade B, member 9b|serine protease inhibitor 10|serine proteinase inhibitor R86, Predicted to have serine-type endopeptidase inhibitor activity. Involved in T cell mediated cytotoxicity. Predicted to localize to cytoplasm and extracellular space. Is expressed in atrioventricular can…	T cell mediated cytotoxicity (GO:0001913); serine-type endopeptidase inhibitor activity (GO:0004867); protein binding (GO:0005515); extracellular space (GO:0005615); cytoplasm (GO:0005737); negative regulation of endopeptidase activity (GO:0010951)	7.40224	7.40224	0.163635	1.257	1.20266e-09	6.5788	6.5788	0.163635	1.1213	3.23919e-09	2.02293	2.02293	0.163635	0.328262	0.350583	0.587153	-1.70313	0.163635	0.0928889	0.804039
COL9A3	3.11	1.1	2.01	0	0	1.26014	chr2:180,332,926-180,356,890	NM_009936	Col9a3, collagen, type IX, alpha 3, collagen alpha-3(IX) chain|procollagen, type IX, alpha 3, Predicted to be an extracellular matrix structural constituent. Involved in female gonad development and male gonad development. Localizes to collagen-containing extracellular matrix. Is expressed in several structures, including brain; cranium; eye; hindlimb digit mesenchyme; and reproductive system. Hu…	extracellular matrix structural constituent (GO:0005201); collagen type IX trimer (GO:0005594); basement membrane (GO:0005604); extracellular space (GO:0005615); male gonad development (GO:0008584); female gonad development (GO:0008585); extracellular matrix structural constituent conferring tensile strength (GO:0030020); extracellular matrix organization (GO:0030198); extracellular matrix (GO:00…	2.54118	2.54118	0.471414	1.26014	0.0011712	2.32356	2.32356	0.471414	1.16158	0.00144826	2.05196	2.05196	0.471414	0.964654	0.0921683	1.3039	1.3039	0.471414	0.608347	0.893245
GDPD2	3.11	1.1	2.01	0	0	1.34662	chrX:97,925,185-97,934,238	NM_023608	Gdpd2, glycerophosphodiester phosphodiesterase domain containing 2, glycerophosphoinositol inositolphosphodiesterase GDPD2|glycerophosphodiester phosphodiesterase 3|osteoblast differentiation promoting factor, Predicted to have glycerophosphoinositol inositolphosphodiesterase activity and metal ion binding activity. Involved in actin filament reorganization and positive regulation of osteoblast d…	cytoplasm (GO:0005737); cytoskeleton (GO:0005856); actin filament (GO:0005884); plasma membrane (GO:0005886); lipid metabolic process (GO:0006629); phosphoric diester hydrolase activity (GO:0008081); membrane (GO:0016020); integral component of membrane (GO:0016021); hydrolase activity (GO:0016787); lamellipodium (GO:0030027); positive regulation of osteoblast differentiation (GO:0045669); metal …	2.89826	2.89826	0.334524	1.03311	0.000529543	3.78112	3.78112	0.334524	1.34662	7.36833e-05	2.26234	2.26234	0.334524	0.756564	0.11142	1.2862	1.2862	0.334524	0.42798	0.965059
KLRK1	3.11	1.1	2.01	0	0	1.3737	chr6:129,560,340-129,572,701 chr6:129,560,340-129,573,882	NM_001083322 NM_033078 NM_001286018	Klrk1, killer cell lectin-like receptor subfamily K, member 1, NKG2-D type II integral membrane protein|NK cell receptor D|NKG2-D-activating NK receptor|natural killer cell group 2D, Exhibits several functions, including MHC class I protein binding activity; MHC class Ib receptor activity; and identical protein binding activity. Involved in several processes, including positive regulation of inna…	stimulatory C-type lectin receptor signaling pathway (GO:0002223); adaptive immune response (GO:0002250); immune system process (GO:0002376); positive regulation of natural killer cell mediated cytotoxicity directed against tumor cell target (GO:0002860); protein binding (GO:0005515); plasma membrane (GO:0005886); external side of plasma membrane (GO:0009897); cell surface (GO:0009986); membrane …	2.24359	2.24359	0.582175	1.3737	0.000529735	2.19793	2.19793	0.582175	1.35228	0.000500946	1.24954	1.24954	0.582175	0.722842	0.878155	0.929977	-1.07529	0.582175	0.535045	1
IDO1	3.11	1.1	2.01	0	0	1.40297	chr8:25,694,604-25,707,424 chr8:25,694,604-25,706,138	NM_008324 NM_001293690	Ido1, indoleamine 2,3-dioxygenase 1, indoleamine 2,3-dioxygenase 1|IDO-1|indole 2,3-dioxygenase|indoleamine-pyrrole 2,3 dioxygenase, Exhibits tryptophan 2,3-dioxygenase activity. Involved in several processes, including carboxylic acid metabolic process; regulation of apoptotic process; and regulation of cytokine production. Localizes to smooth muscle contractile fiber and stereocilium bundle. Is…	immune system process (GO:0002376); cytokine production involved in inflammatory response (GO:0002534); positive regulation of T cell tolerance induction (GO:0002666); positive regulation of chronic inflammatory response (GO:0002678); positive regulation of type 2 immune response (GO:0002830); tryptophan 2,3-dioxygenase activity (GO:0004833); protein binding (GO:0005515); cytoplasm (GO:0005737); …	6.0861	6.0861	0.221329	1.40297	1.17558e-08	5.06922	5.06922	0.221329	1.16973	4.76937e-08	2.46746	2.46746	0.221329	0.539097	0.0867744	1.18407	1.18407	0.221329	0.256015	1
TNF	3.11	1.1	2.01	0	0	1.58676	chr17:35,336,311-35,338,952	NM_013693 NM_001278601	Tnf, tumor necrosis factor, tumor necrosis factor|cachectin|tumor necrosis factor ligand 1f|tumor necrosis factor ligand superfamily member 2|tumor necrosis factor-alpha, Exhibits cytokine activity; protease binding activity; and tumor necrosis factor receptor binding activity. Involved in several processes, including apoptotic signaling pathway; positive regulation of intracellular signal transd…	negative regulation of transcription by RNA polymerase II (GO:0000122); MAPK cascade (GO:0000165); activation of MAPKKK activity (GO:0000185); activation of MAPK activity (GO:0000187); transcription regulatory region sequence-specific DNA binding (GO:0000976); microglial cell activation (GO:0001774); cell activation (GO:0001775); positive regulation of cytokine production (GO:0001819); phagocytic…	2.94656	2.94656	0.520545	1.58676	0.000381317	2.70633	2.70633	0.520545	1.46723	0.00150032	2.32284	2.32284	0.520545	1.18714	0.0538478	1.60499	1.60499	0.520545	0.815629	0.557991
GM5431	3.11	1.1	2.01	0	0	1.60186	chr11:48,700,923-48,715,654	NM_001024230	Gm5431, predicted gene 5431, uncharacterized protein LOC432555|Immunity related GTPase, B9-B8 tandem, WSB specific|OTTMUSPWKG00059376|OTTMUSWSBG00059274|novel interferon-inducible GTPase (IIGP) family member, Predicted to have GTPase activity. Predicted to be involved in cellular response to interferon-beta and defense response. Predicted to localize to endoplasmic reticulum membrane.	GTPase activity (GO:0003924); endoplasmic reticulum membrane (GO:0005789); defense response (GO:0006952); cellular response to interferon-beta (GO:0035458)	2.91931	2.91931	0.464217	1.43921	0.000103661	3.23012	3.23012	0.464217	1.60186	4.38117e-06	2.02757	2.02757	0.464217	0.940444	0.136738	0.672318	-1.48739	0.464217	0.309249	0.773962
EAR2	3.11	1.1	2.01	0	0	1.65649	chr14:44,680,318-44,681,196	NM_007895	Ear2, eosinophil-associated, ribonuclease A family, member 2, eosinophil cationic protein 2|RNase 3-2|eosinophil secondary granule ribonuclease 2|eosinophil-associated ribonuclease 13|eosinophil-associated ribonuclease 2|eosinophil-derived neurotoxin, liver|ribonuclease 3-2|ribonuclease A f3, Predicted to have ribonuclease activity. Involved in chemotaxis. Predicted to localize to extracellular s…	innate immune response in mucosa (GO:0002227); nucleic acid binding (GO:0003676); nuclease activity (GO:0004518); endonuclease activity (GO:0004519); ribonuclease activity (GO:0004540); extracellular space (GO:0005615); chemotaxis (GO:0006935); hydrolase activity (GO:0016787)	6.78693	6.78693	0.174572	1.23908	0.000213502	8.99005	8.99005	0.174572	1.65649	0.000263493	2.1882	2.1882	0.174572	0.376751	0.367827	1.66537	1.66537	0.174572	0.283037	0.891469
CD55	3.11	1.1	2.01	0	0	1.6962	chr1:132,335,606-132,359,317	NM_010016	Cd55, CD55 molecule, decay accelerating factor for complement, complement decay-accelerating factor, GPI-anchored|CD55 antigen|Cromer blood group|GPI anchor addition signal|complement-glycosylphosphatidylinositol|decay accelerating factor 1, Predicted to have enzyme inhibitor activity; lipid binding activity; and virus receptor activity. Involved in regulation of complement activation, classical …	virus receptor activity (GO:0001618); immune system process (GO:0002376); T cell mediated immunity (GO:0002456); enzyme inhibitor activity (GO:0004857); plasma membrane (GO:0005886); complement activation, classical pathway (GO:0006958); lipid binding (GO:0008289); external side of plasma membrane (GO:0009897); cell surface (GO:0009986); membrane (GO:0016020); apical plasma membrane (GO:0016324);…	3.40375	3.40375	0.481618	1.6962	3.99504e-06	2.14052	2.14052	0.481618	1.07405	0.00703067	1.91137	1.91137	0.481618	0.909385	0.350425	1.57307	1.57307	0.481618	0.741675	0.476963
P2RY14	3.11	1.1	2.01	0	0	1.76772	chr3:58,918,544-58,935,040 chr3:58,918,544-58,935,250 chr3:58,918,544-58,936,384 chr3:58,918,544-58,957,414 chr3:58,918,544-58,934,684	NM_133200 NM_001008497 NM_001287119 NM_001287120 NM_001287121 NM_001287122 NM_001287123 NM_001287124	P2ry14, purinergic receptor P2Y, G-protein coupled, 14, P2Y purinoceptor 14|G-protein coupled receptor 105|UDP-glucose receptor, Predicted to have G protein-coupled purinergic nucleotide receptor activity. Involved in hematopoietic stem cell homeostasis. Predicted to localize to integral component of membrane and plasma membrane. Orthologous to human P2RY14 (purinergic receptor P2Y14).	G-protein coupled receptor activity (GO:0004930); plasma membrane (GO:0005886); immune response (GO:0006955); signal transduction (GO:0007165); G-protein coupled receptor signaling pathway (GO:0007186); membrane (GO:0016020); integral component of membrane (GO:0016021); G-protein coupled purinergic nucleotide receptor activity (GO:0045028); hematopoietic stem cell homeostasis (GO:0061484)	2.64023	2.64023	0.633415	1.76772	0.000567214	2.58173	2.58173	0.633415	1.73682	1.81752e-05	1.33176	1.33176	0.633415	0.83986	0.750923	0.962573	-1.03888	0.633415	0.603539	1
F830016B08RIK	3.11	1.1	2.01	0	0	1.93972	chr18:60,453,033-60,462,670	NM_001101475	F830016B08Rik, RIKEN cDNA F830016B08 gene, interferon-inducible GTPase-like|interferon-gamma-inducible GTPase Ifgga4 protein, Predicted to have GTPase activity. Predicted to be involved in cellular response to interferon-beta and defense response. Predicted to localize to endoplasmic reticulum membrane.	GTPase activity (GO:0003924); endoplasmic reticulum membrane (GO:0005789); defense response (GO:0006952); cellular response to interferon-beta (GO:0035458)	3.06317	3.06317	0.600398	1.93972	0.00185388	2.25823	2.25823	0.600398	1.44496	0.0212204	2.09989	2.09989	0.600398	1.26246	0.145078	1.14724	1.14724	0.600398	0.684377	1
CD80	3.11	1.1	2.01	0	0	2.14687	chr16:38,459,012-38,487,014	NM_009855	Cd80, CD80 antigen, T-lymphocyte activation antigen CD80|B7 protein|activation B7-1 antigen, Predicted to have coreceptor activity. Involved in T cell costimulation; cellular response to lipopolysaccharide; and positive regulation of alpha-beta T cell proliferation. Localizes to external side of plasma membrane. Is expressed in heart ventricle and skin. Human ortholog(s) of this gene implicated i…	protein binding (GO:0005515); immune response (GO:0006955); cell surface receptor signaling pathway (GO:0007166); external side of plasma membrane (GO:0009897); cell surface (GO:0009986); coreceptor activity (GO:0015026); membrane (GO:0016020); integral component of membrane (GO:0016021); T cell costimulation (GO:0031295); positive regulation of T cell proliferation (GO:0042102); negative regulat…	2.75375	2.75375	0.738717	2.14687	7.47366e-05	2.47678	2.47678	0.738717	1.94103	0.00123992	1.16228	1.16228	0.738717	0.854939	1	1.23665	1.23665	0.738717	0.905364	1
PDCD1	3.11	1.1	2.01	0	0	2.26092	chr1:95,934,881-95,949,130	NM_008798	Pdcd1, programmed cell death 1, programmed cell death protein 1|mPD-1|programmed cell death 1 protein|protein PD-1, Involved in negative regulation of immune response; negative regulation of tolerance induction; and regulation of apoptotic process. Localizes to external side of plasma membrane. Is expressed in retina. Used to study dilated cardiomyopathy and systemic lupus erythematosus. Human or…	adaptive immune response (GO:0002250); immune system process (GO:0002376); negative regulation of tolerance induction (GO:0002644); protein binding (GO:0005515); plasma membrane (GO:0005886); apoptotic process (GO:0006915); external side of plasma membrane (GO:0009897); membrane (GO:0016020); integral component of membrane (GO:0016021); positive regulation of apoptotic process (GO:0043065); negat…	3.28496	3.28496	0.648452	2.26092	0.00178736	3.01701	3.01701	0.648452	2.08701	0.000488809	1.69433	1.69433	0.648452	1.10038	0.412981	0.642589	-1.5562	0.648452	0.413772	0.852043
CD8A	3.11	1.1	2.01	0	0	2.3195	chr6:71,323,420-71,329,165	NM_001081110 NM_009857	Cd8a, CD8 antigen, alpha chain, T-cell surface glycoprotein CD8 alpha chain|Lyt-2.1 lymphocyte differentiation antigen (AA at 100)|T-cell surface glycoprotein Lyt-2, Exhibits identical protein binding activity. Involved in several processes, including cytotoxic T cell differentiation; defense response to virus; and positive regulation of calcium-mediated signaling. Localizes to external side of p…	adaptive immune response (GO:0002250); immune system process (GO:0002376); T cell mediated immunity (GO:0002456); protein binding (GO:0005515); plasma membrane (GO:0005886); cell surface receptor signaling pathway (GO:0007166); external side of plasma membrane (GO:0009897); cell surface (GO:0009986); membrane (GO:0016020); integral component of membrane (GO:0016021); protein kinase binding (GO:00…	3.06881	3.06881	0.724096	2.3195	0.00480916	2.46719	2.46719	0.724096	1.876	0.00538002	1.7857	1.7857	0.724096	1.28015	0.273037	1.57894	1.57894	0.724096	1.12739	0.653288
KLRD1	3.11	1.1	2.01	0	0	2.3466	chr6:129,541,828-129,548,793	NM_010654	Klrd1, killer cell lectin-like receptor, subfamily D, member 1, natural killer cells antigen CD94, Predicted to have HLA-E specific inhibitory MHC class Ib receptor activity; MHC protein complex binding activity; and protein antigen binding activity. Predicted to be involved in natural killer cell mediated immunity; regulation of leukocyte mediated cytotoxicity; and stimulatory C-type lectin rece…	negative regulation of T cell mediated cytotoxicity (GO:0001915); stimulatory C-type lectin receptor signaling pathway (GO:0002223); natural killer cell mediated immunity (GO:0002228); adaptive immune response (GO:0002250); immune system process (GO:0002376); plasma membrane (GO:0005886); integral component of plasma membrane (GO:0005887); external side of plasma membrane (GO:0009897); membrane (…	3.14666	3.14666	0.690936	2.30875	0.000944896	3.18624	3.18624	0.690936	2.3466	0.00789769	2.38688	2.38688	0.690936	1.65668	0.101202	1.16046	1.16046	0.690936	0.798423	1
EAR3	3.11	1.1	2.01	0	0	2.50274	chr14:44,680,551-44,681,022	NM_017388	Ear3, eosinophil-associated, ribonuclease A family, member 3, eosinophil cationic-type ribonuclease 3|MR-3|eosinophil-associated ribonuclease 3|murine ribonuclease 3|ribonuclease, RNase A family 3, Predicted to have ribonuclease activity. Predicted to be involved in chemotaxis and innate immune response in mucosa. Predicted to localize to extracellular space. Orthologous to human RNASE2 (ribonucl…	innate immune response in mucosa (GO:0002227); nucleic acid binding (GO:0003676); nuclease activity (GO:0004518); endonuclease activity (GO:0004519); ribonuclease activity (GO:0004540); extracellular space (GO:0005615); chemotaxis (GO:0006935); hydrolase activity (GO:0016787)	6.67018	6.67018	0.265379	1.85076	0.000229066	8.93389	8.93389	0.265379	2.50274	0.000292608	2.18821	2.18821	0.265379	0.572725	0.367797	1.66538	1.66538	0.265379	0.430265	0.891463
EAR12	3.11	1.1	2.01	0	0	2.50274	chr14:44,680,551-44,681,022	NM_001012766	Ear12, eosinophil-associated, ribonuclease A family, member 12	molecular_function (GO:0003674); cellular_component (GO:0005575); biological_process (GO:0008150)	6.67017	6.67017	0.265379	1.85076	0.000229066	8.93388	8.93388	0.265379	2.50274	0.000292608	2.1882	2.1882	0.265379	0.572725	0.367827	1.66541	1.66541	0.265379	0.430265	0.891327
PYHIN1	3.11	1.1	2.01	0	0	2.52636	chr1:175,560,989-175,578,059	NM_175026	Pyrin and HIN domain family, member 1, pyrin and HIN domain-containing protein 1	RNA polymerase II proximal promoter sequence-specific DNA binding (GO:0000978); transcriptional repressor activity, RNA polymerase II transcription regulatory region sequence-specific DNA binding (GO:0001227); activation of innate immune response (GO:0002218); double-stranded DNA binding (GO:0003690); nucleus (GO:0005634); nucleoplasm (GO:0005654); nucleolus (GO:0005730); cytosol (GO:0005829); tr…	3.01396	3.01396	0.798827	2.52636	7.44962e-11	2.96492	2.96492	0.798827	2.50287	2.12131e-10	1.85238	1.85238	0.798827	1.46969	0.056797	1.60983	1.60983	0.798827	1.27094	0.645653
PRELP	3.11	1.1	2.01	0	0	2.54317	chr1:135,806,881-135,817,978	NM_054077	Prelp, proline arginine-rich end leucine-rich repeat, prolargin|proline-arginine-rich end leucine-rich repeat protein, Predicted to have heparin binding activity. Involved in cell aging. Localizes to collagen-containing extracellular matrix. Is expressed in several structures, including alimentary system; connective tissue; eye; nervous system; and reproductive system. Orthologous to human PRELP …	extracellular matrix structural constituent (GO:0005201); extracellular region (GO:0005576); extracellular space (GO:0005615); cell aging (GO:0007569); heparin binding (GO:0008201); extracellular matrix structural constituent conferring compression resistance (GO:0030021); collagen-containing extracellular matrix (GO:0062023)	2.18822	2.18822	1.05519	2.41674	0.0021563	2.29251	2.29251	1.05519	2.54317	0.00018923	1.99732	1.99732	1.05519	2.08672	0.0291706	0.735869	-1.35894	1.05519	0.763048	0.761939
PCK1	3.11	1.1	2.01	0	0	2.60193	chr2:172,978,573-172,984,754	NM_011044	Pck1, phosphoenolpyruvate carboxykinase 1, cytosolic, phosphoenolpyruvate carboxykinase, cytosolic [GTP]|phosphoenolpyruvate carboxykinase, cytosolic|phosphoenolpyruvate carboxylase|serine-protein kinase PCK1, Exhibits phosphoenolpyruvate carboxykinase (GTP) activity. Involved in several processes, including carboxylic acid metabolic process; cellular response to potassium ion starvation; and glu…	nucleotide binding (GO:0000166); magnesium ion binding (GO:0000287); nucleoside diphosphate kinase activity (GO:0004550); phosphoenolpyruvate carboxykinase activity (GO:0004611); phosphoenolpyruvate carboxykinase (GTP) activity (GO:0004613); GTP binding (GO:0005525); cytoplasm (GO:0005737); mitochondrion (GO:0005739); endoplasmic reticulum (GO:0005783); cytosol (GO:0005829); glucose metabolic pro…	8.1109	8.11091	0.310876	2.60193	0.0206738	6.76413	6.76413	0.310876	2.18138	0.0137082	4.70026	4.70026	0.310876	1.42551	0.128723	1.72901	1.72901	0.310876	0.524095	0.959832
CD200R4	3.11	1.1	2.01	0	0	2.60379	chr16:44,820,840-44,839,263	NM_207244	Cd200r4, CD200 receptor 4, cell surface glycoprotein CD200 receptor 4|CD200 cell surface glycoprotein receptor|CD200 cell surface glycoprotein receptor-like 4|CD200 cell surface glycoprotein receptor-like a|CD200 receptor-like 4|CD200RLa|cell surface glycoprotein OX2 receptor 4, Exhibits signaling receptor activity. Predicted to be involved in regulation of neuroinflammatory response. Localizes t…	protein binding (GO:0005515); external side of plasma membrane (GO:0009897); membrane (GO:0016020); integral component of membrane (GO:0016021); signaling receptor activity (GO:0038023)	2.02576	2.02576	0.920465	1.95439	0.00384635	2.6796	2.6796	0.920465	2.60379	6.63544e-07	1.75066	1.75066	0.920465	1.60036	0.163573	0.990236	-1.00986	0.920465	0.89856	1
CST7	3.11	1.1	2.01	0	0	2.65314	chr2:150,396,150-150,404,680	NM_009977	Cst7, cystatin F (leukocystatin), cystatin-F|cystatin-7|cystatin-like metastasis-associated protein, Exhibits cysteine-type endopeptidase inhibitor activity. Involved in inhibition of cysteine-type endopeptidase activity; negative regulation of microglial cell activation; and positive regulation of myelination. Localizes to several cellular components, including Golgi apparatus; late endosome; an…	cysteine-type endopeptidase inhibitor activity (GO:0004869); extracellular region (GO:0005576); extracellular space (GO:0005615); cytoplasm (GO:0005737); lysosome (GO:0005764); endosome (GO:0005768); late endosome (GO:0005770); multivesicular body (GO:0005771); endoplasmic reticulum (GO:0005783); Golgi apparatus (GO:0005794); immune response (GO:0006955); negative regulation of peptidase activity…	3.51424	3.51424	0.719928	2.65314	1.3073e-06	2.59252	2.59252	0.719928	1.96403	0.000287058	1.25442	1.25442	0.719928	0.897607	0.963617	1.21004	1.21004	0.719928	0.858146	1
FCRL6	3.11	1.1	2.01	0	0	2.72095	chr1:174,526,770-174,532,682	NM_001164725	Fcrl6, Fc receptor-like 6, Fc receptor-like protein 6|cell surface glycoprotein gp42|fcR-like protein 6, Exhibits protein phosphatase binding activity. Predicted to be involved in cell surface receptor signaling pathway and regulation of immune response. Localizes to external side of plasma membrane. Is expressed in testis and thyroid gland. Orthologous to human FCRL6 (Fc receptor like 6).	transmembrane signaling receptor activity (GO:0004888); plasma membrane (GO:0005886); integral component of plasma membrane (GO:0005887); cell surface receptor signaling pathway (GO:0007166); external side of plasma membrane (GO:0009897); membrane (GO:0016020); integral component of membrane (GO:0016021); phosphatase binding (GO:0019902); protein phosphatase binding (GO:0019903); MHC class II pro…	8.13623	8.13623	0.312617	2.72095	7.05942e-16	4.19092	4.19092	0.312617	1.40223	3.16265e-05	0.462378	-2.16273	0.312617	0.145255	0.329547	0.582057	-1.71805	0.312617	0.180837	0.642589
BATF	3.11	1.1	2.01	0	0	3.10862	chr12:87,027,669-87,050,037	NM_016767	Batf, basic leucine zipper transcription factor, ATF-like, basic leucine zipper transcriptional factor ATF-like|B-cell-activating transcription factor|activating transcription factor B|basic leucine zipper transcription factor-like, Exhibits DNA-binding transcription activator activity, RNA polymerase II-specific and RNA polymerase II cis-regulatory region sequence-specific DNA binding activity. …	RNA polymerase II proximal promoter sequence-specific DNA binding (GO:0000978); RNA polymerase II transcription factor activity, sequence-specific DNA binding (GO:0000981); transcriptional activator activity, RNA polymerase II transcription regulatory region sequence-specific DNA binding (GO:0001228); positive regulation of cytokine production (GO:0001819); lymphoid progenitor cell differentiatio…	2.02675	2.02675	1.32869	2.83106	0.0135865	2.21012	2.21012	1.32869	3.10862	0.0015878	1.62742	1.62742	1.32869	2.15366	0.340086	1.5247	1.5247	1.32869	2.00538	0.60942
CCL3	3.11	1.1	2.01	0	0	3.15128	chr11:83,461,344-83,462,880	NM_011337	Ccl3, chemokine (C-C motif) ligand 3, C-C motif chemokine 3|L2G25B|MIP-1-alpha|MIP1 (a)|SIS-alpha|TY-5|heparin-binding chemotaxis protein|macrophage inflammatory protein 1-alpha|macrophage inflammatory protein-1alpha|small-inducible cytokine A3, Exhibits chemokine activity. Involved in several processes, including astrocyte cell migration; macrophage chemotaxis; and positive regulation of macromo…	monocyte chemotaxis (GO:0002548); cytokine activity (GO:0005125); protein binding (GO:0005515); extracellular region (GO:0005576); extracellular space (GO:0005615); chemotaxis (GO:0006935); inflammatory response (GO:0006954); immune response (GO:0006955); G-protein coupled receptor signaling pathway (GO:0007186); positive regulation of cytosolic calcium ion concentration (GO:0007204); chemokine a…	2.05455	2.05455	1.45505	3.15128	0.0236532	2.03506	2.03506	1.45505	3.14021	0.0047627	1.78322	1.78322	1.45505	2.58444	0.194058	1.16562	1.16562	1.45505	1.6764	1
HSD11B1	3.11	1.1	2.01	0	0	3.4264	chr1:195,047,834-195,090,239 chr1:195,047,834-195,068,554	NM_001044751 NM_008288	Hsd11b1, hydroxysteroid 11-beta dehydrogenase 1, corticosteroid 11-beta-dehydrogenase isozyme 1|11-DH|11-beta-HSD1|11-beta-hydroxysteroid dehydrogenase 1|11beta-HSD-1|11beta-HSD1A|11beta-hydroxysteroid dehydrogenase type 1|Corticosteroid 11-beta-dehydrogenase, isozyme 1 (11-DH) (11-beta-hydroxysteroid dehydrogenase 1) (11-beta-HSD1) (11beta-HSD1A), Exhibits 11-beta-hydroxysteroid dehydrogenase [N…	11-beta-hydroxysteroid dehydrogenase [NAD(P)] activity (GO:0003845); steroid binding (GO:0005496); cytoplasm (GO:0005737); endoplasmic reticulum (GO:0005783); rough endoplasmic reticulum (GO:0005791); lipid metabolic process (GO:0006629); glucocorticoid biosynthetic process (GO:0006704); steroid catabolic process (GO:0006706); glucocorticoid catabolic process (GO:0006713); steroid metabolic proce…	2.32588	2.32588	1.27508	3.101	0.00305233	2.55872	2.55872	1.27508	3.4264	0.000200999	1.17727	1.17727	1.27508	1.4846	1	0.696412	-1.43593	1.27508	0.874568	0.838204
THRSP	3.11	1.1	2.01	0	0	3.54783	chr7:104,561,466-104,566,020	NM_009381	Thrsp, thyroid hormone responsive, thyroid hormone-inducible hepatic protein|spot 14 protein|thyroid hormone responsive SPOT14 homolog, Exhibits protein homodimerization activity. Involved in regulation of triglyceride biosynthetic process and response to bacterium. Localizes to cytosol. Is expressed in several structures, including alimentary system; central nervous system; heart; respiratory sy…	protein binding (GO:0005515); nucleus (GO:0005634); nucleoplasm (GO:0005654); cytoplasm (GO:0005737); cytosol (GO:0005829); lipid metabolic process (GO:0006629); response to bacterium (GO:0009617); regulation of triglyceride biosynthetic process (GO:0010866); identical protein binding (GO:0042802); protein homodimerization activity (GO:0042803); regulation of lipid biosynthetic process (GO:004689…	14.7295	14.7295	0.235181	3.54783	0.00176565	13.7007	13.7007	0.235181	3.30838	0.000832575	3.26835	3.26835	0.235181	0.73667	0.250434	1.79279	1.79279	0.235181	0.402071	0.894708
SLAMF8	3.11	1.1	2.01	0	0	3.5862	chr1:174,511,507-174,520,699	NM_029084	Slamf8, SLAM family member 8, SLAM family member 8|B lymphocyte activator macrophage expressed, Exhibits identical protein binding activity and signaling receptor activity. Involved in several processes, including B-1 B cell lineage commitment; leukocyte chemotaxis involved in inflammatory response; and negative regulation of leukocyte migration. Predicted to localize to integral component of mem…	leukocyte chemotaxis involved in inflammatory response (GO:0002232); B-1 B cell lineage commitment (GO:0002336); negative regulation of macrophage chemotaxis (GO:0010760); membrane (GO:0016020); integral component of membrane (GO:0016021); regulation of NAD(P)H oxidase activity (GO:0033860); cellular response to drug (GO:0035690); signaling receptor activity (GO:0038023); defense response to bact…	2.22059	2.22059	1.5292	3.5862	0.0020485	2.01369	2.01369	1.5292	3.26793	0.00230307	1.2004	1.2004	1.5292	1.82886	0.968037	0.719025	-1.39077	1.5292	1.0882	0.734191
DGAT2	3.11	1.1	2.01	0	0	3.68214	chr7:106,302,172-106,331,223	NM_026384	Dgat2, diacylglycerol O-acyltransferase 2, diacylglycerol O-acyltransferase 2|acyl-CoA retinol O-fatty-acyltransferase|diacylglycerol acyltransferase 2|diglyceride acyltransferase 2|retinol O-fatty-acyltransferase, Exhibits 2-acylglycerol O-acyltransferase activity; diacylglycerol O-acyltransferase activity; and protein homodimerization activity. Involved in several processes, including acylglyce…	2-acylglycerol O-acyltransferase activity (GO:0003846); diacylglycerol O-acyltransferase activity (GO:0004144); cytoplasm (GO:0005737); mitochondrion (GO:0005739); endoplasmic reticulum (GO:0005783); endoplasmic reticulum membrane (GO:0005789); lipid droplet (GO:0005811); cytosol (GO:0005829); glycerol metabolic process (GO:0006071); lipid metabolic process (GO:0006629); monoacylglycerol biosynth…	3.34862	3.34862	1.05835	3.68214	0.00121982	2.72752	2.72752	1.05835	3.01585	0.00713563	1.66556	1.66556	1.05835	1.73404	0.450269	0.579806	-1.72471	1.05835	0.599309	0.524155
FAM26F	3.11	1.1	2.01	0	0	3.76972	chr10:33,845,872-33,847,778	NM_175449	Family with sequence similarity 26, member F, protein FAM26F	cation channel activity (GO:0005261); integral component of plasma membrane (GO:0005887); ion transport (GO:0006811); membrane (GO:0016020); integral component of membrane (GO:0016021)	4.14857	4.14857	0.868905	3.76972	3.7044e-11	2.85786	2.85786	0.868905	2.61037	8.97722e-06	1.48415	1.48415	0.868905	1.28042	0.574869	1.23384	1.23384	0.868905	1.05751	1
IGFBP2	3.11	1.1	2.01	0	0	3.82362	chr1:72,871,053-72,899,045	NM_008342	Igfbp2, insulin-like growth factor binding protein 2, insulin-like growth factor-binding protein 2|IGF-binding protein 2, Exhibits insulin-like growth factor binding activity. Predicted to be involved in positive regulation of activated T cell proliferation and regulation of insulin-like growth factor receptor signaling pathway. Localizes to extracellular space. Is expressed in several structures…	insulin-like growth factor binding (GO:0005520); extracellular region (GO:0005576); extracellular space (GO:0005615); apical plasma membrane (GO:0016324); growth factor binding (GO:0019838); cytoplasmic vesicle (GO:0031410); insulin-like growth factor I binding (GO:0031994); insulin-like growth factor II binding (GO:0031995); regulation of growth (GO:0040008); positive regulation of activated T c…	2.53725	2.53725	0.919131	2.45377	0.0199083	3.92744	3.92744	0.919131	3.82362	4.66808e-06	2.25903	2.25903	0.919131	2.07088	0.0841533	0.967871	-1.0332	0.919131	0.881025	1
GALNT15	3.11	1.1	2.01	0	0	3.97485	chr14:32,842,288-32,871,512	NM_030166	Galnt15, polypeptide N-acetylgalactosaminyltransferase 15, polypeptide N-acetylgalactosaminyltransferase 15|UDP-GalNAc:polypeptide N-acetylgalactosaminyltransferase-like protein 2|UDP-N-acetyl-alpha-D-galactosamine:polypeptide N-acetylgalactosaminyltransferase 15|UDP-N-acetyl-alpha-D-galactosamine:polypeptide N-acetylgalactosaminyltransferase-like 2|galNAc-T-like protein 2|polypeptide GalNAc tran…	molecular_function (GO:0003674); polypeptide N-acetylgalactosaminyltransferase activity (GO:0004653); Golgi apparatus (GO:0005794); biological_process (GO:0008150); membrane (GO:0016020); integral component of membrane (GO:0016021); transferase activity (GO:0016740); transferase activity, transferring glycosyl groups (GO:0016757); transport vesicle (GO:0030133); carbohydrate binding (GO:0030246);…	2.30553	2.30553	1.63851	3.97485	0.00587936	2.11295	2.11295	1.63851	3.66365	0.00668521	1.73272	1.73272	1.63851	2.83067	0.178639	0.903375	-1.10696	1.63851	1.46408	1
CYP2E1	3.11	1.1	2.01	0	0	4.27126	chr7:147,949,730-147,960,876	NM_021282	Cyp2e1, cytochrome P450, family 2, subfamily e, polypeptide 1, cytochrome P450 2E1|4-nitrophenol 2-hydroxylase|cytochrome P450, 2e1, ethanol inducible|cytochrome P450-ALC|cytochrome P450-J, Exhibits monooxygenase activity. Involved in response to bacterium. Localizes to endoplasmic reticulum. Is expressed in several structures, including cardiovascular system; exocrine gland; foregut; liver and b…	Golgi membrane (GO:0000139); lipid hydroxylation (GO:0002933); monooxygenase activity (GO:0004497); iron ion binding (GO:0005506); cytoplasm (GO:0005737); mitochondrion (GO:0005739); mitochondrial inner membrane (GO:0005743); endoplasmic reticulum (GO:0005783); endoplasmic reticulum membrane (GO:0005789); organic acid metabolic process (GO:0006082); lipid metabolic process (GO:0006629); fatty aci…	6.30664	6.30664	0.654485	4.27126	0.0243304	5.4771	5.4771	0.654485	3.73065	0.0135387	1.73175	1.73175	0.654485	1.11062	0.803013	2.26336	2.26336	0.654485	1.44888	0.597597
CCL4	3.11	1.1	2.01	0	0	4.29231	chr11:83,476,085-83,478,185	NM_013652	Ccl4, chemokine (C-C motif) ligand 4, C-C motif chemokine 4|ACT2|MIP-1-beta|SIS-gamma|immune activation protein 2|macrophage inflammatory protein 1-beta|small-inducible cytokine A4, Predicted to have chemokine receptor binding activity and identical protein binding activity. Involved in cellular response to drug. Localizes to extracellular space. Is expressed in central nervous system; genitourin…	monocyte chemotaxis (GO:0002548); cytokine activity (GO:0005125); protein binding (GO:0005515); extracellular region (GO:0005576); extracellular space (GO:0005615); chemotaxis (GO:0006935); inflammatory response (GO:0006954); immune response (GO:0006955); G-protein coupled receptor signaling pathway (GO:0007186); chemokine activity (GO:0008009); response to toxic substance (GO:0009636); neutrophi…	2.51612	2.51612	1.60908	4.29231	0.00219167	2.41056	2.41056	1.60908	4.14174	0.00244255	1.61751	1.61751	1.60908	2.608	0.442832	1.64847	1.64847	1.60908	2.63926	0.469092
FGR	3.11	1.1	2.01	0	0	4.67987	chr4:132,530,009-132,557,797	NM_010208	Fgr, FGR proto-oncogene, Src family tyrosine kinase, tyrosine-protein kinase Fgr|Gardner-Rasheed feline sarcoma viral (Fgr) oncogene homolog|p55-Fgr|proto-oncogene c-Fgr|proto-oncogene tyrosine-protein kinase Fgr, Exhibits several functions, including immunoglobulin receptor binding activity; non-membrane spanning protein tyrosine kinase activity; and phosphotyrosine residue binding activity. Inv…	nucleotide binding (GO:0000166); phosphotyrosine residue binding (GO:0001784); positive regulation of cytokine production (GO:0001819); immune system process (GO:0002376); protein kinase activity (GO:0004672); protein tyrosine kinase activity (GO:0004713); non-membrane spanning protein tyrosine kinase activity (GO:0004715); signaling receptor binding (GO:0005102); protein binding (GO:0005515); AT…	2.85948	2.85948	1.5653	4.67987	6.69135e-13	2.20501	2.20501	1.5653	3.62915	4.12221e-07	1.58553	1.58553	1.5653	2.45849	0.134108	0.814365	-1.22795	1.5653	1.25392	0.854479
C2	3.11	1.1	2.01	0	0	4.83849	chr17:34,999,546-35,019,045	NM_013484	C2, complement component 2 (within H-2S), complement C2|MHC complement component C2|classical-complement pathway C3/C5 convertase|complement component C2|complement factor C2, Predicted to have metal ion binding activity and serine-type endopeptidase activity. Predicted to be involved in complement activation and positive regulation of apoptotic cell clearance. Localizes to extracellular space. I…	immune system process (GO:0002376); serine-type endopeptidase activity (GO:0004252); extracellular region (GO:0005576); extracellular space (GO:0005615); proteolysis (GO:0006508); complement activation (GO:0006956); complement activation, classical pathway (GO:0006958); peptidase activity (GO:0008233); serine-type peptidase activity (GO:0008236); hydrolase activity (GO:0016787); innate immune res…	3.43477	3.43477	1.33936	4.83849	9.91535e-11	2.24315	2.24315	1.33936	3.17709	0.00375755	1.34246	1.34246	1.33936	1.78844	0.691475	0.757198	-1.32066	1.33936	1.00212	0.815592
ABCG1	3.11	1.1	2.01	0	0	5.09539	chr17:31,194,638-31,254,926	NM_009593	Abcg1, ATP binding cassette subfamily G member 1, ATP-binding cassette sub-family G member 1|ATP-binding cassette 8|ATP-binding cassette transporter 8|ATP-binding cassette, sub-family G (WHITE), member 1|white protein homolog, Predicted to have several functions, including adenyl ribonucleotide binding activity; protein dimerization activity; and sterol transporter activity. Involved in several p…	nucleotide binding (GO:0000166); ATP binding (GO:0005524); mitochondrion (GO:0005739); endosome (GO:0005768); endoplasmic reticulum (GO:0005783); Golgi apparatus (GO:0005794); plasma membrane (GO:0005886); lipid transport (GO:0006869); cholesterol metabolic process (GO:0008203); external side of plasma membrane (GO:0009897); negative regulation of macrophage derived foam cell differentiation (GO:…	2.99182	2.99182	1.54561	4.84154	3.26656e-15	3.13174	3.13174	1.54561	5.09539	1.99526e-18	1.48964	1.48964	1.54561	2.2859	0.200367	0.92898	-1.07645	1.54561	1.41546	1
ITGB7	3.11	1.1	2.01	0	0	5.32261	chr15:102,046,425-102,062,366	NM_013566	Itgb7, integrin beta 7, integrin beta-7|M290 IEL antigen|integrin beta-P, Predicted to have integrin binding activity. Involved in T cell migration. Predicted to localize to cell surface; focal adhesion; and integrin alpha4-beta7 complex. Is expressed in genitourinary system and thymus primordium. Orthologous to human ITGB7 (integrin subunit beta 7).	cell-matrix adhesion involved in ameboidal cell migration (GO:0003366); integrin binding (GO:0005178); focal adhesion (GO:0005925); cell adhesion (GO:0007155); cell-matrix adhesion (GO:0007160); integrin-mediated signaling pathway (GO:0007229); integrin complex (GO:0008305); cell surface (GO:0009986); membrane (GO:0016020); integral component of membrane (GO:0016021); cell migration (GO:0016477);…	2.71576	2.71576	1.88955	5.32261	0.000445761	2.16506	2.16506	1.88955	4.27667	0.00744606	1.83665	1.83665	1.88955	3.42345	0.184579	1.1876	1.1876	1.88955	2.20683	1
HPSE	3.11	1.1	2.01	0	0	6.2666	chr5:101,108,504-101,148,702	NM_152803	Hpse, heparanase, heparanase|endo-glucoronidase|endoglycosidase heparanase, Predicted to have heparanase activity and syndecan binding activity. Involved in several processes, including positive regulation of osteoblast proliferation; positive regulation of protein kinase B signaling; and vascular wound healing. Localizes to membrane raft and nucleus. Is expressed in oral region gland; sensory or…	extracellular region (GO:0005576); nucleus (GO:0005634); nucleoplasm (GO:0005654); lysosome (GO:0005764); cell adhesion (GO:0007155); cell-matrix adhesion (GO:0007160); positive regulation of vascular endothelial growth factor production (GO:0010575); membrane (GO:0016020); hydrolase activity (GO:0016787); hydrolase activity, acting on glycosyl bonds (GO:0016798); positive regulation of blood coa…	2.05751	2.05751	2.43971	5.25728	5.59034e-05	2.44028	2.44028	2.43971	6.2666	1.53995e-09	1.64898	1.64898	2.43971	3.99152	0.0663017	0.792715	-1.26149	2.43971	1.90577	0.761834
CCL24	3.11	1.1	2.01	0	0	6.83951	chr5:136,045,806-136,048,913	NM_019577	Ccl24, chemokine (C-C motif) ligand 24, C-C motif chemokine 24|CC chemokine CCL24|eosinophil chemotactic protein 2|eotaxin-2|small-inducible cytokine A24, Exhibits cytokine activity. Involved in several processes, including positive regulation of angiogenesis; positive regulation of eosinophil migration; and positive regulation of inflammatory response. Predicted to localize to extracellular spac…	positive regulation of endothelial cell proliferation (GO:0001938); monocyte chemotaxis (GO:0002548); cytokine activity (GO:0005125); extracellular region (GO:0005576); extracellular space (GO:0005615); chemotaxis (GO:0006935); inflammatory response (GO:0006954); immune response (GO:0006955); cytoskeleton organization (GO:0007010); G-protein coupled receptor signaling pathway (GO:0007186); chemok…	2.0184	2.0184	3.10907	6.59342	0.000750869	2.08449	2.08449	3.10907	6.83951	0.00440378	1.06387	1.06387	3.10907	3.2891	1	0.682122	-1.46601	3.10907	2.09332	0.480782
TGTP1	3.11	1.1	2.01	0	0	8.4295	chr11:48,798,830-48,805,748	NM_011579	Tgtp1, T cell specific GTPase 1, T-cell-specific guanine nucleotide triphosphate-binding protein 1|Interferon-gamma-inducible GTPase Ifggb6 protein|T-cell specific GTPase|T-cell-specific guanine nucleotide triphosphate-binding protein 2|interferon-gamma-inducible GTPase Ifggb5, Exhibits GTPase activity. Involved in several processes, including cellular response to interferon-beta; response to int…	GTPase activity (GO:0003924); GTP binding (GO:0005525); endoplasmic reticulum membrane (GO:0005789); defense response (GO:0006952); immune response (GO:0006955); response to virus (GO:0009615); response to bacterium (GO:0009617); response to interferon-gamma (GO:0034341); response to interferon-alpha (GO:0035455); cellular response to interferon-beta (GO:0035458)	2.29865	2.29865	3.49797	8.4295	2.18252e-08	2.17026	2.17026	3.49797	8.01094	8.36575e-05	1.77141	1.77141	3.49797	6.16637	0.0387746	1.03547	1.03547	3.49797	3.57222	1
ITGAX	3.11	1.1	2.01	0	0	8.57947	chr7:135,273,081-135,294,171	NM_021334	Itgax, integrin alpha X, integrin alpha-X|CD11 antigen-like family member C|CD11C (p150) alpha polypeptide|complement receptor 4|integrin aX|leukocyte adhesion glycoprotein p150,95 alpha chain|leukocyte adhesion receptor p150,95, Predicted to have receptor tyrosine kinase binding activity. Involved in defense response to virus; positive regulation of gene expression; and positive regulation of my…	cell adhesion (GO:0007155); integrin-mediated signaling pathway (GO:0007229); positive regulation of cell proliferation (GO:0008284); integrin complex (GO:0008305); external side of plasma membrane (GO:0009897); cell surface (GO:0009986); positive regulation of gene expression (GO:0010628); membrane (GO:0016020); integral component of membrane (GO:0016021); positive regulation of cell migration (…	2.26687	2.26687	3.61466	8.57947	2.66908e-11	2.10814	2.10814	3.61466	8.01856	2.40244e-11	1.48414	1.48414	3.61466	5.31512	0.040937	1.01636	1.01636	3.61466	3.61349	1
UBD	3.11	1.1	2.01	0	0	8.76171	chr17:37,330,836-37,333,046	NM_023137	Ubd, ubiquitin D, ubiquitin D|Diubiquitin|ubiquitin-like protein FAT10, Predicted to have proteasome binding activity. Involved in several processes, including cellular protein metabolic process; positive regulation of I-kappaB kinase/NF-kappaB signaling; and response to interferon-gamma. Localizes to cytoplasm and nucleus. Is expressed in thymus primordium. Orthologous to human UBD (ubiquitin D).	fibrillar center (GO:0001650); protein binding (GO:0005515); nucleus (GO:0005634); nucleoplasm (GO:0005654); cytoplasm (GO:0005737); ubiquitin-dependent protein catabolic process (GO:0006511); aggresome (GO:0016235); protein ubiquitination (GO:0016567); protein modification by small protein conjugation (GO:0032446); response to interferon-gamma (GO:0034341); response to tumor necrosis factor (GO:…	3.83874	3.83874	2.1867	8.76171	1.40862e-05	3.12496	3.12496	2.1867	7.18589	0.000309364	2.53283	2.53283	2.1867	5.48922	0.0705348	1.50638	1.50638	2.1867	3.25648	0.830093
GZMB	3.11	1.1	2.01	0	0	9.48272	chr14:56,877,694-56,881,097	NM_013542	Gzmb, granzyme B, granzyme B(G,H)|cytotoxic cell protease 1|fragmentin-2, Exhibits serine-type peptidase activity. Involved in T cell mediated cytotoxicity and granzyme-mediated programmed cell death signaling pathway. Localizes to cytolytic granule. Is expressed in extraembryonic component; placenta; and thymus primordium. Orthologous to several human genes including GZMB (granzyme B).	T cell mediated cytotoxicity (GO:0001913); serine-type endopeptidase activity (GO:0004252); protein binding (GO:0005515); extracellular region (GO:0005576); cytoplasm (GO:0005737); cytosol (GO:0005829); proteolysis (GO:0006508); apoptotic process (GO:0006915); peptidase activity (GO:0008233); serine-type peptidase activity (GO:0008236); hydrolase activity (GO:0016787); cytolysis (GO:0019835); int…	4.93896	4.93896	1.82722	9.48272	3.70162e-19	2.8207	2.8207	1.82722	5.44053	0.00017882	0.749626	-1.334	1.82722	1.36249	0.771705	0.801625	-1.24747	1.82722	1.44837	1
PRF1	3.11	1.1	2.01	0	0	10.477	chr10:60,760,583-60,767,011	NM_011073	Prf1, perforin 1 (pore forming protein), perforin-1|P1|cytolysin|lymphocyte pore-forming protein|pore forming protein, Exhibits calcium ion binding activity and wide pore channel activity. Involved in several processes, including T cell mediated cytotoxicity; defense response to tumor cell; and protein homooligomerization. Localizes to cytolytic granule; cytoplasmic vesicle; and integral componen…	immunological synapse formation (GO:0001771); T cell mediated cytotoxicity (GO:0001913); defense response to tumor cell (GO:0002357); immune response to tumor cell (GO:0002418); calcium ion binding (GO:0005509); extracellular region (GO:0005576); extracellular space (GO:0005615); endosome (GO:0005768); cytosol (GO:0005829); plasma membrane (GO:0005886); apoptotic process (GO:0006915); circadian r…	6.49097	6.49097	1.53403	10.477	3.6062e-34	3.06614	3.06614	1.53403	4.96916	1.27577e-06	0.649573	-1.53947	1.53403	0.990372	0.429869	0.525497	-1.90296	1.53403	0.796156	0.166724
CD274	3.11	1.1	2.01	0	0	10.578	chr19:29,441,927-29,462,584	NM_021893	Cd274, CD274 antigen, programmed cell death 1 ligand 1|B7 homolog 1|PDCD1 ligand 1, Involved in negative regulation of T cell proliferation and toxin transport. Localizes to external side of plasma membrane. Is expressed in retina and thymus primordium. Orthologous to human CD274 (CD274 molecule).	adaptive immune response (GO:0002250); immune system process (GO:0002376); positive regulation of tolerance induction to tumor cell (GO:0002845); protein binding (GO:0005515); nucleoplasm (GO:0005654); endosome (GO:0005768); plasma membrane (GO:0005886); immune response (GO:0006955); signal transduction (GO:0007165); cell surface receptor signaling pathway (GO:0007166); external side of plasma me…	2.62125	2.62125	3.85147	10.578	7.78571e-14	2.03729	2.03729	3.85147	8.27193	9.90495e-08	1.47587	1.47587	3.85147	5.64265	0.08474	0.952104	-1.0503	3.85147	3.61602	1
GBP5	3.11	1.1	2.01	0	0	10.6609	chr3:142,159,897-142,185,308	NM_153564	Gbp5, guanylate binding protein 5, guanylate-binding protein 5|GBP-5|GTP-binding protein 5|guanine nucleotide-binding protein 5|guanylate nucleotide binding protein 5|muGBP-5, Predicted to have GTP binding activity; GTPase activity; and protein homodimerization activity. Involved in several processes, including cellular response to interferon-gamma; cytokine production; and positive regulation of…	nucleotide binding (GO:0000166); immune system process (GO:0002376); GTPase activity (GO:0003924); protein binding (GO:0005515); GTP binding (GO:0005525); cytoplasm (GO:0005737); Golgi apparatus (GO:0005794); inflammatory response (GO:0006954); response to bacterium (GO:0009617); membrane (GO:0016020); hydrolase activity (GO:0016787); cytoplasmic vesicle (GO:0031410); positive regulation of inter…	3.04099	3.04099	3.33994	10.6609	1.79633e-14	2.17149	2.17149	3.33994	7.65457	1.30678e-07	1.59965	1.59965	3.33994	5.30859	0.041698	0.766809	-1.30411	3.33994	2.52818	0.571314
IL1RN	3.11	1.1	2.01	0	0	11.3634	chr2:24,192,379-24,207,011 chr2:24,200,810-24,207,011 chr2:24,200,890-24,207,011	NM_001039701 NM_031167 NM_001159562	Il1rn, interleukin 1 receptor antagonist, interleukin-1 receptor antagonist protein|IL-1RN|IL1 inhibitor|IRAP, Predicted to have cytokine receptor binding activity. Involved in insulin secretion and lipid metabolic process. Localizes to extracellular region and vesicle. Human ortholog(s) of this gene implicated in several diseases, including autoimmune disease (multiple); eye disease (multiple); …	fever generation (GO:0001660); inflammatory response to antigenic stimulus (GO:0002437); cytokine activity (GO:0005125); interleukin-1 receptor binding (GO:0005149); interleukin-1, Type I receptor binding (GO:0005150); interleukin-1, Type II receptor binding (GO:0005151); interleukin-1 receptor antagonist activity (GO:0005152); extracellular region (GO:0005576); extracellular space (GO:0005615); …	3.57941	3.57941	3.04008	11.3634	7.56894e-33	2.73347	2.73347	3.04008	8.74432	1.95386e-11	1.78036	1.78036	3.04008	5.35871	0.00429789	1.01531	1.01531	3.04008	3.03757	1
GBP6	3.11	1.1	2.01	0	0	11.6972	chr5:105,699,720-105,722,718	NM_194336	Gbp6, guanylate binding protein 6, guanylate binding protein 6|macrophage activation 2 like, Predicted to have GTP binding activity and GTPase activity. Involved in several processes, including cellular response to interferon-beta; cellular response to lipopolysaccharide; and defense response to other organism. Localizes to cytoplasmic vesicle and symbiont-containing vacuole membrane. Is expresse…	GTPase activity (GO:0003924); GTP binding (GO:0005525); response to bacterium (GO:0009617); symbiont-containing vacuole membrane (GO:0020005); cytoplasmic vesicle (GO:0031410); cellular response to interferon-beta (GO:0035458); defense response to protozoan (GO:0042832); adhesion of symbiont to host (GO:0044406); defense response to Gram-positive bacterium (GO:0050830); cellular response to lipop…	2.99318	2.99318	3.73363	11.6972	1.56334e-14	2.5288	2.5288	3.73363	9.94926	1.13021e-09	1.78426	1.78426	3.73363	6.61267	0.000612631	0.793065	-1.26093	3.73363	2.91839	0.402477
SOD3	3.11	1.1	2.01	0	0	11.7781	chr5:52,755,042-52,760,977	NM_011435	Sod3, superoxide dismutase 3, extracellular, extracellular superoxide dismutase [Cu-Zn]|extracellular superoxide dismutase, Exhibits superoxide dismutase activity. Involved in response to hypoxia. Localizes to extracellular space. Colocalizes with collagen-containing extracellular matrix. Is expressed in several structures, including alimentary system; central nervous system; extraembryonic compo…	response to hypoxia (GO:0001666); superoxide dismutase activity (GO:0004784); copper ion binding (GO:0005507); protein binding (GO:0005515); extracellular region (GO:0005576); extracellular space (GO:0005615); nucleus (GO:0005634); cytoplasm (GO:0005737); Golgi apparatus (GO:0005794); Golgi lumen (GO:0005796); superoxide metabolic process (GO:0006801); antioxidant activity (GO:0016209); oxidoredu…	2.5321	2.5321	4.43736	11.7781	6.94177e-06	2.42523	2.42523	4.43736	11.3256	2.6812e-08	1.67697	1.67697	4.43736	7.3814	0.0731123	0.718854	-1.3911	4.43736	3.14549	0.52197
IL18BP	3.11	1.1	2.01	0	0	15.2086	chr7:109,163,590-109,166,669	NM_010531	Il18bp, interleukin 18 binding protein, interleukin-18-binding protein|interferon gamma-inducing factor-binding protein, Predicted to have interleukin-18 binding activity. Predicted to be involved in T-helper 1 type immune response. Predicted to localize to extracellular space. Is expressed in gut; liver; and male reproductive gland or organ. Human ortholog(s) of this gene implicated in allergic …	extracellular region (GO:0005576); extracellular space (GO:0005615); interleukin-18 binding (GO:0042007); T-helper 1 type immune response (GO:0042088)	2.64126	2.64126	5.47918	15.2086	1.46945e-11	2.3643	2.3643	5.47918	13.6961	7.13076e-08	1.78503	1.78503	5.47918	9.73177	0.0223727	0.883117	-1.13235	5.47918	4.7779	1
CD300LF	3.11	1.1	2.01	0	0	15.5659	chr11:114,977,527-114,995,306	NM_001169153 NM_145634	Cd300lf, CD300 molecule like family member F, CMRF35-like molecule 1|CD300 antigen like family member F|CMRF-35-like molecule 1|DC-derived Ig-like receptor 2|MAIR-5|MAIR-V|leukocyte mono-Ig-like receptor 3|myeloid-associated immunoglobulin-like receptor 5, Exhibits several functions, including interleukin-4 receptor binding activity; phosphatidylserine binding activity; and virus receptor activit…	virus receptor activity (GO:0001618); phosphatidylserine binding (GO:0001786); immune system process (GO:0002376); transmembrane signaling receptor activity (GO:0004888); interleukin-4 receptor binding (GO:0005136); protein binding (GO:0005515); plasma membrane (GO:0005886); lipid binding (GO:0008289); membrane (GO:0016020); integral component of membrane (GO:0016021); osteoclast differentiation …	2.267	2.267	6.53204	15.5659	2.24162e-09	2.09739	2.09739	6.53204	14.4795	1.49233e-08	1.39931	1.39931	6.53204	9.08803	0.204763	0.758239	-1.31884	6.53204	4.88552	0.51186
TREX1	3.11	1.1	2.01	0	0	16.1202	chr9:108,960,445-108,962,237 chr9:108,960,445-108,961,765	NM_011637 NM_001012236	Trex1, three prime repair exonuclease 1, three-prime repair exonuclease 1|3'-5' exonuclease TREX1|DNase III|three prime exonuclease 1|trophoblast expressed 1, Exhibits several functions, including DNA binding activity; WW domain binding activity; and magnesium ion binding activity. Involved in several processes, including DNA metabolic process; cell cycle checkpoint; and immunoglobulin mediated i…	DNA damage checkpoint (GO:0000077); magnesium ion binding (GO:0000287); DNA catabolic process, exonucleolytic (GO:0000738); blood vessel development (GO:0001568); kidney development (GO:0001822); adaptive immune response (GO:0002250); organ or tissue specific immune response (GO:0002251); activation of immune response (GO:0002253); macrophage activation involved in immune response (GO:0002281); l…	2.07827	2.07827	7.25864	15.8297	8.56397e-09	2.10355	2.10355	7.25864	16.1202	2.16175e-10	1.5136	1.51361	7.25864	10.9078	0.0847929	1.02851	1.02851	7.25864	7.36074	1
CXCL9	3.11	1.1	2.01	0	0	17.0994	chr5:92,750,356-92,757,105	NM_008599	Cxcl9, chemokine (C-X-C motif) ligand 9, C-X-C motif chemokine 9|M119|gamma interferon-induced monokine|monokine induced by gamma interferon|monokine induced by interferon-gamma|protein m119|small inducible cytokine B subfamily (Cys-X-Cys), member 9|small-inducible cytokine B9, Predicted to have CXCR chemokine receptor binding activity and chemokine activity. Involved in several processes, includ…	cytokine activity (GO:0005125); extracellular region (GO:0005576); extracellular space (GO:0005615); chemotaxis (GO:0006935); defense response (GO:0006952); inflammatory response (GO:0006954); immune response (GO:0006955); chemokine activity (GO:0008009); response to bacterium (GO:0009617); external side of plasma membrane (GO:0009897); neutrophil chemotaxis (GO:0030593); CXCR chemokine receptor …	3.7529	3.7529	4.34406	17.0994	9.23908e-15	2.28506	2.28506	4.34406	10.4798	0.000125599	1.72047	1.72047	4.34406	7.432	0.047011	0.83043	-1.2042	4.34406	3.56326	0.89033
GAS6	3.11	1.1	2.01	0	0	18.6225	chr8:13,465,373-13,494,535	NM_019521	Gas6, growth arrest specific 6, growth arrest-specific protein 6|AXL receptor tyrosine kinase ligand|GAS 6, Exhibits receptor ligand activity. Involved in several processes, including blood coagulation; macrophage cytokine production; and protein kinase B signaling. Localizes to extracellular space. Is expressed in several structures, including brain; genitourinary system; gut; limb; and vibrissa…	neuron migration (GO:0001764); phosphatidylserine binding (GO:0001786); positive regulation of protein phosphorylation (GO:0001934); positive regulation of cytokine-mediated signaling pathway (GO:0001961); positive regulation of glomerular filtration (GO:0003104); signaling receptor binding (GO:0005102); calcium ion binding (GO:0005509); extracellular region (GO:0005576); extracellular space (GO:…	2.38099	2.38099	7.36103	18.3272	2.65524e-15	2.40511	2.40511	7.36103	18.6225	1.44968e-12	1.77585	1.77585	7.36103	12.9176	0.0162249	0.808939	-1.23619	7.36103	5.85313	0.403059
CDKN1A	3.11	1.1	2.01	0	0	24.6084	chr17:29,230,716-29,237,667 chr17:29,227,930-29,237,667	NM_001111099 NM_007669	Cdkn1a, cyclin-dependent kinase inhibitor 1A (P21), cyclin-dependent kinase inhibitor 1|CDK-interacting protein 1|melanoma differentiation-associated protein, Exhibits cyclin binding activity and cyclin-dependent protein serine/threonine kinase inhibitor activity. Involved in several processes, including cellular response to radiation; negative regulation of cell cycle; and signal transduction by…	regulation of cyclin-dependent protein serine/threonine kinase activity (GO:0000079); G1/S transition of mitotic cell cycle (GO:0000082); G2/M transition of mitotic cell cycle (GO:0000086); cyclin-dependent protein kinase holoenzyme complex (GO:0000307); protein kinase inhibitor activity (GO:0004860); cyclin-dependent protein serine/threonine kinase inhibitor activity (GO:0004861); protein bindin…	2.40218	2.40218	9.77815	24.6084	4.6669e-14	2.34152	2.34152	9.77815	24.1292	2.93145e-15	1.90588	1.90588	9.77815	18.4894	0.000140534	0.970382	-1.03052	9.77815	9.35939	1
CLEC7A	3.11	1.1	2.01	0	0	25.689	chr6:129,411,608-129,422,795	NM_020008	Clec7a, C-type lectin domain family 7, member a, C-type lectin domain family 7 member A|C-type (calcium dependent, carbohydrate recognition domain) lectin, superfamily member 12|C-type lectin superfamily member 12|DC-associated C-type lectin 1|beta-glucan receptor|dectin-1|dendritic cell-associated C-type lectin 1, Predicted to have (1->3)-beta-D-glucan binding activity and pattern recognition re…	(1->3)-beta-D-glucan binding (GO:0001872); phagocytosis, recognition (GO:0006910); positive regulation of cell proliferation (GO:0008284); cell surface (GO:0009986); detection of fungus (GO:0016046); positive regulation of cell migration (GO:0030335); detection of molecule of fungal origin (GO:0032491); pattern recognition receptor activity (GO:0038187); positive regulation of phagocytosis (GO:00…	3.00366	3.00366	8.13333	25.689	6.61781e-10	2.55465	2.55465	8.13333	21.96	2.15316e-07	1.06437	1.06437	8.13333	8.61804	1	0.662425	-1.50961	8.13333	5.32631	0.202947
CCL7	3.11	1.1	2.01	0	0	26.42	chr11:81,859,213-81,861,025	NM_013654	Ccl7, chemokine (C-C motif) ligand 7, C-C motif chemokine 7|RANTES/sis homolog|intercrine/chemokine MARC|monocyte chemoattractant protein 3|monocyte chemotactic protein 3|small-inducible cytokine A7, Exhibits CCR2 chemokine receptor binding activity. Predicted to be involved in several processes, including cellular response to cytokine stimulus; leukocyte chemotaxis; and positive regulation of ER…	monocyte chemotaxis (GO:0002548); cytokine activity (GO:0005125); extracellular region (GO:0005576); extracellular space (GO:0005615); chemotaxis (GO:0006935); inflammatory response (GO:0006954); immune response (GO:0006955); G-protein coupled receptor signaling pathway (GO:0007186); chemokine activity (GO:0008009); heparin binding (GO:0008201); neutrophil chemotaxis (GO:0030593); CCR2 chemokine …	2.61193	2.61193	9.64058	26.42	1.33854e-09	2.27843	2.27843	9.64058	23.1935	4.6584e-06	1.80467	1.80467	9.64058	17.2598	0.0336095	1.15186	1.15186	9.64058	10.9626	0.966151
GBP4	3.11	1.1	2.01	0	0	33.1582	chr5:105,544,785-105,568,571 chr5:105,544,785-105,568,605	NM_008620 NM_001256005	Gbp4, guanylate binding protein 4, macrophage activation 2|guanylate nucleotide binding protein 4|guanylate-binding protein 4 homolog, Predicted to have GTP binding activity and GTPase activity. Involved in several processes, including cellular response to interferon-gamma; negative regulation of macromolecule metabolic process; and negative regulation of protein import into nucleus. Predicted to…	negative regulation of transcription by RNA polymerase II (GO:0000122); negative regulation of protein phosphorylation (GO:0001933); GTPase activity (GO:0003924); protein binding (GO:0005515); GTP binding (GO:0005525); negative regulation of protein ubiquitination (GO:0031397); cytoplasmic vesicle (GO:0031410); negative regulation of interferon-alpha production (GO:0032687); negative regulation o…	3.2432	3.2432	9.76321	33.1582	1.04203e-15	2.4235	2.4235	9.76321	24.9501	4.33169e-07	1.72892	1.72892	9.76321	16.7784	0.00797279	0.973851	-1.02685	9.76321	9.37567	1
CCL2	3.11	1.1	2.01	0	0	33.2665	chr11:81,849,078-81,850,954	NM_011333	Ccl2, chemokine (C-C motif) ligand 2, C-C motif chemokine 2|monocyte chemoattractant protein 1|monocyte chemotactic protein 1|platelet-derived growth factor-inducible protein JE|small-inducible cytokine A2, Exhibits CCR2 chemokine receptor binding activity and cytokine activity. Involved in several processes, including cellular response to cytokine stimulus; positive regulation of leukocyte chemo…	angiogenesis (GO:0001525); G-protein coupled receptor binding (GO:0001664); positive regulation of leukocyte mediated cytotoxicity (GO:0001912); positive regulation of endothelial cell proliferation (GO:0001938); leukocyte migration involved in inflammatory response (GO:0002523); monocyte chemotaxis (GO:0002548); positive regulation of leukocyte migration (GO:0002687); positive regulation of cell…	2.54484	2.54484	12.4547	33.2665	2.40214e-09	2.04358	2.04358	12.4547	26.8562	3.31215e-07	1.58595	1.58595	12.4547	19.6203	0.0690682	1.1375	1.1375	12.4547	13.9908	1
GZME	3.11	1.1	2.01	0	0	37.5396	chr14:56,736,455-56,739,462	NM_010373	Gzme, granzyme E, granzyme E|CTL serine protease 2|D12|MCSP2|cytotoxic cell protease 3|cytotoxic serine protease 2, Predicted to have serine-type endopeptidase activity. Predicted to be involved in cytolysis and proteolysis. Predicted to localize to cytoplasm and intracellular membrane-bounded organelle. Is expressed in extraembryonic component; placenta; spongiotrophoblast; and trophoblast giant…	serine-type endopeptidase activity (GO:0004252); cytoplasm (GO:0005737); proteolysis (GO:0006508); peptidase activity (GO:0008233); serine-type peptidase activity (GO:0008236); hydrolase activity (GO:0016787); cytolysis (GO:0019835); intracellular membrane-bounded organelle (GO:0043231)	6.41663	6.41663	5.60556	37.5396	6.33568e-36	3.86955	3.86955	5.60556	22.8019	4.80927e-17	0.978443	-1.02203	5.60556	5.43986	1	1.40808	1.40808	5.60556	7.77359	0.425046
STAT1	3.11	1.1	2.01	0	0	39.9265	chr1:52,176,281-52,218,709 chr1:52,176,465-52,218,709	NM_009283 NM_001205314 NM_001205313	Stat1, signal transducer and activator of transcription 1, Exhibits DNA-binding transcription factor activity. Involved in several processes, including activation of cysteine-type endopeptidase activity involved in apoptotic process; cell surface receptor signaling pathway; and negative regulation of macrophage fusion. Localizes to cytoplasm and nucleus. Is expressed in several structures, includ…	chromatin (GO:0000785); RNA polymerase II proximal promoter sequence-specific DNA binding (GO:0000978); RNA polymerase II core promoter sequence-specific DNA binding (GO:0000979); RNA polymerase II transcription factor activity, sequence-specific DNA binding (GO:0000981); negative regulation of endothelial cell proliferation (GO:0001937); positive regulation of defense response to virus by host (…	2.40428	2.40428	15.8574	39.9265	9.17977e-12	2.03145	2.03145	15.8574	33.9613	5.93301e-08	1.69144	1.69144	15.8574	26.6252	0.00241615	0.952081	-1.05033	15.8574	14.8924	1
GZMC	3.11	1.1	2.01	0	0	40.7163	chr14:56,850,237-56,853,493	NM_010371	Gzmc, granzyme C, granzyme C|cytotoxic cell protease 2, Predicted to have serine-type endopeptidase activity. Predicted to be involved in cytolysis and proteolysis. Predicted to localize to cytoplasm and intracellular membrane-bounded organelle. Is expressed in extraembryonic component; placenta; spongiotrophoblast; and trophoblast giant cell. Orthologous to human GZMB (granzyme B).	serine-type endopeptidase activity (GO:0004252); cytoplasm (GO:0005737); proteolysis (GO:0006508); peptidase activity (GO:0008233); serine-type peptidase activity (GO:0008236); hydrolase activity (GO:0016787); cytolysis (GO:0019835); intracellular membrane-bounded organelle (GO:0043231)	5.31192	5.31192	7.34046	40.7163	5.66829e-28	4.11874	4.11874	7.34046	31.7735	1.30915e-19	0.754944	-1.3246	7.34046	5.48648	0.678051	0.906707	-1.10289	7.34046	6.55118	1
GZMF	3.11	1.1	2.01	0	0	72.7877	chr14:56,824,099-56,830,244	NM_010374	Gzmf, granzyme F, granzyme F|AKA granzyme G|C134|CTL serine protease 3|MCSP3|cytotoxic cell protease 4|cytotoxic serine protease 3|granzyme G, Predicted to have serine-type endopeptidase activity. Predicted to be involved in cytolysis and proteolysis. Predicted to localize to cytoplasm and intracellular membrane-bounded organelle. Is expressed in extraembryonic component; placenta; spongiotrophob…	serine-type endopeptidase activity (GO:0004252); cytoplasm (GO:0005737); proteolysis (GO:0006508); peptidase activity (GO:0008233); serine-type peptidase activity (GO:0008236); hydrolase activity (GO:0016787); cytolysis (GO:0019835); intracellular membrane-bounded organelle (GO:0043231)	9.1749	9.1749	7.53166	72.7877	1.22297e-18	6.24494	6.24494	7.53166	49.7933	7.18868e-11	0.640288	-1.5618	7.53166	4.80698	0.544898	0.561833	-1.77989	7.53166	4.1891	0.368305
CCL6	3.11	1.1	2.01	0	0	81.9319	chr11:83,401,387-83,406,589	NM_009139	Ccl6, chemokine (C-C motif) ligand 6, C-C motif chemokine 6|CC chemokine C10|small-inducible cytokine A6, Predicted to have CCR chemokine receptor binding activity and chemokine activity. Predicted to be involved in several processes, including cellular response to cytokine stimulus; leukocyte chemotaxis; and positive regulation of ERK1 and ERK2 cascade. Predicted to localize to extracellular spa…	monocyte chemotaxis (GO:0002548); cytokine activity (GO:0005125); extracellular region (GO:0005576); extracellular space (GO:0005615); chemotaxis (GO:0006935); inflammatory response (GO:0006954); immune response (GO:0006955); G-protein coupled receptor signaling pathway (GO:0007186); chemokine activity (GO:0008009); neutrophil chemotaxis (GO:0030593); positive regulation of GTPase activity (GO:00…	2.25002	2.25002	32.6167	77.0001	6.49429e-08	2.38382	2.38382	32.6167	81.9319	5.56202e-11	1.73817	1.73817	32.6167	56.2274	0.000594436	0.793008	-1.26102	32.6167	25.4992	0.24776
GZMD	3.11	1.1	2.01	0	0	88.1584	chr14:56,748,404-56,751,430	NM_010372	Gzmd, granzyme D, Predicted to have serine-type endopeptidase activity. Predicted to be involved in cytolysis and proteolysis. Predicted to localize to cytoplasm and intracellular membrane-bounded organelle. Is expressed in extraembryonic component and placenta. Orthologous to human GZMB (granzyme B).	serine-type endopeptidase activity (GO:0004252); cytoplasm (GO:0005737); proteolysis (GO:0006508); peptidase activity (GO:0008233); serine-type peptidase activity (GO:0008236); hydrolase activity (GO:0016787); cytolysis (GO:0019835); intracellular membrane-bounded organelle (GO:0043231)	9.21131	9.21131	9.10209	88.1584	2.04762e-27	5.05175	5.05175	9.10209	48.6549	1.61447e-15	0.928806	-1.07665	9.10209	8.41338	1	1.01509	1.01509	9.10209	9.14679	1
GZMG	3.11	1.1	2.01	0	0	92.9178	chr14:56,775,417-56,778,416	NM_010375	Gzmg, granzyme G, granzyme G|AKA granzyme G|CTL serine protease 1|CTL serine protease 3|MCSP-1, Predicted to have serine-type endopeptidase activity. Predicted to be involved in cytolysis and proteolysis. Predicted to localize to cytoplasm and intracellular membrane-bounded organelle. Is expressed in several structures, including early conceptus and female reproductive system. Orthologous to huma…	serine-type endopeptidase activity (GO:0004252); cytoplasm (GO:0005737); proteolysis (GO:0006508); peptidase activity (GO:0008233); serine-type peptidase activity (GO:0008236); hydrolase activity (GO:0016787); cytolysis (GO:0019835); intracellular membrane-bounded organelle (GO:0043231)	10.4627	10.4627	8.43957	92.9178	2.66505e-19	5.70217	5.70217	8.43957	50.9641	2.91185e-11	0.85899	-1.16416	8.43957	7.22833	1	0.675743	-1.47985	8.43957	5.65158	0.665065
FAM25C	5.101	1.1	0	4.001	0	2.89332	chr14:35,165,067-35,168,579	NM_183278	Fam25c, family with sequence similarity 25, member C, protein FAM25C|protein FAM25, Is expressed in submandibular gland primordium and vibrissa. Orthologous to several human genes including FAM25BP (family with sequence similarity 25 member B, pseudogene).	molecular_function (GO:0003674); cellular_component (GO:0005575); biological_process (GO:0008150)	7.92034	7.92034	0.359684	2.89332	0.00840696	1.50086	1.50086	0.359684	0.543344	0.966328	4.53575	4.53575	0.359684	1.52996	0.0451601	1.91058	1.91058	0.359684	0.649509	0.870556
GM4841	5.101	1.1	0	4.001	0	4.27785	chr18:60,427,954-60,432,921	NM_001034859	Gm4841, predicted gene 4841, interferon-inducible GTPase-like|interferon-gamma-inducible GTPase Ifgga3 protein, Predicted to have GTPase activity. Predicted to be involved in cellular response to interferon-beta and defense response. Predicted to localize to endoplasmic reticulum membrane.	GTPase activity (GO:0003924); endoplasmic reticulum membrane (GO:0005789); defense response (GO:0006952); cellular response to interferon-beta (GO:0035458)	2.73515	2.73515	1.48812	4.27785	6.02201e-07	1.96939	1.96939	1.48812	3.09769	0.0292831	2.6305	2.6305	1.48812	3.89658	0.000787041	1.17013	1.17013	1.48812	1.72112	1
MCEMP1	5.101	1.1	0	4.001	0	4.77438	chr8:3,665,761-3,668,905	NM_026985	Mcemp1, mast cell expressed membrane protein 1, mast cell-expressed membrane protein 1|mast cell-expressed membrane protein 1 homolog, Predicted to have identical protein binding activity. Predicted to localize to integral component of membrane. Orthologous to human MCEMP1 (mast cell expressed membrane protein 1).	cellular_component (GO:0005575); biological_process (GO:0008150); membrane (GO:0016020); integral component of membrane (GO:0016021); identical protein binding (GO:0042802)	2.34967	2.34967	1.95371	4.77438	4.64079e-05	1.83937	1.83937	1.95371	3.76091	0.00769149	2.32459	2.32459	1.95371	4.48675	0.00948685	0.688472	-1.45249	1.95371	1.31835	0.586727
LRG1	5.101	1.1	0	4.001	0	14.7138	chr17:56,259,100-56,261,369	NM_029796	Lrg1, leucine-rich alpha-2-glycoprotein 1, leucine-rich alpha-2-glycoprotein, Exhibits transforming growth factor beta receptor binding activity. Involved in several processes, including brown fat cell differentiation; positive regulation of endothelial cell proliferation; and positive regulation of transforming growth factor beta receptor signaling pathway. Localizes to extracellular space. Is e…	positive regulation of endothelial cell proliferation (GO:0001938); transforming growth factor beta receptor binding (GO:0005160); extracellular space (GO:0005615); response to bacterium (GO:0009617); positive regulation of transforming growth factor beta receptor signaling pathway (GO:0030511); intracellular membrane-bounded organelle (GO:0043231); positive regulation of angiogenesis (GO:0045766…	2.34765	2.34765	6.0355	14.7138	0.000148688	1.53844	1.53844	6.0355	9.72749	0.120305	2.2704	2.2704	6.0355	13.5121	0.008547	0.917107	-1.09039	6.0355	5.43954	1
KRT10	5.101	1.1	0	4.001	0	16.2642	chr11:99,246,568-99,250,678	NM_010660	Krt10, keratin 10, keratin, type I cytoskeletal 10|56 kDa cytokeratin|CK-10|cytokeratin-10|epidermal keratin 10|intermediate filament protein|keratin complex 1, acidic, gene 10|keratin, type I cytoskeletal 59 kDa|suprabasal cytokeratin 10, Exhibits cytoskeletal protein binding activity. Involved in several processes, including intermediate filament organization; keratinocyte development; and posi…	keratinocyte development (GO:0003334); structural molecule activity (GO:0005198); protein binding (GO:0005515); intermediate filament (GO:0005882); cytoskeletal protein binding (GO:0008092); epidermis development (GO:0008544); epithelial cell differentiation (GO:0030855); keratin filament (GO:0045095); intermediate filament organization (GO:0045109); positive regulation of epidermis development (…	17.4919	17.4919	0.878573	16.2642	0.00585694	0.880335	-1.13593	0.878573	0.816042	1	7.81014	7.81014	0.878573	6.86761	0.000129087	1.4473	1.4473	0.878573	1.25475	0.548065
WFDC18	15.1111	1.1	2.01	4.001	8.0001	1.91063	chr11:83,522,505-83,524,862	NM_007969	Wfdc18, WAP four-disulfide core domain 18, WAP four-disulfide core domain protein 18|Kallmann syndrome 1 sequence|extracellular peptidase inhibitor|extracellular proteinase inhibitor, Predicted to have serine-type endopeptidase inhibitor activity. Predicted to be involved in antibacterial humoral response and innate immune response. Predicted to localize to extracellular space. Is expressed in ma…	serine-type endopeptidase inhibitor activity (GO:0004867); extracellular region (GO:0005576); extracellular space (GO:0005615); negative regulation of peptidase activity (GO:0010466); antibacterial humoral response (GO:0019731); peptidase inhibitor activity (GO:0030414); innate immune response (GO:0045087)	10.5414	10.5414	0.188124	1.91063	4.54049e-06	8.00382	8.00382	0.188124	1.52044	0.0067066	5.51228	5.51228	0.188124	0.962794	0.0284644	10.5737	10.5737	0.188124	1.90479	0.0207194
GM15056	15.1111	1.1	2.01	4.001	8.0001	4.53574	chr8_random:307,381-308,749 chr8:22,040,296-22,041,664	NM_001177471	Gm15056, predicted gene 15056, predicted gene 15056|beta-defensin 52|defensin beta 52		1050.17	1050.17	0	4.53574	2.25736e-30	239.792	239.792	0	1.05139	2.91212e-08	130.253	130.253	0	0.510734	2.31102e-05	95.2364	95.2364	0	0.398096	0.0235258
RNASE2A	9.1002	1.1	0	0	8.0002	5.15956	chr14:51,874,936-51,875,787	NM_053113	Rnase2a, ribonuclease, RNase A family, 2A (liver, eosinophil-derived neurotoxin), non-secretory ribonuclease|eosinophil-associated ribonuclease 11|eosinophil-associated, ribonuclease A family, member 11, Predicted to have ribonuclease activity. Predicted to be involved in chemotaxis and innate immune response in mucosa. Predicted to localize to extracellular space. Is expressed in submandibular g…	innate immune response in mucosa (GO:0002227); ribonuclease activity (GO:0004540); extracellular space (GO:0005615); chemotaxis (GO:0006935)	3.18819	3.18819	1.53412	5.15956	0.00743902	2.77886	2.77886	1.53412	4.50539	0.106456	0.859471	-1.16351	1.53412	1.30979	1	0.231144	-4.3263	1.53412	0.346344	0.00461057
F10	9.1002	1.1	0	0	8.0002	6.35478	chr8:13,037,307-13,056,676	NM_007972 NM_001242368	F10, coagulation factor X, coagulation factor X|stuart factor, Predicted to have phospholipid binding activity and serine-type endopeptidase activity. Predicted to be involved in blood coagulation and positive regulation of protein kinase B signaling. Predicted to localize to endoplasmic reticulum; extracellular space; and membrane. Is expressed in several structures, including bone; lateral plat…	serine-type endopeptidase activity (GO:0004252); calcium ion binding (GO:0005509); phospholipid binding (GO:0005543); extracellular region (GO:0005576); extracellular space (GO:0005615); endoplasmic reticulum (GO:0005783); proteolysis (GO:0006508); blood coagulation (GO:0007596); hemostasis (GO:0007599); peptidase activity (GO:0008233); serine-type peptidase activity (GO:0008236); membrane (GO:00…	2.98048	2.98048	2.02613	6.35478	4.14142e-09	1.70702	1.70702	2.02613	3.65584	0.0237859	1.26859	1.26859	2.02613	2.55626	0.722888	0.301268	-3.3193	2.02613	0.602546	0.000951325
GNAO1	7.111	1.1	2.01	4.001	0	2.53889	chr8:96,334,737-96,493,288 chr8:96,334,737-96,484,594	NM_010308 NM_001113384	Gnao1, guanine nucleotide binding protein, alpha O, guanine nucleotide-binding protein G(o) subunit alpha|GTP-binding protein alpha-o subunit|Go alpha, Exhibits GTP binding activity and GTPase activity. Involved in several processes, including G protein-coupled receptor signaling pathway; dopamine receptor signaling pathway; and locomotory behavior. Localizes to cell body and dendrite. Is express…	nucleotide binding (GO:0000166); G-protein coupled receptor binding (GO:0001664); GTPase activity (GO:0003924); signaling receptor binding (GO:0005102); protein binding (GO:0005515); GTP binding (GO:0005525); heterotrimeric G-protein complex (GO:0005834); plasma membrane (GO:0005886); signal transduction (GO:0007165); G-protein coupled receptor signaling pathway (GO:0007186); adenylate cyclase-mo…	2.26581	2.26581	0.739471	1.751	0.00015201	3.26709	3.26709	0.739471	2.53889	4.97825e-13	2.71419	2.71419	0.739471	1.99146	4.15313e-05	1.15546	1.15546	0.739471	0.841208	1
LIMCH1	7.111	1.1	2.01	4.001	0	2.89117	chr5:67,359,654-67,448,398 chr5:67,137,078-67,448,398	NM_001001980 NM_001256122	Limch1, LIM and calponin homology domains 1, LIM and calponin homology domains-containing protein 1, Predicted to have myosin II head/neck binding activity. Predicted to be involved in several processes, including cytoplasmic actin-based contraction involved in cell motility; positive regulation of stress fiber assembly; and regulation of focal adhesion assembly. Predicted to colocalize with myos…	stress fiber (GO:0001725); positive regulation of protein phosphorylation (GO:0001934); actin binding (GO:0003779); cytoplasm (GO:0005737); cytoskeleton (GO:0005856); myosin II complex (GO:0016460); negative regulation of cell migration (GO:0030336); actomyosin structure organization (GO:0031032); myosin II head/neck binding (GO:0032034); metal ion binding (GO:0046872); positive regulation of str…	2.24016	2.24016	0.633305	1.49792	0.00928492	3.44971	3.44971	0.633305	2.31534	5.67936e-07	4.56952	4.56952	0.633305	2.89117	6.28047e-10	1.98066	1.98066	0.633305	1.24329	0.0815058
AQP5	7.111	1.1	2.01	4.001	0	6.73271	chr15:99,421,458-99,425,260	NM_009701	Aqp5, aquaporin 5, aquaporin-5|AQP-5, Predicted to have identical protein binding activity and water channel activity. Involved in camera-type eye morphogenesis; saliva secretion; and water transport. Localizes to several cellular components, including apical plasma membrane; basal plasma membrane; and microvillus. Is expressed in early conceptus; lung; olfactory epithelium; oocyte; and salivary …	protein binding (GO:0005515); endoplasmic reticulum (GO:0005783); plasma membrane (GO:0005886); integral component of plasma membrane (GO:0005887); microvillus (GO:0005902); water transport (GO:0006833); basal plasma membrane (GO:0009925); water channel activity (GO:0015250); channel activity (GO:0015267); carbon dioxide transport (GO:0015670); membrane (GO:0016020); integral component of membran…	2.22255	2.22255	1.46792	3.41323	0.000280304	2.81272	2.81272	1.46792	4.34675	1.31783e-07	4.62622	4.62622	1.46792	6.73271	2.15724e-10	2.62771	2.62771	1.46792	3.81145	0.0657934
GFRA1	7.111	1.1	2.01	4.001	0	1.78412	chr19:58,310,070-58,529,888 chr19:58,310,094-58,529,084	NM_010279 NM_001285457 NR_104342	Gfra1, glial cell line derived neurotrophic factor family receptor alpha 1, GDNF family receptor alpha-1|GDNF receptor alpha 1 (GFRa-1)|GDNF receptor alpha 1c|GDNF receptor alpha 1d|GDNF receptor alpha 1e|GDNFR-alpha-1|GFR alpha-1|TGF-beta-related neurotrophic factor receptor 1	neurotrophin receptor activity (GO:0005030); integrin binding (GO:0005178); extracellular space (GO:0005615); endosome (GO:0005768); Golgi apparatus (GO:0005794); plasma membrane (GO:0005886); transmembrane receptor protein tyrosine kinase signaling pathway (GO:0007169); nervous system development (GO:0007399); anatomical structure morphogenesis (GO:0009653); external side of plasma membrane (GO:…	2.21623	2.21623	0.505229	1.16803	0.00065241	3.36924	3.36924	0.505229	1.78412	2.71951e-08	3.08593	3.08593	0.505229	1.54217	0.00010162	1.19738	1.19738	0.505229	0.593779	1
IL1F9	5.101	1.1	0	4.001	0	1.14134	chr2:24,041,995-24,049,087	NM_153511	Il36g, interleukin 36G, interleukin-36 gamma|IL-1F9|interleukin 1 family, member 9	positive regulation of cytokine production (GO:0001819); immune system process (GO:0002376); inflammatory response to antigenic stimulus (GO:0002437); cytokine activity (GO:0005125); extracellular region (GO:0005576); extracellular space (GO:0005615); cytoplasm (GO:0005737); inflammatory response (GO:0006954); immune response (GO:0006955); positive regulation of gene expression (GO:0010628); cyto…	3.0181	3.0181	0.360955	1.14134	0.00167789	1.56487	1.56487	0.360955	0.594223	0.347334	2.57832	2.57832	0.360955	0.92297	0.0343621	1.24389	1.24389	0.360955	0.441663	1
DMKN	5.101	1.1	0	4.001	0	2.12333	chr7:31,561,423-31,566,085 chr7:31,548,774-31,566,085	NM_172899 NM_001166173 NM_001166174 NM_028618	Dmkn, dermokine, dermokine|epidermis-specific secreted protein SK30/SK89, Involved in cornified envelope assembly. Localizes to extracellular space. Is expressed in epidermis; nasal cavity epithelium; nose; posterior naris epithelium; and skin. Orthologous to human DMKN (dermokine).	molecular_function (GO:0003674); extracellular region (GO:0005576); extracellular space (GO:0005615); cell differentiation (GO:0030154); cornified envelope assembly (GO:1903575)	13.0674	13.0674	0.151257	2.12333	0.0102931	1.15281	1.15281	0.151257	0.188964	1	6.45922	6.45922	0.151257	0.993643	0.0013461	0.693649	-1.44165	0.151257	0.104932	1
LOR	3.12	1.1	2.02	0	0	6.00905	chr3:91,884,192-91,887,064	NM_008508	Lor, loricrin, A structural constituent of cytoskeleton and structural constituent of skin epidermis. Predicted to be involved in keratinization. Localizes to cornified envelope and cytoplasmic side of plasma membrane. Is expressed in several structures, including gut; male reproductive system; sensory organ; skin; and thymus. Orthologous to human LORICRIN (loricrin cornified envelope precursor p…	cornified envelope (GO:0001533); structural constituent of cytoskeleton (GO:0005200); cytoplasm (GO:0005737); cytoplasmic side of plasma membrane (GO:0009898); structural constituent of epidermis (GO:0030280); keratinization (GO:0031424)	40.5377	40.5377	0.138133	6.00905	0.0205869	0.0397819	-25.1371	0.138133	0.00457184	0.00150777	9.18599	9.18599	0.138133	1.28415	0.0527366	0.588997	-1.6978	0.138133	0.0806072	0.965109
TMSB15A	3.11	1.1	2.01	0	0	1.24134	chrX:132,253,205-132,255,212	NM_030106	Tmsb15a, thymosin beta 15a, thymosin beta-15A|thymosin beta-like protein 1|thymosin-like 8, Predicted to have actin monomer binding activity. Predicted to be involved in regulation of cell migration and sequestering of actin monomers. Predicted to localize to cytoplasm. Is expressed in several structures, including heart; liver; lung; metanephros; and spleen. Orthologous to human TMSB15A (thymosi…	actin monomer binding (GO:0003785); cytoplasm (GO:0005737); regulation of cell migration (GO:0030334); sequestering of actin monomers (GO:0042989)	22.4774	22.4774	0.0502808	1.24134	1.48334e-05	10.0011	10.0011	0.0502808	0.554195	0.0270067	3.3077	3.3077	0.0502808	0.174179	0.695471	1.65084	1.65084	0.0502808	0.0800838	1
ATP8B4	3.11	1.1	2.01	0	0	1.25762	chr2:126,146,708-126,317,289	NM_001080944	Atp8b4, ATPase, class I, type 8B, member 4, probable phospholipid-transporting ATPase IM|ATPase 8B4, p type|ATPase B4, class I, Predicted to have ATPase-coupled intramembrane lipid transporter activity. Predicted to be involved in Golgi organization and phospholipid translocation. Predicted to localize to plasma membrane and trans-Golgi network. Orthologous to human ATP8B4 (ATPase phospholipid tr…	Golgi apparatus (GO:0005794); trans-Golgi network (GO:0005802); plasma membrane (GO:0005886); Golgi organization (GO:0007030); phospholipid translocation (GO:0045332)	4.10959	4.10959	0.291794	1.25762	5.02429e-13	2.87976	2.87976	0.291794	0.885398	2.21282e-08	1.97815	1.97815	0.291794	0.572494	0.0574932	0.743293	-1.34536	0.291794	0.213569	0.867701
AVIL	3.11	1.1	2.01	0	0	1.41048	chr10:126,437,764-126,458,050	NM_009635	Avil, advillin, advillin|actin-binding protein DOC6|p92, Predicted to have Arp2/3 complex binding activity; actin filament binding activity; and phosphatidylinositol-4,5-bisphosphate binding activity. Involved in positive regulation of neuron projection development. Predicted to localize to several cellular components, including actin filament; focal adhesion; and lamellipodium. Is expressed in s…	actin binding (GO:0003779); protein binding (GO:0005515); phosphatidylinositol-4,5-bisphosphate binding (GO:0005546); cytoplasm (GO:0005737); cytoskeleton (GO:0005856); actin filament (GO:0005884); focal adhesion (GO:0005925); cytoskeleton organization (GO:0007010); actin filament organization (GO:0007015); nervous system development (GO:0007399); actin polymerization or depolymerization (GO:0008…	3.67454	3.67454	0.368589	1.41048	2.18252e-08	2.48071	2.48071	0.368589	0.958265	0.00339188	0.881379	-1.13459	0.368589	0.321416	1	0.666869	-1.49955	0.368589	0.240459	0.821878
ADIG	1.1	1.1	0	0	0	1.01031	chr2:158,328,347-158,333,934	NM_145635	Adig, adipogenin, adipogenin|small adipocyte factor 1, Involved in several processes, including brown fat cell differentiation; positive regulation of fat cell differentiation; and white fat cell differentiation. Localizes to cytoplasm; lipid droplet; and nucleus. Is expressed in ductus deferens; epididymis; esophagus; prostate gland; and testis. Orthologous to human ADIG (adipogenin).	molecular_function (GO:0003674); nucleus (GO:0005634); cytoplasm (GO:0005737); lipid droplet (GO:0005811); spermatogenesis (GO:0007283); membrane (GO:0016020); integral component of membrane (GO:0016021); fat cell differentiation (GO:0045444); positive regulation of fat cell differentiation (GO:0045600); white fat cell differentiation (GO:0050872); brown fat cell differentiation (GO:0050873)	8.33959	8.33959	0.12438	1.01031	0.043786	5.15192	5.15192	0.12438	0.613755	0.0771895	4.97613	4.97613	0.12438	0.575102	0.23699	2.32787	2.32787	0.12438	0.264359	0.842163
CCL1	1.1	1.1	0	0	0	1.01921	chr11:81,990,167-81,993,314	NM_011329	Ccl1, chemokine (C-C motif) ligand 1, C-C motif chemokine 1|CCR8 ligand|SIS-epsilon|T-cell activation protein 3|small-inducible cytokine A1, Exhibits cytokine activity. Involved in chemotaxis. Predicted to localize to extracellular space. Is expressed in heart; late tubule; and testis. Human ortholog(s) of this gene implicated in chronic obstructive pulmonary disease; multiple sclerosis; pulmonar…	monocyte chemotaxis (GO:0002548); cytokine activity (GO:0005125); protein binding (GO:0005515); extracellular region (GO:0005576); extracellular space (GO:0005615); chemotaxis (GO:0006935); inflammatory response (GO:0006954); immune response (GO:0006955); G-protein coupled receptor signaling pathway (GO:0007186); positive regulation of cytosolic calcium ion concentration (GO:0007204); chemokine a…	6.03097	6.03097	0.151661	1.01921	0.00139355	2.29611	2.29611	0.151661	0.38293	0.430665	2.61349	2.61349	0.151661	0.419612	0.401139	0.927448	-1.07823	0.151661	0.141847	1
GM10872	1.1	1.1	0	0	0	1.05745	chr15:76,097,216-76,100,269	NR_045747		response to wounding (GO:0009611)	3.19818	3.19818	0.309672	1.05745	0.0125622	1.77377	1.77377	0.309672	0.593091	0.375094	1.90892	1.90892	0.309672	0.600744	0.396753	1.85765	1.85765	0.309672	0.577984	0.496673
CPA3	1.1	1.1	0	0	0	1.15907	chr3:20,115,514-20,142,080	NM_007753	Cpa3, carboxypeptidase A3, mast cell, mast cell carboxypeptidase A, Exhibits peptidase activity. Involved in regulation of angiotensin levels in blood. Predicted to localize to extracellular space. Is expressed in central nervous system; embryo mesenchyme; retina; and skin. Orthologous to human CPA3 (carboxypeptidase A3).	regulation of angiotensin levels in blood (GO:0002002); carboxypeptidase activity (GO:0004180); metallocarboxypeptidase activity (GO:0004181); extracellular space (GO:0005615); proteolysis (GO:0006508); peptidase activity (GO:0008233); metallopeptidase activity (GO:0008237); zinc ion binding (GO:0008270); hydrolase activity (GO:0016787); cytoplasmic vesicle (GO:0031410); metal ion binding (GO:004…	3.4006	3.4006	0.32294	1.15907	0.000699883	1.47059	1.47059	0.32294	0.501227	0.67524	0.819467	-1.2203	0.32294	0.266459	1	1.4916	1.4916	0.32294	0.475727	0.894708
BC021614	1.1	1.1	0	0	0	1.24879	chr19:4,057,486-4,059,294	NM_144869	CDNA sequence BC021614, glutathione S-transferase P-like	molecular_function (GO:0003674); cellular_component (GO:0005575); biological_process (GO:0008150)	3.40833	3.40833	0.350383	1.24879	0.0181867	1.3072	1.3072	0.350383	0.480659	0.981012	1.18018	1.18018	0.350383	0.411878	1	1.62207	1.62207	0.350383	0.564584	1
FPR1	1.1	1.1	0	0	0	1.32943	chr17:18,013,434-18,020,903	NM_013521	Fpr1, formyl peptide receptor 1, fMet-Leu-Phe receptor|N-formyl peptide receptor|N-formylpeptide chemoattractant receptor|fMLP receptor|lipoxin A4 receptor, Exhibits N-formyl peptide receptor activity. Involved in phospholipase C-activating G protein-coupled receptor signaling pathway. Predicted to localize to cytoplasm and plasma membrane. Is expressed in ductus deferens; epididymis; ileum; pros…	G-protein coupled receptor binding (GO:0001664); complement receptor mediated signaling pathway (GO:0002430); complement receptor activity (GO:0004875); G-protein coupled receptor activity (GO:0004930); N-formyl peptide receptor activity (GO:0004982); scavenger receptor binding (GO:0005124); cytoplasm (GO:0005737); plasma membrane (GO:0005886); chemotaxis (GO:0006935); inflammatory response (GO:0…	2.12856	2.12856	0.591689	1.32943	0.0492906	1.64986	1.64986	0.591689	1.0418	0.175309	1.3989	1.3989	0.591689	0.829725	0.720612	0.523194	-1.91134	0.591689	0.30651	0.451674
DNASE1L3	1.1	1.1	0	0	0	1.34918	chr14:8,797,703-8,826,696	NM_007870	Dnase1l3, deoxyribonuclease 1-like 3, deoxyribonuclease gamma|DNase I homolog protein DHP2|DNase I-like 3|DNase gamma|LS-DNase|deoxyribonuclease I-like 3|liver and spleen DNase|macrophage specific DNase I, Exhibits endonuclease activity. Involved in several processes, including apoptotic DNA fragmentation; neutrophil activation involved in immune response; and regulation of neutrophil mediated cy…	DNA catabolic process, endonucleolytic (GO:0000737); neutrophil activation involved in immune response (GO:0002283); regulation of acute inflammatory response (GO:0002673); DNA binding (GO:0003677); nuclease activity (GO:0004518); endonuclease activity (GO:0004519); endodeoxyribonuclease activity (GO:0004520); deoxyribonuclease I activity (GO:0004530); deoxyribonuclease activity (GO:0004536); ext…	3.34915	3.34915	0.389037	1.34918	0.00034406	1.49433	1.49433	0.389037	0.606048	0.49692	0.813978	-1.22853	0.389037	0.311476	1	0.825384	-1.21156	0.389037	0.315698	1
TRPM2	1.1	1.1	0	0	0	1.36863	chr10:77,370,466-77,432,617	NM_138301	Trpm2, transient receptor potential cation channel, subfamily M, member 2, transient receptor potential cation channel subfamily M member 2|LTrpC-2|long transient receptor potential channel 2|transient receptor potential channel 7|transient receptor protein 7, Exhibits ligand-gated calcium channel activity and manganese ion transmembrane transporter activity. Involved in several processes, includ…	temperature homeostasis (GO:0001659); dendritic cell chemotaxis (GO:0002407); ion channel activity (GO:0005216); cation channel activity (GO:0005261); calcium channel activity (GO:0005262); sodium channel activity (GO:0005272); manganese ion transmembrane transporter activity (GO:0005384); calcium ion binding (GO:0005509); lysosome (GO:0005764); lysosomal membrane (GO:0005765); plasma membrane (G…	2.01739	2.01739	0.646996	1.36863	0.000166248	1.83875	1.83875	0.646996	1.25377	8.37686e-05	0.938553	-1.06547	0.646996	0.601491	1	0.562688	-1.77718	0.646996	0.358412	0.124619
GPR141	1.1	1.1	0	0	0	1.4128	chr13:19,841,550-19,916,126	NM_181754	Gpr141, G protein-coupled receptor 141, probable G-protein coupled receptor 141|G-protein coupled receptor PGR13, Predicted to have G protein-coupled receptor activity. Predicted to be involved in signal transduction. Predicted to localize to integral component of membrane and plasma membrane. Orthologous to human GPR141 (G protein-coupled receptor 141).	G-protein coupled receptor activity (GO:0004930); cellular_component (GO:0005575); plasma membrane (GO:0005886); signal transduction (GO:0007165); membrane (GO:0016020); integral component of membrane (GO:0016021)	2.51774	2.51774	0.535187	1.4128	2.21547e-05	1.96074	1.96074	0.535187	1.10859	0.001773	1.30984	1.30984	0.535187	0.695518	0.736813	0.613738	-1.62936	0.535187	0.32349	0.390425
CYP26B1	1.1	1.1	0	0	0	1.50137	chr6:84,521,407-84,543,804 chr6:84,521,407-84,543,902	NM_175475 NM_001177713	Cyp26b1, cytochrome P450, family 26, subfamily b, polypeptide 1, cytochrome P450 26B1|cytochrome P450 retinoic acid-inactivating 2|cytochrome P450, 26, retinoic acid B1|cytochrome P450RAI-2|retinoic acid B1|retinoic acid hydroxylase, Predicted to have oxidoreductase activity, acting on paired donors, with incorporation or reduction of molecular oxygen, NAD(P)H as one donor, and incorporation of o…	cell fate determination (GO:0001709); establishment of T cell polarity (GO:0001768); retinoic acid binding (GO:0001972); monooxygenase activity (GO:0004497); iron ion binding (GO:0005506); cytoplasm (GO:0005737); endoplasmic reticulum (GO:0005783); xenobiotic metabolic process (GO:0006805); inflammatory response (GO:0006954); male meiotic nuclear division (GO:0007140); spermatogenesis (GO:0007283…	2.10248	2.10248	0.683501	1.50137	0.0176067	1.13436	1.13436	0.683501	0.811151	0.98788	0.880275	-1.13601	0.683501	0.594188	1	0.631809	-1.58276	0.683501	0.423468	0.430573
HOPX	1.1	1.1	0	0	0	1.52494	chr5:77,516,010-77,544,148 chr5:77,516,010-77,524,292	NM_175606 NM_001159901 NM_001159900	Hopx, HOP homeobox, homeodomain-only protein|homeobox only domain|homeobox-only protein|mOB1|odd homeobox 1|odd homeobox protein 1, Predicted to have DNA binding activity. Involved in several processes, including lung alveolus development; positive regulation of skeletal muscle tissue regeneration; and trophectodermal cell differentiation. Localizes to nucleus. Is expressed in several structures,…	negative regulation of transcription by RNA polymerase II (GO:0000122); trophectodermal cell differentiation (GO:0001829); DNA binding (GO:0003677); protein binding (GO:0005515); nucleus (GO:0005634); cytoplasm (GO:0005737); regulation of transcription by RNA polymerase II (GO:0006357); multicellular organism development (GO:0007275); heart development (GO:0007507); regulation of heart contractio…	3.47877	3.47877	0.411618	1.52494	0.000391785	1.99022	1.99022	0.411618	0.876134	0.107746	2.07835	2.07835	0.411618	0.86018	0.229761	0.580028	-1.72405	0.411618	0.23697	0.718748
LY6I	1.1	1.1	0	0	0	1.73329	chr15:74,810,241-74,813,860	NM_020498	Ly6i, lymphocyte antigen 6 complex, locus I, lymphocyte antigen 6I|lymphocyte antigen 6M, Predicted to have acetylcholine receptor binding activity and acetylcholine receptor inhibitor activity. Predicted to be involved in acetylcholine receptor signaling pathway. Predicted to localize to plasma membrane. Orthologous to human LY6H (lymphocyte antigen 6 family member H).	plasma membrane (GO:0005886); membrane (GO:0016020); acetylcholine receptor inhibitor activity (GO:0030550); anchored component of membrane (GO:0031225); acetylcholine receptor binding (GO:0033130); acetylcholine receptor signaling pathway (GO:0095500)	12.9917	12.9917	0.13215	1.73329	7.28066e-11	3.14304	3.14304	0.13215	0.427215	0.126125	2.43535	2.43535	0.13215	0.309723	0.456303	0.961187	-1.04038	0.13215	0.12211	1
CD8B1	1.1	1.1	0	0	0	1.8517	chr6:71,272,805-71,287,445	NM_009858	Cd8b1, CD8 antigen, beta chain 1, T-cell surface glycoprotein CD8 beta chain|T-cell membrane glycoprotein Ly-3|T-cell surface glycoprotein Lyt-3|lymphocyte antigen 3, Predicted to be involved in adaptive immune response. Localizes to external side of plasma membrane. Is expressed in several structures, including alimentary system; endocrine gland; hemolymphoid system gland; liver and biliary syst…	adaptive immune response (GO:0002250); immune system process (GO:0002376); protein binding (GO:0005515); plasma membrane (GO:0005886); external side of plasma membrane (GO:0009897); cell surface (GO:0009986); coreceptor activity (GO:0015026); membrane (GO:0016020); integral component of membrane (GO:0016021); MHC class I protein binding (GO:0042288); regulation of immune response (GO:0050776)	3.10257	3.10257	0.581954	1.8517	0.0261384	2.21739	2.21739	0.581954	1.33519	0.155873	1.88442	1.88442	0.581954	1.06924	0.449299	2.40957	2.40957	0.581954	1.37142	0.415692
KLK1	1.1	1.1	0	0	0	1.87239	chr7:51,480,806-51,484,987	NM_010639	Klk1, kallikrein 1, kallikrein-1|glandular kallikrein K1|kallikrein renal/pancreas/salivary|tissue kallikrein-6|true tissue kallikrein, Predicted to have hydrolase activity, acting on carbon-nitrogen (but not peptide) bonds, in linear amides and serine-type endopeptidase activity. Predicted to be involved in regulation of systemic arterial blood pressure and zymogen activation. Predicted to local…	regulation of systemic arterial blood pressure (GO:0003073); endopeptidase activity (GO:0004175); serine-type endopeptidase activity (GO:0004252); extracellular space (GO:0005615); proteolysis (GO:0006508); peptidase activity (GO:0008233); serine-type peptidase activity (GO:0008236); hydrolase activity (GO:0016787); hydrolase activity, acting on carbon-nitrogen (but not peptide) bonds, in linear …	4.17505	4.17505	0.443298	1.87239	0.000244425	1.85221	1.85221	0.443298	0.851429	0.479992	0.834778	-1.19792	0.443298	0.353507	1	1.87409	1.87409	0.443298	0.815487	0.874469
9930111J21RIK1	1.1	1.1	0	0	0	1.87597	chr11:48,759,651-48,792,883	NM_001114679	9930111J21Rik1, RIKEN cDNA 9930111J21 gene 1, interferon-inducible GTPase family member, Predicted to have GTPase activity. Predicted to be involved in cellular response to interferon-beta and defense response. Predicted to localize to endoplasmic reticulum membrane.	GTPase activity (GO:0003924); endoplasmic reticulum membrane (GO:0005789); defense response (GO:0006952); cellular response to interferon-beta (GO:0035458)	2.07325	2.07325	0.860126	1.87597	0.000825021	1.74614	1.74614	0.860126	1.58743	0.011908	1.04405	1.04405	0.860126	0.890598	1	0.605265	-1.65217	0.860126	0.513117	0.270597
CMA1	1.1	1.1	0	0	0	1.94778	chr14:56,560,287-56,563,498	NM_010780	Cma1, chymase 1, mast cell, chymase|alpha-chymase|mast cell chymase 1|mast cell protease 5|mast cell protease I, Predicted to have peptide binding activity and serine-type endopeptidase activity. Predicted to be involved in several processes, including basement membrane disassembly; cytokine precursor processing; and positive regulation of angiogenesis. Localizes to intracellular anatomical struc…	serine-type endopeptidase activity (GO:0004252); extracellular region (GO:0005576); extracellular space (GO:0005615); intracellular (GO:0005622); cytosol (GO:0005829); proteolysis (GO:0006508); peptidase activity (GO:0008233); serine-type peptidase activity (GO:0008236); hydrolase activity (GO:0016787); extracellular matrix disassembly (GO:0022617); secretory granule (GO:0030141); basement membra…	4.20113	4.20113	0.450691	1.94778	0.000176444	2.70687	2.70687	0.450691	1.27332	0.0825995	2.07496	2.07496	0.450691	0.92324	0.453488	1.10163	1.10163	0.450691	0.487135	1
GZMA	1.1	1.1	0	0	0	1.97706	chr13:113,884,034-113,891,189	NM_010370	Gzma, granzyme A, granzyme A|BLT esterase|H factor|Hanukah factor|autocrine thymic lymphoma granzyme-like serine protease|fragmentin-1|serine esterase 1|t cell-specific serine protease 1, Exhibits serine-type peptidase activity. Involved in response to bacterium. Localizes to nucleus. Is expressed in thymus primordium. Orthologous to human GZMA (granzyme A).	serine-type endopeptidase activity (GO:0004252); extracellular region (GO:0005576); nucleus (GO:0005634); proteolysis (GO:0006508); peptidase activity (GO:0008233); serine-type peptidase activity (GO:0008236); response to bacterium (GO:0009617); hydrolase activity (GO:0016787); cytolysis (GO:0019835); negative regulation of endodeoxyribonuclease activity (GO:0032078); protein homodimerization act…	2.60774	2.60774	0.709064	1.97706	0.041697	2.16356	2.16356	0.709064	1.64171	0.177903	1.05819	1.05819	0.709064	0.757258	1	0.862466	-1.15947	0.709064	0.610703	1
CAR2	1.1	1.1	0	0	0	2.0343	chr3:14,886,425-14,900,770	NM_009801	Car2, carbonic anhydrase 2, carbonic anhydrase 2|carbonate dehydratase II|carbonic anhydrase II, Exhibits carbonate dehydratase activity. Involved in several processes, including positive regulation of GABAergic synaptic transmission; positive regulation of cellular pH reduction; and regulation of anion transport. Localizes to cytosol and myelin sheath. Is expressed in several structures, includi…	morphogenesis of an epithelium (GO:0002009); arylesterase activity (GO:0004064); carbonate dehydratase activity (GO:0004089); extracellular space (GO:0005615); cytoplasm (GO:0005737); cytosol (GO:0005829); plasma membrane (GO:0005886); microvillus (GO:0005902); one-carbon metabolic process (GO:0006730); regulation of pH (GO:0006885); zinc ion binding (GO:0008270); carbon dioxide transport (GO:001…	2.16563	2.16563	0.894187	2.0343	0.00847814	1.79984	1.79984	0.894187	1.70218	0.0364454	0.618044	-1.61801	0.894187	0.551232	0.425112	1.30327	1.30327	0.894187	1.15293	0.868499
PDCD1LG2	1.1	1.1	0	0	0	2.08103	chr19:29,485,408-29,547,417	NM_021396	Pdcd1lg2, programmed cell death 1 ligand 2, programmed cell death 1 ligand 2|PD-1 ligand 2|PDCD1 ligand 2|butyrophilin B7-DC|butyrophilin-like protein|programmed death ligand 2, Involved in negative regulation of T cell proliferation and positive regulation of T cell proliferation. Predicted to localize to external side of plasma membrane. Is expressed in several structures, including alimentary …	adaptive immune response (GO:0002250); immune system process (GO:0002376); protein binding (GO:0005515); plasma membrane (GO:0005886); immune response (GO:0006955); cell surface receptor signaling pathway (GO:0007166); external side of plasma membrane (GO:0009897); membrane (GO:0016020); integral component of membrane (GO:0016021); T cell costimulation (GO:0031295); negative regulation of interfe…	4.12971	4.12971	0.478035	2.08103	4.54049e-06	1.69527	1.69527	0.478035	0.856867	0.309039	0.749922	-1.33347	0.478035	0.357193	0.857658	0.392455	-2.54807	0.478035	0.185039	0.144208
MCPT4	1.1	1.1	0	0	0	2.08544	chr14:56,678,580-56,681,147	NM_010779	Mcpt4, mast cell protease 4, mast cell protease 4|MSMCP|myonase|serosal mast cell protease, Exhibits serine-type endopeptidase activity. Involved in proteolysis and regulation of angiotensin levels in blood. Localizes to intracellular anatomical structure. Is expressed in lower jaw and upper jaw.	regulation of angiotensin levels in blood (GO:0002002); serine-type endopeptidase activity (GO:0004252); extracellular space (GO:0005615); intracellular (GO:0005622); proteolysis (GO:0006508); peptidase activity (GO:0008233); serine-type peptidase activity (GO:0008236); hydrolase activity (GO:0016787)	2.36649	2.36649	0.849816	2.08544	0.0217211	1.31212	1.31212	0.849816	1.16778	0.823313	0.753697	-1.32679	0.849816	0.637408	1	0.577504	-1.73159	0.849816	0.48135	0.782195
PIRA7	1.1	1.1	0	0	0	2.32421	chr7:3,789,723-3,849,722	NM_011094	Pira7, paired-Ig-like receptor A7	molecular_function (GO:0003674); cellular_component (GO:0005575); biological_process (GO:0008150)	2.20051	2.20051	1.00095	2.32421	0.00442628	1.83329	1.83329	1.00095	1.94559	0.00938	1.37929	1.37929	1.00095	1.37288	0.63646	0.760401	-1.3151	1.00095	0.751887	0.840832
PIRA4	1.1	1.1	0	0	0	2.35035	chr7:3,789,728-3,849,694	NM_011091	Pira4, paired-Ig-like receptor A4	molecular_function (GO:0003674); cellular_component (GO:0005575); biological_process (GO:0008150)	2.20322	2.20322	1.01103	2.35035	0.00446159	1.83667	1.83667	1.01103	1.96854	0.00879934	1.37367	1.37367	1.01103	1.38084	0.643687	0.764583	-1.3079	1.01103	0.763552	0.853674
GPD1	1.1	1.1	0	0	0	2.38412	chr15:99,548,023-99,555,438	NM_010271	Gpd1, glycerol-3-phosphate dehydrogenase 1 (soluble), glycerol-3-phosphate dehydrogenase [NAD(+)], cytoplasmic|glycerolphosphate dehydrogenase 1, cytoplasmic adult, Exhibits glycerol-3-phosphate dehydrogenase [NAD+] activity. Involved in several processes, including cellular response to cAMP; gluconeogenesis; and glycerophosphate shuttle. Localizes to mitochondrion. Is expressed in several struct…	glycerol-3-phosphate dehydrogenase [NAD+] activity (GO:0004367); glycerol-3-phosphate dehydrogenase activity (GO:0004368); cytoplasm (GO:0005737); mitochondrion (GO:0005739); cytosol (GO:0005829); carbohydrate metabolic process (GO:0005975); glycerol-3-phosphate metabolic process (GO:0006072); gluconeogenesis (GO:0006094); NADH oxidation (GO:0006116); glycerophosphate shuttle (GO:0006127); NADH m…	4.90653	4.90653	0.468894	2.38412	0.0164852	2.83323	2.83323	0.468894	1.38434	0.140245	3.99371	3.99371	0.468894	1.82991	0.0789389	0.824691	-1.21258	0.468894	0.376851	1
CAR4	1.1	1.1	0	0	0	2.42617	chr11:84,771,255-84,779,556	NM_007607	Car4, carbonic anhydrase 4, carbonic anhydrase 4|CA-IV|carbonate dehydratase IV|carbonic anhydrase IV, Exhibits carbonate dehydratase activity. Predicted to be involved in bicarbonate transport and one-carbon metabolic process. Localizes to anchored component of plasma membrane. Is expressed in cardiovascular system; genitourinary system; nervous system; and tail. Human ortholog(s) of this gene i…	carbonate dehydratase activity (GO:0004089); protein binding (GO:0005515); rough endoplasmic reticulum (GO:0005791); endoplasmic reticulum-Golgi intermediate compartment (GO:0005793); Golgi apparatus (GO:0005794); trans-Golgi network (GO:0005802); plasma membrane (GO:0005886); one-carbon metabolic process (GO:0006730); regulation of pH (GO:0006885); zinc ion binding (GO:0008270); cell surface (GO…	3.7058	3.7058	0.629325	2.42617	9.43987e-05	1.3276	1.3276	0.629325	0.874951	0.880372	0.949284	-1.05343	0.629325	0.588804	1	0.667966	-1.49708	0.629325	0.412355	0.979725
MEFV	1.1	1.1	0	0	0	2.5003	chr16:3,707,214-3,718,124	NM_019453 NM_001161790 NM_001161791	Mefv, Mediterranean fever, pyrin|familial mediterranean fever|marenostrin, Predicted to have actin binding activity; identical protein binding activity; and ubiquitin protein ligase activity. Predicted to be involved in several processes, including negative regulation of NLRP3 inflammasome complex assembly; negative regulation of cytokine production; and positive regulation of cellular metabolic …	immune system process (GO:0002376); actin binding (GO:0003779); nucleus (GO:0005634); nucleoplasm (GO:0005654); cytoplasm (GO:0005737); cytosol (GO:0005829); cytoskeleton (GO:0005856); microtubule (GO:0005874); microtubule associated complex (GO:0005875); inflammatory response (GO:0006954); zinc ion binding (GO:0008270); regulation of gene expression (GO:0010468); positive regulation of autophagy…	3.22374	3.22374	0.743002	2.5003	5.32546e-11	1.98961	1.98961	0.743002	1.55158	0.000817814	1.40745	1.40745	0.743002	1.03418	0.520643	0.617731	-1.61883	0.743002	0.450938	0.392097
CLEC4E	1.1	1.1	0	0	0	2.59002	chr6:123,231,806-123,239,889	NM_019948	Clec4e, C-type lectin domain family 4, member e, C-type lectin domain family 4 member E|C-type (calcium dependent, carbohydrate recognition domain) lectin, superfamily member 9|C-type lectin, superfamily member 9|macrophage-inducible C-type lectin, Exhibits signaling receptor activity. Involved in several processes, including Fc-gamma receptor signaling pathway; T cell differentiation involved in…	positive regulation of cytokine production (GO:0001819); pattern recognition receptor signaling pathway (GO:0002221); T cell differentiation involved in immune response (GO:0002292); immune system process (GO:0002376); calcium ion binding (GO:0005509); protein binding (GO:0005515); plasma membrane (GO:0005886); immune response (GO:0006955); membrane (GO:0016020); integral component of membrane (G…	2.42563	2.42563	1.02223	2.59002	6.39719e-06	1.6175	1.6175	1.02223	1.73887	0.0355752	1.55301	1.55301	1.02223	1.57246	0.282081	0.95655	-1.04542	1.02223	0.96194	1
GPR132	1.1	1.1	0	0	0	2.72387	chr12:114,089,086-114,099,127	NM_019925	Gpr132, G protein-coupled receptor 132, probable G-protein coupled receptor 132|G protein-coupled receptor G2A|G2 accumulation protein, Predicted to have G protein-coupled receptor activity. Involved in G1/S transition of mitotic cell cycle and negative regulation of G2/M transition of mitotic cell cycle. Predicted to localize to integral component of plasma membrane. Is expressed in thymus primo…	G1/S transition of mitotic cell cycle (GO:0000082); G-protein coupled receptor activity (GO:0004930); plasma membrane (GO:0005886); integral component of plasma membrane (GO:0005887); signal transduction (GO:0007165); G-protein coupled receptor signaling pathway (GO:0007186); negative regulation of G2/M transition of mitotic cell cycle (GO:0010972); membrane (GO:0016020); integral component of me…	2.40327	2.40327	1.08752	2.72387	5.17203e-05	1.93393	1.93393	1.08752	2.20578	0.00436172	1.66513	1.66513	1.08752	1.79127	0.199821	1.43723	1.43723	1.08752	1.53979	0.722124
TARM1	1.1	1.1	0	0	0	2.72984	chr7:3,489,956-3,503,433	NM_177363	Tarm1, T cell-interacting, activating receptor on myeloid cells 1, T-cell-interacting, activating receptor on myeloid cells protein 1|OSCAR-like transcript-2 protein, Predicted to have immunoglobulin receptor binding activity. Involved in negative regulation of CD4-positive, alpha-beta T cell proliferation and positive regulation of cytokine production involved in inflammatory response. Localizes…	adaptive immune response (GO:0002250); immune system process (GO:0002376); plasma membrane (GO:0005886); membrane (GO:0016020); integral component of membrane (GO:0016021); immunoglobulin receptor binding (GO:0034987); innate immune response (GO:0045087); positive regulation of cytokine production involved in inflammatory response (GO:1900017); negative regulation of CD4-positive, alpha-beta T ce…	2.21732	2.21732	1.16346	2.72984	0.0468776	1.33612	1.33612	1.16346	1.6487	0.674585	0.765613	-1.30614	1.16346	0.887334	0.91476	0.369192	-2.70862	1.16346	0.424015	0.0782598
NR1H3	1.1	1.1	0	0	0	2.94924	chr2:91,024,217-91,035,192 chr2:91,024,217-91,035,273	NM_013839 NM_001177730	Nr1h3, nuclear receptor subfamily 1, group H, member 3, oxysterols receptor LXR-alpha|LXR alpha|liver X receptor alpha|ubiquitously-expressed nuclear receptor 1, Exhibits DNA-binding transcription activator activity, RNA polymerase II-specific; RNA polymerase II cis-regulatory region sequence-specific DNA binding activity; and nuclear receptor activity. Contributes to transcription regulatory reg…	negative regulation of transcription by RNA polymerase II (GO:0000122); chromatin (GO:0000785); transcription regulatory region sequence-specific DNA binding (GO:0000976); RNA polymerase II proximal promoter sequence-specific DNA binding (GO:0000978); transcriptional activator activity, RNA polymerase II transcription regulatory region sequence-specific DNA binding (GO:0001228); DNA binding (GO:0…	2.60869	2.60869	1.07566	2.94924	4.93337e-06	1.93004	1.93004	1.07566	2.19373	0.00574958	1.23635	1.23635	1.07566	1.32331	0.901419	0.953823	-1.04841	1.07566	1.01353	1
PYCARD	1.1	1.1	0	0	0	3.24968	chr7:135,134,886-135,137,381	NM_023258	Pycard, PYD and CARD domain containing, apoptosis-associated speck-like protein containing a CARD|PYD and CARD domain-containing protein, Exhibits identical protein binding activity and protein dimerization activity. Involved in several processes, including interleukin-1 beta production; positive regulation of macromolecule metabolic process; and regulation of defense response. Localizes to cytos…	Golgi membrane (GO:0000139); myeloid dendritic cell activation (GO:0001773); protease binding (GO:0002020); activation of innate immune response (GO:0002218); positive regulation of defense response to virus by host (GO:0002230); myeloid dendritic cell activation involved in immune response (GO:0002277); immune system process (GO:0002376); positive regulation of antigen processing and presentatio…	2.02086	2.02086	1.52721	3.24968	0.00736502	1.76562	1.76562	1.52721	2.85861	0.0305384	1.25533	1.25533	1.52721	1.91093	0.849068	1.14258	1.14258	1.52721	1.72776	1
TPSB2	1.1	1.1	0	0	0	3.2663	chr17:25,503,277-25,505,037	NM_010781	Tpsb2, tryptase beta 2, tryptase beta-2|mast cell protease 6|tryptase-2, Exhibits heparin binding activity and peptidase activity. Predicted to be involved in proteolysis. Predicted to localize to extracellular space. Is expressed in several structures, including alimentary system; genitourinary system; immune system; lumbar vertebra; and skin. Orthologous to human TPSAB1 (tryptase alpha/beta 1).	serine-type endopeptidase activity (GO:0004252); protein binding (GO:0005515); extracellular region (GO:0005576); extracellular space (GO:0005615); proteolysis (GO:0006508); inflammatory response (GO:0006954); heparin binding (GO:0008201); peptidase activity (GO:0008233); serine-type peptidase activity (GO:0008236); hydrolase activity (GO:0016787); identical protein binding (GO:0042802)	3.6428	3.6428	0.853206	3.2663	1.73646e-05	1.2629	1.2629	0.853206	1.13639	0.784862	0.982481	-1.01783	0.853206	0.836814	1	1.04228	1.04228	0.853206	0.876608	1
HVCN1	1.1	1.1	0	0	0	3.2959	chr5:122,660,295-122,692,306 chr5:122,659,737-122,692,306	NM_001042489 NM_028752	Hvcn1, hydrogen voltage-gated channel 1, voltage-gated hydrogen channel 1|voltage sensor domain-only protein, Exhibits identical protein binding activity and voltage-gated proton channel activity. Involved in proton transmembrane transport; response to pH; and response to zinc ion. Predicted to localize to apical plasma membrane and integral component of plasma membrane. Orthologous to human HVCN…	ion channel activity (GO:0005216); voltage-gated ion channel activity (GO:0005244); plasma membrane (GO:0005886); integral component of plasma membrane (GO:0005887); ion transport (GO:0006811); response to pH (GO:0009268); response to zinc ion (GO:0010043); membrane (GO:0016020); integral component of membrane (GO:0016021); apical plasma membrane (GO:0016324); voltage-gated cation channel activit…	2.23638	2.23638	1.4142	3.2959	0.0261717	1.49301	1.49301	1.4142	2.21381	0.428965	0.954034	-1.04818	1.4142	1.33418	1	1.0578	1.0578	1.4142	1.47469	1
PTAFR	1.1	1.1	0	0	0	3.80713	chr4:132,119,981-132,136,781	NM_001081211	Ptafr, platelet-activating factor receptor, platelet-activating factor receptor|PAF receptor, Exhibits lipopolysaccharide binding activity and lipopolysaccharide immune receptor activity. Involved in several processes, including inflammatory response; inositol trisphosphate biosynthetic process; and response to lipopolysaccharide. Predicted to localize to plasma membrane. Is expressed in blood; e…	lipopolysaccharide binding (GO:0001530); cytokine production (GO:0001816); lipopolysaccharide receptor activity (GO:0001875); positive regulation of cellular extravasation (GO:0002693); G-protein coupled receptor activity (GO:0004930); platelet activating factor receptor activity (GO:0004992); phospholipid binding (GO:0005543); plasma membrane (GO:0005886); regulation of transcription by RNA poly…	2.5411	2.5411	1.42713	3.80713	5.23625e-05	1.56616	1.56616	1.42713	2.35431	0.068554	0.957599	-1.04428	1.42713	1.35434	1	0.612414	-1.63288	1.42713	0.859606	0.329285
CD36	1.1	1.1	0	0	0	3.84952	chr5:17,287,507-17,394,777 chr5:17,287,507-17,355,610 chr5:17,287,507-17,341,714	NM_007643 NM_001159558 NM_001159555 NM_001159556 NM_001159557	Cd36, CD36 molecule, platelet glycoprotein 4|CD36 antigen|GPIIIB|PAS IV|PAS-4|fatty acid translocase|glycoprotein IIIb|platelet glycoprotein IV, Exhibits lipoprotein particle binding activity; lipoteichoic acid immune receptor activity; and low-density lipoprotein particle receptor activity. Involved in several processes, including lipid transport; positive regulation of cytokine production; and …	negative regulation of transcription by RNA polymerase II (GO:0000122); amyloid-beta binding (GO:0001540); long-chain fatty acid metabolic process (GO:0001676); positive regulation of cytokine production (GO:0001819); positive regulation of cell-matrix adhesion (GO:0001954); negative regulation of systemic arterial blood pressure (GO:0003085); low-density lipoprotein particle receptor activity (G…	2.38993	2.38993	1.54865	3.84952	0.00780493	1.80621	1.80621	1.54865	2.9286	0.107205	1.31193	1.31193	1.54865	1.99742	0.909836	0.972879	-1.02788	1.54865	1.47656	1
MCPT1	1.1	1.1	0	0	0	4.58521	chr14:56,636,800-56,639,228	NM_008570	Mcpt1, mast cell protease 1, mast cell protease 1|MMCP-1, Predicted to have serine-type endopeptidase activity. Involved in cellular response to drug. Localizes to extracellular space and intracellular anatomical structure.	serine-type endopeptidase activity (GO:0004252); extracellular region (GO:0005576); extracellular space (GO:0005615); intracellular (GO:0005622); proteolysis (GO:0006508); peptidase activity (GO:0008233); serine-type peptidase activity (GO:0008236); hydrolase activity (GO:0016787); cellular response to drug (GO:0035690)	3.55015	3.55015	1.21638	4.58521	0.000429292	2.78491	2.78491	1.21638	3.59998	0.181817	0.622192	-1.60722	1.21638	0.755822	0.662717	3.4596	3.4596	1.21638	4.19281	0.268641
HAVCR2	1.1	1.1	0	0	0	4.79131	chr11:46,268,432-46,294,756	NM_134250	Havcr2, hepatitis A virus cellular receptor 2, hepatitis A virus cellular receptor 2 homolog|HAVcr-2|T-cell immunoglobulin and mucin domain containing 3|T-cell immunoglobulin and mucin domain-containing protein 3|T-cell immunoglobulin mucin receptor 3|T-cell membrane protein 3|TIMD-3, Predicted to have metal ion binding activity. Involved in several processes, including regulation of cytokine pro…	immunological synapse (GO:0001772); positive regulation of cytokine production (GO:0001819); adaptive immune response (GO:0002250); macrophage activation involved in immune response (GO:0002281); immune system process (GO:0002376); natural killer cell tolerance induction (GO:0002519); regulation of tolerance induction dependent upon immune response (GO:0002652); negative regulation of T-helper 1 …	2.08142	2.08142	2.1927	4.79131	4.0015e-06	1.62907	1.62907	2.1927	3.77104	0.0110112	0.87314	-1.14529	2.1927	1.90055	1	0.626429	-1.59635	2.1927	1.35445	0.22277
CLEC4A1	1.1	1.1	0	0	0	5.15419	chr6:122,871,865-122,884,637	NM_199311	Clec4a1, C-type lectin domain family 4, member a1, C-type lectin domain family 4, member a1|dendritic cell inhibitory receptor 4, Orthologous to human CLEC4A (C-type lectin domain family 4 member A).	molecular_function (GO:0003674); cellular_component (GO:0005575); biological_process (GO:0008150)	2.75075	2.75075	1.78773	5.15419	1.05441e-07	1.92408	1.92408	1.78773	3.6317	0.00254407	1.12061	1.12061	1.78773	1.98822	1	0.660715	-1.51351	1.78773	1.1648	0.489483
IL2RB	1.1	1.1	0	0	0	5.38825	chr15:78,310,978-78,325,496	NM_008368	Il2rb, interleukin 2 receptor, beta chain, interleukin-2 receptor subunit beta|IL-15 receptor beta chain|IL-2 receptor beta chain|IL-2 receptor subunit beta|IL-2/15 receptor-beta|IL-2R subunit beta|IL-2RB|high affinity IL-2 receptor subunit beta|p70-75, Exhibits interleukin-2 binding activity. Predicted to be involved in several processes, including cytokine-mediated signaling pathway; natural ki…	cytokine receptor activity (GO:0004896); interleukin-2 receptor activity (GO:0004911); plasma membrane (GO:0005886); external side of plasma membrane (GO:0009897); cell surface (GO:0009986); membrane (GO:0016020); integral component of membrane (GO:0016021); cytokine-mediated signaling pathway (GO:0019221); interleukin-2 binding (GO:0019976); natural killer cell activation (GO:0030101); interleuk…	2.98026	2.98026	1.73293	5.38825	1.26792e-08	1.90038	1.90037	1.73293	3.45735	0.00102255	0.689971	-1.44934	1.73293	1.18333	0.509015	0.766017	-1.30545	1.73293	1.30905	0.929756
MCPT2	1.1	1.1	0	0	0	5.47585	chr14:56,660,959-56,663,471	NM_008571	Mcpt2, mast cell protease 2, Predicted to have serine-type endopeptidase activity. Predicted to be involved in proteolysis. Localizes to intracellular anatomical structure.	serine-type endopeptidase activity (GO:0004252); extracellular space (GO:0005615); intracellular (GO:0005622); proteolysis (GO:0006508); peptidase activity (GO:0008233); serine-type peptidase activity (GO:0008236); hydrolase activity (GO:0016787)	4.93861	4.93861	1.03741	5.47585	8.62575e-06	3.32949	3.32949	1.03741	3.68617	0.0541044	0.679985	-1.47062	1.03741	0.709138	0.869989	3.25677	3.25677	1.03741	3.37262	0.258242
KRT16	1.1	1.1	0	0	0	5.70291	chr11:100,107,405-100,110,216	NM_008470	Krt16, keratin 16, keratin, type I cytoskeletal 16|cytokeratin-16|keratin complex 1, acidic, gene 16|keratin intermediate filament 16a|keratin intermediate filament 16b, A structural constituent of cytoskeleton. Involved in several processes, including intermediate filament cytoskeleton organization; keratinocyte migration; and skin development. Localizes to intermediate filament. Is expressed in…	morphogenesis of an epithelium (GO:0002009); immune system process (GO:0002376); structural molecule activity (GO:0005198); structural constituent of cytoskeleton (GO:0005200); protein binding (GO:0005515); cytoskeleton (GO:0005856); intermediate filament (GO:0005882); inflammatory response (GO:0006954); aging (GO:0007568); keratinocyte differentiation (GO:0030216); negative regulation of cell mi…	7.49534	7.49534	0.721548	5.70291	0.00470503	2.62336	2.62336	0.721548	1.99236	0.0697913	2.15236	2.15237	0.721548	1.53325	0.331774	0.390051	-2.56377	0.721548	0.274719	0.38368
LPL	1.1	1.1	0	0	0	5.75334	chr8:71,404,453-71,430,831	NM_008509	Lpl, lipoprotein lipase, lipoprotein lipase|O 1-4-5|phospholipase A1, Exhibits lipoprotein lipase activity. Involved in several processes, including positive regulation of cytokine production; positive regulation of macrophage derived foam cell differentiation; and triglyceride catabolic process. Localizes to cell surface and extracellular space. Is expressed in several structures, including alim…	lipoprotein lipase activity (GO:0004465); phospholipase activity (GO:0004620); triglyceride lipase activity (GO:0004806); signaling receptor binding (GO:0005102); calcium ion binding (GO:0005509); protein binding (GO:0005515); extracellular region (GO:0005576); extracellular space (GO:0005615); plasma membrane (GO:0005886); lipid metabolic process (GO:0006629); fatty acid metabolic process (GO:00…	2.14633	2.14633	2.57047	5.75334	0.0225965	1.60134	1.60134	2.57047	4.31748	0.161475	1.50574	1.50574	2.57047	3.80847	0.563255	0.683254	-1.46358	2.57047	1.72374	0.55123
TPSAB1	1.1	1.1	0	0	0	5.76264	chr17:25,480,189-25,482,507	NR_033521 NM_031187	Tpsab1, tryptase alpha/beta 1, tryptase|mast cell protease 7|mast cell-restricted serine protease 7, Exhibits peptidase activity. Involved in proteolysis. Localizes to extracellular space and mast cell granule. Is expressed in several structures, including alimentary system; brain; immune system; integumental system; and reproductive system. Orthologous to human TPSAB1 (tryptase alpha/beta 1) and…	serine-type endopeptidase activity (GO:0004252); extracellular space (GO:0005615); proteolysis (GO:0006508); peptidase activity (GO:0008233); serine-type peptidase activity (GO:0008236); hydrolase activity (GO:0016787); negative regulation of blood coagulation (GO:0030195); mast cell granule (GO:0042629)	4.31479	4.31479	1.26585	5.76264	3.02824e-08	1.29711	1.29711	1.26585	1.73605	0.708186	0.766389	-1.30482	1.26585	0.968683	0.900798	1.33235	1.33235	1.26585	1.67094	1
CXCL3	1.1	1.1	0	0	0	5.88262	chr5:91,215,126-91,217,119	NM_203320	Cxcl3, chemokine (C-X-C motif) ligand 3, C-X-C motif chemokine 3|dendritic cell inflammatory protein 1, Exhibits chemokine activity. Involved in neutrophil chemotaxis. Predicted to localize to extracellular space. Orthologous to human CXCL1 (C-X-C motif chemokine ligand 1); CXCL2 (C-X-C motif chemokine ligand 2); and CXCL3 (C-X-C motif chemokine ligand 3).	cytokine activity (GO:0005125); protein binding (GO:0005515); extracellular region (GO:0005576); extracellular space (GO:0005615); chemotaxis (GO:0006935); defense response (GO:0006952); inflammatory response (GO:0006954); immune response (GO:0006955); positive regulation of cytosolic calcium ion concentration (GO:0007204); chemokine activity (GO:0008009); neutrophil chemotaxis (GO:0030593); CXCR…	3.26712	3.26712	1.7078	5.88262	0.00115928	1.31088	1.31088	1.7078	2.37233	0.707176	1.56768	1.56768	1.7078	2.67358	0.402791	0.844639	-1.18394	1.7078	1.42978	1
CSF3R	1.1	1.1	0	0	0	6.02837	chr4:125,701,902-125,722,219	NM_007782 NM_001252651 NR_045561	Csf3r, colony stimulating factor 3 receptor (granulocyte), granulocyte colony-stimulating factor receptor|G-CSF receptor, Exhibits granulocyte colony-stimulating factor binding activity. Involved in neutrophil chemotaxis and regulation of myeloid cell differentiation. Predicted to localize to external side of plasma membrane and receptor complex. Is expressed in several structures, including brai…	cytokine receptor activity (GO:0004896); protein binding (GO:0005515); plasma membrane (GO:0005886); cell adhesion (GO:0007155); external side of plasma membrane (GO:0009897); membrane (GO:0016020); integral component of membrane (GO:0016021); cytokine-mediated signaling pathway (GO:0019221); cytokine binding (GO:0019955); neutrophil chemotaxis (GO:0030593); receptor complex (GO:0043235); regulat…	2.25475	2.25475	2.54608	6.02837	7.26299e-10	1.46731	1.46731	2.54608	3.94561	0.0138784	1.4323	1.4323	2.54608	3.62416	0.170322	0.727969	-1.37368	2.54608	1.82892	0.353693
SERPINA3N	1.1	1.1	0	0	0	6.07808	chr12:105,644,917-105,652,539	NM_009252	Serpina3n, serine (or cysteine) peptidase inhibitor, clade A, member 3N, serine protease inhibitor A3N|alpha-1 antiproteinase|antitrypsin|serine (or cysteine) proteinase inhibitor, clade A, member 3N|serine protease inhibitor 2-2|serpin A3N, Predicted to have serine-type endopeptidase inhibitor activity. Involved in response to bacterium; response to cytokine; and response to peptide hormone. Loc…	serine-type endopeptidase inhibitor activity (GO:0004867); extracellular region (GO:0005576); extracellular space (GO:0005615); acute-phase response (GO:0006953); response to bacterium (GO:0009617); negative regulation of peptidase activity (GO:0010466); negative regulation of endopeptidase activity (GO:0010951); peptidase inhibitor activity (GO:0030414); response to cytokine (GO:0034097); respon…	2.09081	2.09081	2.79575	6.07808	0.0257682	1.5288	1.5288	2.79575	4.48224	0.473584	1.45914	1.45914	2.79575	4.01303	0.656572	0.374337	-2.67139	2.79575	1.02452	0.0590272
HAL	1.1	1.1	0	0	0	6.08828	chr10:92,951,512-92,979,488	NM_010401	Hal, histidine ammonia lyase, histidine ammonia-lyase, Exhibits histidine ammonia-lyase activity. Involved in histidine catabolic process. Predicted to localize to cytoplasm. Is expressed in alimentary system and liver. Human ortholog(s) of this gene implicated in histidinemia. Orthologous to human HAL (histidine ammonia-lyase).	catalytic activity (GO:0003824); histidine ammonia-lyase activity (GO:0004397); cytoplasm (GO:0005737); histidine metabolic process (GO:0006547); histidine catabolic process (GO:0006548); lyase activity (GO:0016829); ammonia-lyase activity (GO:0016841)	2.16156	2.16156	2.68889	6.08828	6.02201e-07	1.92354	1.92354	2.68889	5.44598	4.07875e-06	1.3251	1.3251	2.68889	3.53408	0.445508	0.630266	-1.58663	2.68889	1.66784	0.271559
SLFN5	1.1	1.1	0	0	0	6.85064	chr11:82,765,603-82,778,352	NM_183201	Slfn5, schlafen 5, schlafen family member 5|OTTMUSCASG00059405|OTTMUSPWKG00059391|OTTMUSWSBG00059297|expressesd sequence AI956840, Predicted to have ATP binding activity. Predicted to be involved in cell differentiation. Localizes to nucleus. Orthologous to human SLFN5 (schlafen family member 5).	nucleotide binding (GO:0000166); ATP binding (GO:0005524); nucleus (GO:0005634); cell differentiation (GO:0030154)	2.26078	2.26078	2.89266	6.85064	6.98082e-17	1.97455	1.97455	2.89266	6.01693	6.07136e-11	1.58558	1.58558	2.89266	4.54409	0.00825658	1.12343	1.12343	2.89266	3.20045	0.848951
CLEC4D	1.1	1.1	0	0	0	7.20756	chr6:123,212,124-123,225,286	NM_010819 NM_001163161	Clec4d, C-type lectin domain family 4, member d, C-type lectin domain family 4 member D|C-type (calcium dependent, carbohydrate recognition domain) lectin, superfamily member 8|C-type lectin, superfamily member 8|macrophage C-type lectin|macrophage-restricted C-type lectin, Exhibits immunoglobulin receptor binding activity. Involved in several processes, including Fc-gamma receptor signaling path…	adaptive immune response (GO:0002250); T cell differentiation involved in immune response (GO:0002292); immune system process (GO:0002376); mannose binding (GO:0005537); plasma membrane (GO:0005886); membrane (GO:0016020); integral component of membrane (GO:0016021); carbohydrate binding (GO:0030246); positive regulation of myeloid dendritic cell activation (GO:0030887); immunoglobulin receptor b…	2.47491	2.47491	2.77393	7.20756	3.85409e-06	1.6725	1.6725	2.77393	4.90347	0.0648848	1.71766	1.71766	2.77393	4.73721	0.144822	1.01993	1.01993	2.77393	2.79549	1
THEMIS2	1.1	1.1	0	0	0	7.78786	chr4:132,338,271-132,352,279	NM_001033308	Themis2, thymocyte selection associated family member 2, protein THEMIS2|basement membrane-induced protein|induced by contact to basement membrane 1 protein|protein ICB-1|thymocyte-expressed molecule involved in selection protein 2, Involved in T cell receptor signaling pathway. Localizes to cytoplasm and nucleus. Orthologous to human THEMIS2 (thymocyte selection associated family member 2).	immune system process (GO:0002376); protein binding (GO:0005515); nucleus (GO:0005634); cytoplasm (GO:0005737); inflammatory response (GO:0006954); T cell receptor signaling pathway (GO:0050852); regulation of B cell activation (GO:0050864)	2.04745	2.04745	3.61943	7.78786	1.33234e-06	1.86049	1.86049	3.61943	7.11166	3.33966e-06	0.865044	-1.15601	3.61943	3.10812	0.927054	0.666431	-1.50053	3.61943	2.37749	0.22951
SEMA4A	1.1	1.1	0	0	0	7.8361	chr3:88,239,883-88,259,683 chr3:88,239,883-88,262,806 chr3:88,239,883-88,263,023 chr3:88,239,883-88,265,104	NM_013658 NM_001163491 NM_001163489 NM_001163490	Sema4a, sema domain, immunoglobulin domain (Ig), transmembrane domain (TM) and short cytoplasmic domain, (semaphorin) 4A, semaphorin-4A|sema B|semaphorin-B, Predicted to have chemorepellent activity and semaphorin receptor binding activity. Involved in several processes, including T-helper 1 cell differentiation; negative regulation of angiogenesis; and positive regulation of synapse assembly. Pr…	angiogenesis (GO:0001525); neural crest cell migration (GO:0001755); adaptive immune response (GO:0002250); T cell differentiation involved in immune response (GO:0002292); immune system process (GO:0002376); extracellular space (GO:0005615); plasma membrane (GO:0005886); integral component of plasma membrane (GO:0005887); multicellular organism development (GO:0007275); nervous system developmen…	2.0915	2.0915	3.56724	7.8361	1.0266e-06	1.60052	1.60052	3.56724	6.02996	0.0012506	1.5785	1.5785	3.56724	5.59895	0.0493049	1.02475	1.02475	3.56724	3.60988	1
SELPLG	1.1	1.1	0	0	0	8.48875	chr5:114,267,806-114,280,510	NM_009151	Selplg, selectin, platelet (p-selectin) ligand, P-selectin glycoprotein ligand 1|selectin P ligand, Involved in leukocyte adhesive activation and leukocyte tethering or rolling. Predicted to localize to plasma membrane raft and uropod. Is expressed in brain and thymus primordium. Human ortholog(s) of this gene implicated in carotid artery disease. Orthologous to human SELPLG (selectin P ligand).	uropod (GO:0001931); protein binding (GO:0005515); plasma membrane (GO:0005886); cell adhesion (GO:0007155); membrane (GO:0016020); integral component of membrane (GO:0016021); hemopoiesis (GO:0030097); plasma membrane raft (GO:0044853); leukocyte migration (GO:0050900); leukocyte tethering or rolling (GO:0050901); leukocyte adhesive activation (GO:0050902)	2.05802	2.05802	3.93813	8.48875	8.88181e-08	1.87306	1.87306	3.93813	7.76201	2.48976e-07	1.16482	1.16482	3.93813	4.54901	0.82658	0.938057	-1.06603	3.93813	3.64229	1
CCL11	1.1	1.1	0	0	0	9.18215	chr11:81,871,333-81,876,457	NM_011330	Ccl11, chemokine (C-C motif) ligand 11, eotaxin|C-C motif chemokine 11|eosinophil chemotactic protein|small chemokine (C-C motif) ligand 11|small-inducible cytokine A11, Predicted to have CCR3 chemokine receptor binding activity; chemokine activity; and protein dimerization activity. Involved in several processes, including mammary gland duct morphogenesis; modulation of age-related behavioral de…	positive regulation of endothelial cell proliferation (GO:0001938); monocyte chemotaxis (GO:0002548); mast cell chemotaxis (GO:0002551); cytokine activity (GO:0005125); extracellular region (GO:0005576); extracellular space (GO:0005615); chemotaxis (GO:0006935); inflammatory response (GO:0006954); immune response (GO:0006955); cytoskeleton organization (GO:0007010); actin filament organization (G…	2.54732	2.54732	3.42781	9.18215	0.000190446	2.1869	2.1869	3.42781	7.92148	0.0507379	1.50898	1.50898	3.42781	5.12929	0.528294	0.993224	-1.00682	3.42781	3.36052	1
HCK	1.1	1.1	0	0	0	9.25843	chr2:152,934,203-152,977,177	NM_001172117 NM_010407	Hck, hemopoietic cell kinase, tyrosine-protein kinase HCK|B cell/myeloid kinase|hematopoietic cell kinase|p56-HCK/p59-HCK, Predicted to have non-membrane spanning protein tyrosine kinase activity; phosphotyrosine residue binding activity; and signaling receptor binding activity. Involved in defense response to Gram-positive bacterium and phagocytosis. Predicted to colocalize with actin filament. …	nucleotide binding (GO:0000166); phosphotyrosine residue binding (GO:0001784); immune system process (GO:0002376); protein kinase activity (GO:0004672); protein tyrosine kinase activity (GO:0004713); non-membrane spanning protein tyrosine kinase activity (GO:0004715); signaling receptor binding (GO:0005102); protein binding (GO:0005515); ATP binding (GO:0005524); nucleus (GO:0005634); cytoplasm (…	2.0048	2.0048	4.39864	9.25843	1.48037e-05	1.8691	1.8691	4.39864	8.69142	2.85602e-05	1.11437	1.11437	4.39864	4.87242	1	0.741419	-1.34876	4.39864	3.2189	0.483362
MIR142	1.1	1.1	0	0	0	9.47663	chr11:87,570,365-87,570,429	NR_029555	Mir142, microRNA 142	cellular response to decreased oxygen levels (GO:0036294); cellular response to lipopolysaccharide (GO:0071222); cellular response to estrogen stimulus (GO:0071391); cellular response to leukemia inhibitory factor (GO:1990830)	2.76226	2.76226	3.24873	9.47663	0.034825	2.14283	2.14283	3.24873	7.38176	0.179532	2.63747	2.63747	3.24873	8.51995	0.102761	1.69017	1.69017	3.24873	5.41027	0.668086
TGTP2	1.1	1.1	0	0	0	10.1083	chr11:48,870,697-48,877,714 chr11:48,798,830-48,805,756	NM_001145164	Tgtp2, T cell specific GTPase 2, T-cell-specific guanine nucleotide triphosphate-binding protein 2|Immunity related GTPase family B member 6 homologue allele 1|Immunity related GTPase family B member 6 homologue allele 2|Irgb6 homologue|OTTMUSPWKG00059379|OTTMUSPWKG00059381|OTTMUSWSBG00059278|OTTMUSWSBG00059282|interferon-gamma-inducible GTPase Ifggb6 protein, Predicted to have GTPase activity. P…	GTPase activity (GO:0003924); endoplasmic reticulum membrane (GO:0005789); defense response (GO:0006952); cellular response to interferon-beta (GO:0035458)	2.196	2.196	4.38986	10.1083	2.99836e-08	1.96134	1.96134	4.38986	9.0824	0.000298621	1.41035	1.41035	4.38986	6.16255	0.245332	0.939017	-1.06494	4.38986	4.0666	1
HK3	1.1	1.1	0	0	0	10.1697	chr13:55,107,345-55,122,180 chr13:55,107,345-55,122,746	NM_001033245 NM_001206392 NM_001206391 NM_001206390	Hk3, hexokinase 3, hexokinase-3|hexokinase type III|hexokinase-C, Predicted to have enzyme binding activity; hexokinase activity; and hormone binding activity. Predicted to be involved in several processes, including cellular glucose homeostasis; fructose 6-phosphate metabolic process; and negative regulation of hydrogen peroxide-mediated programmed cell death. Localizes to mitochondrion. Is expr…	nucleotide binding (GO:0000166); cellular glucose homeostasis (GO:0001678); catalytic activity (GO:0003824); glucokinase activity (GO:0004340); hexokinase activity (GO:0004396); ATP binding (GO:0005524); glucose binding (GO:0005536); mitochondrion (GO:0005739); cytosol (GO:0005829); carbohydrate metabolic process (GO:0005975); fructose 6-phosphate metabolic process (GO:0006002); glycolytic proces…	2.38477	2.38477	4.06253	10.1697	8.00913e-12	1.77776	1.77776	4.06253	7.62411	3.57023e-06	0.966698	-1.03445	4.06253	3.90108	1	0.622601	-1.60617	4.06253	2.49486	0.0608516
ICAM1	1.1	1.1	0	0	0	11.6102	chr9:20,820,403-20,833,240	NM_010493	Icam1, intercellular adhesion molecule 1, intercellular adhesion molecule 1|myD10, Predicted to have integrin binding activity. Involved in several processes, including T cell antigen processing and presentation; cellular response to glucose stimulus; and cellular response to leukemia inhibitory factor. Localizes to external side of plasma membrane and immunological synapse. Colocalizes with memb…	immunological synapse (GO:0001772); T cell activation via T cell receptor contact with antigen bound to MHC molecule on antigen presenting cell (GO:0002291); acute inflammatory response to antigenic stimulus (GO:0002438); T cell antigen processing and presentation (GO:0002457); positive regulation of cellular extravasation (GO:0002693); integrin binding (GO:0005178); extracellular space (GO:00056…	2.29106	2.29106	4.83085	11.6102	1.95942e-11	1.91525	1.91525	4.83085	9.74862	3.99599e-08	1.70812	1.70812	4.83085	8.18798	0.00249637	0.94826	-1.05456	4.83085	4.51675	1
SOCS1	1.1	1.1	0	0	0	15.413	chr16:10,783,901-10,785,629	NM_009896 NM_001271603	Socs1, suppressor of cytokine signaling 1, suppressor of cytokine signaling 1|JAK2-binding protein|STAT-induced STAT inhibitor 1|cytokine inducible SH2-containing protein 1|cytokine inducible SH2-containing protein 7, Exhibits kinase inhibitor activity. Involved in several processes, including cell surface receptor signaling pathway; regulation of alpha-beta T cell differentiation; and regulation…	regulation of cytokine production (GO:0001817); regulation of protein phosphorylation (GO:0001932); insulin-like growth factor receptor binding (GO:0005159); protein binding (GO:0005515); nucleus (GO:0005634); nucleoplasm (GO:0005654); cytoplasm (GO:0005737); cytosol (GO:0005829); phosphatidylinositol 3-kinase complex (GO:0005942); JAK-STAT cascade (GO:0007259); negative regulation of signal tran…	2.73485	2.73485	5.36326	15.413	3.33217e-13	1.76143	1.76143	5.36326	9.97439	0.000149375	1.30276	1.30276	5.36326	6.94055	0.540725	0.893822	-1.11879	5.36326	4.73239	1
STAT2	1.1	1.1	0	0	0	21.4666	chr10:127,707,631-127,729,905	NM_019963	Stat2, signal transducer and activator of transcription 2, Predicted to have several functions, including DNA-binding transcription factor activity, RNA polymerase II-specific; identical protein binding activity; and ubiquitin-like protein ligase binding activity. Involved in type I interferon signaling pathway. Localizes to cytoplasm and nucleus. Is expressed in several structures, including cen…	RNA polymerase II proximal promoter sequence-specific DNA binding (GO:0000978); RNA polymerase II transcription factor activity, sequence-specific DNA binding (GO:0000981); regulation of protein phosphorylation (GO:0001932); DNA binding (GO:0003677); DNA binding transcription factor activity (GO:0003700); protein binding (GO:0005515); nucleus (GO:0005634); cytoplasm (GO:0005737); cytosol (GO:0005…	2.22172	2.22172	9.2289	21.4666	1.18509e-11	1.96006	1.96006	9.2289	19.0631	2.39928e-09	1.63891	1.63891	9.2289	15.0079	0.00100548	0.865668	-1.15518	9.2289	7.87362	0.588564
SERPINA3G	1.1	1.1	0	0	0	21.789	chr12:105,452,753-105,480,144	NM_009251	Serpina3g, serine (or cysteine) peptidase inhibitor, clade A, member 3G, serine protease inhibitor A3G|alpha-1 antiproteinase|serine (or cysteine) proteinase inhibitor, clade A, member 3G|serine protease inhibitor 2-1|serine protease inhibitor 2A|serpin 2A|serpin A3G, Predicted to have serine-type endopeptidase inhibitor activity. Involved in response to cytokine and response to peptide hormone. …	adaptive immune response (GO:0002250); immune system process (GO:0002376); serine-type endopeptidase inhibitor activity (GO:0004867); cysteine-type endopeptidase inhibitor activity (GO:0004869); extracellular space (GO:0005615); nucleus (GO:0005634); cytoplasm (GO:0005737); apoptotic process (GO:0006915); negative regulation of peptidase activity (GO:0010466); negative regulation of endopeptidase…	3.1931	3.1931	6.51789	21.789	3.95454e-15	1.99778	1.99778	6.51789	13.7194	1.02564e-05	1.24393	1.24393	6.51789	8.0493	0.638873	0.713177	-1.40218	6.51789	4.58586	0.388142
IRGM2	1.1	1.1	0	0	0	22.5242	chr11:58,028,478-58,036,285	NM_019440	Irgm2, immunity-related GTPase family M member 2, interferon inducible GTPase 2|interferon-g induced GTPase|interferon-gamma-inducible GTPase Ifggd2 protein, Predicted to have several functions, including GTPase activity; protein domain specific binding activity; and protein serine/threonine kinase activator activity. Involved in defense response to bacterium; defense response to protozoan; and r…	autophagosome assembly (GO:0000045); Golgi membrane (GO:0000139); positive regulation of protein phosphorylation (GO:0001934); GTPase activity (GO:0003924); mitochondrion (GO:0005739); endoplasmic reticulum membrane (GO:0005789); Golgi apparatus (GO:0005794); cytosol (GO:0005829); defense response (GO:0006952); response to bacterium (GO:0009617); positive regulation of autophagy (GO:0010508); pos…	2.4788	2.4788	8.66305	22.5242	4.89789e-12	1.9506	1.9506	8.66305	17.8308	1.37563e-05	1.84059	1.84059	8.66305	15.8553	0.00154487	0.996461	-1.00355	8.66305	8.51923	1
SERPING1	1.1	1.1	0	0	0	36.9856	chr2:84,605,516-84,615,586	NM_009776	Serping1, serine (or cysteine) peptidase inhibitor, clade G, member 1, plasma protease C1 inhibitor|C1 Inh|C1 esterase inhibitor|C1 inhibitor|C1-inhibiting factor|complement component 1 inhibitor|serine (or cysteine) proteinase inhibitor, clade G (C1 inhibitor), member 1|serine (or cysteine) proteinase inhibitor, clade G, member 1|serpin G1, Exhibits complement binding activity and serine-type en…	complement binding (GO:0001848); negative regulation of complement activation, lectin pathway (GO:0001869); immune system process (GO:0002376); serine-type endopeptidase inhibitor activity (GO:0004867); extracellular region (GO:0005576); extracellular space (GO:0005615); complement activation, classical pathway (GO:0006958); blood coagulation (GO:0007596); hemostasis (GO:0007599); negative regula…	2.1198	2.1198	16.6535	36.9856	4.10541e-07	1.42573	1.42573	16.6535	25.0483	0.165978	1.08636	1.08636	16.6535	17.9373	1	0.725208	-1.37892	16.6535	11.9094	0.256613
IIGP1	1.1	1.1	0	0	0	38.7724	chr18:60,535,682-60,552,283	NM_021792 NM_001146275	Iigp1, interferon inducible GTPase 1, interferon-inducible GTPase 1|interferon-gamma-inducible GTPase Ifgga1 protein, Exhibits GTPase activity; identical protein binding activity; and purine ribonucleoside binding activity. Involved in cellular response to interferon-beta; defense response to other organism; and regulation of autophagy. Localizes to endoplasmic reticulum membrane and symbiont-con…	nucleotide binding (GO:0000166); immune system process (GO:0002376); GTPase activity (GO:0003924); protein binding (GO:0005515); GTP binding (GO:0005525); nucleus (GO:0005634); cytoplasm (GO:0005737); endoplasmic reticulum (GO:0005783); endoplasmic reticulum membrane (GO:0005789); Golgi apparatus (GO:0005794); defense response (GO:0006952); response to bacterium (GO:0009617); regulation of autoph…	2.56724	2.56724	14.394	38.7724	3.01929e-08	1.83065	1.83065	14.394	27.824	0.00349512	1.83532	1.83532	14.394	26.2937	0.0123013	0.945845	-1.05726	14.394	13.446	1
PF4	1.1	1.1	0	0	0	39.5854	chr5:91,201,460-91,202,409	NM_019932	Pf4, platelet factor 4, platelet factor 4|C-X-C motif chemokine 4|PF-4|chemokine (C-X-C motif) ligand 4, Predicted to have CXCR3 chemokine receptor binding activity; chemokine activity; and heparin binding activity. Involved in antimicrobial humoral immune response mediated by antimicrobial peptide and defense response to protozoan. Localizes to collagen-containing extracellular matrix. Is expres…	cytokine activity (GO:0005125); extracellular region (GO:0005576); extracellular space (GO:0005615); cytoplasm (GO:0005737); chemotaxis (GO:0006935); defense response (GO:0006952); inflammatory response (GO:0006954); immune response (GO:0006955); adenylate cyclase-activating G-protein coupled receptor signaling pathway (GO:0007189); chemokine activity (GO:0008009); heparin binding (GO:0008201); p…	2.01342	2.01342	18.765	39.5854	0.00269228	1.39752	1.39752	18.765	27.6563	0.185371	1.39052	1.39052	18.765	25.8867	0.286802	0.980294	-1.0201	18.765	18.1491	1
TAP1	1.1	1.1	0	0	0	50.0752	chr17:34,324,500-34,334,170	NM_013683 NM_001161730	Tap1, transporter 1, ATP-binding cassette, sub-family B (MDR/TAP), antigen peptide transporter 1|ABC transporter, MHC, 1|ATP dependent transport protein family member|ATP-binding cassette sub-family B member 2|ATP-binding cassette transporter, major histocompatibility complex, 1|ATP-binding cassette, sub-family B (MDR/TAP), member 2|histocompatibility antigen modifier 1|peptide supply factor 1|pe…	nucleotide binding (GO:0000166); adaptive immune response (GO:0002250); immune system process (GO:0002376); antigen processing and presentation of exogenous peptide antigen via MHC class I, TAP-dependent (GO:0002479); ATP binding (GO:0005524); mitochondrion (GO:0005739); endoplasmic reticulum (GO:0005783); defense response (GO:0006952); protein transport (GO:0015031); peptide antigen-transporting…	2.05314	2.05314	23.3084	50.0752	1.45509e-09	1.74538	1.74538	23.3084	42.8673	1.18359e-05	1.70907	1.70907	23.3084	39.5361	0.00116554	1.19816	1.19816	23.3084	27.5285	0.446626
AW112010	1.1	1.1	0	0	0	51.9913	chr19:11,122,101-11,125,056	NR_102366	AW112010, expressed sequence AW112010	molecular_function (GO:0003674); cellular_component (GO:0005575); biological_process (GO:0008150)	2.03826	2.03826	24.3213	51.9913	3.39728e-06	1.94225	1.94225	24.3213	49.891	1.95282e-05	1.71629	1.71629	24.3213	41.5221	0.0171742	1.53475	1.53475	24.3213	36.8781	0.0701628
GBP2B	1.1	1.1	0	0	0	53.4144	chr3:142,257,810-142,282,140	NM_010259	Gbp2b, guanylate binding protein 2b, guanylate-binding protein 1|GTP-binding protein 1|guanylate nucleotide binding protein 1|interferon-gamma-inducible protein MAG-1|interferon-induced guanylate-binding protein 1, Exhibits GMP binding activity. Involved in adhesion of symbiont to host; cellular response to interferon-beta; and defense response to other organism. Localizes to cytoplasmic vesicle …	nucleotide binding (GO:0000166); immune system process (GO:0002376); GTPase activity (GO:0003924); GTP binding (GO:0005525); extracellular region (GO:0005576); cytoplasm (GO:0005737); Golgi apparatus (GO:0005794); cytosol (GO:0005829); plasma membrane (GO:0005886); membrane (GO:0016020); hydrolase activity (GO:0016787); GMP binding (GO:0019002); symbiont-containing vacuole membrane (GO:0020005); …	2.15723	2.15723	23.67	53.4144	5.28174e-11	1.85817	1.85817	23.67	46.3576	1.22775e-06	1.65057	1.65057	23.67	38.7857	0.00261259	0.830659	-1.20386	23.67	19.3751	0.501129
IRGM1	1.1	1.1	0	0	0	54.5195	chr11:48,678,750-48,684,848	NM_008326	Irgm1, immunity-related GTPase family M member 1, immunity-related GTPase family M protein 1|LPS-stimulated RAW 264.7 macrophage protein 47|immunity related GTPase m1|interferon-gamma-inducible GTPase Ifggd3 protein|interferon-inducible protein 1, Predicted to have GTPase activity. Involved in several processes, including cellular response to interferon-gamma; positive regulation of autophagosome…	autophagosome assembly (GO:0000045); nucleotide binding (GO:0000166); immune system process (GO:0002376); GTPase activity (GO:0003924); GTP binding (GO:0005525); lysosome (GO:0005764); endosome (GO:0005768); late endosome (GO:0005770); autophagosome (GO:0005776); endoplasmic reticulum (GO:0005783); endoplasmic reticulum membrane (GO:0005789); Golgi apparatus (GO:0005794); plasma membrane (GO:0005…	2.02502	2.02502	25.6978	54.5195	1.65341e-11	1.78734	1.78734	25.6978	48.4191	4.98605e-06	1.54917	1.54917	25.6978	39.551	0.0172538	1.01838	1.01838	25.6978	25.8101	1
C3	1.1	1.1	0	0	0	55.1012	chr17:57,343,395-57,367,559	NM_009778	C3, complement component 3, complement C3|acylation stimulating protein|complement component 3d|complement factor 3, Predicted to have C5L2 anaphylatoxin chemotactic receptor binding activity and lipid binding activity. Involved in several processes, including positive regulation of endocytosis; positive regulation of immune response; and visual system development. Localizes to cell surface; extr…	positive regulation of type IIa hypersensitivity (GO:0001798); positive regulation of protein phosphorylation (GO:0001934); positive regulation of activation of membrane attack complex (GO:0001970); immune system process (GO:0002376); endopeptidase inhibitor activity (GO:0004866); protein binding (GO:0005515); extracellular region (GO:0005576); extracellular space (GO:0005615); lipid metabolic pr…	2.76307	2.76307	19.0064	55.1012	0.000181994	1.87763	1.87763	19.0064	37.6211	0.00571156	1.8116	1.8116	19.0064	34.1358	0.0437735	0.816602	-1.22459	19.0064	15.3281	0.853319
GBP2	1.1	1.1	0	0	0	69.5246	chr3:142,283,626-142,300,972	NM_010260	Gbp2, guanylate binding protein 2, guanylate-binding protein 2|GBP-2|GTP-binding protein 2|guanine nucleotide-binding protein 2|guanylate nucleotide binding protein 2|guanylate-binding protein 1|interferon-induced guanylate-binding protein 2|mGBP-2|mGBP2, Predicted to have GTP binding activity; GTPase activity; and protein homodimerization activity. Involved in several processes, including cellul…	nucleotide binding (GO:0000166); GTPase activity (GO:0003924); GTP binding (GO:0005525); nucleus (GO:0005634); nucleoplasm (GO:0005654); cytoplasm (GO:0005737); Golgi apparatus (GO:0005794); cytosol (GO:0005829); response to bacterium (GO:0009617); membrane (GO:0016020); hydrolase activity (GO:0016787); symbiont-containing vacuole membrane (GO:0020005); cytoplasmic vesicle (GO:0031410); protein l…	2.04532	2.04532	32.5021	69.5246	3.01847e-10	1.71853	1.71853	32.5021	58.8389	2.30379e-05	1.47017	1.47017	32.5021	47.4297	0.0260168	0.764409	-1.3082	32.5021	24.4632	0.214356
LGALS3BP	1.1	1.1	0	0	0	88.9486	chr11:118,254,065-118,263,245	NM_011150	Lgals3bp, lectin, galactoside-binding, soluble, 3 binding protein, galectin-3-binding protein|cyp-C-associated protein|mama|peptidylprolyl isomerase C-associated protein, Predicted to have scavenger receptor activity. Predicted to be involved in cell adhesion. Localizes to extracellular space. Is expressed in several structures, including brain; genitourinary system; gut; integumental system; and…	scavenger receptor activity (GO:0005044); protein binding (GO:0005515); extracellular region (GO:0005576); extracellular space (GO:0005615); cell adhesion (GO:0007155); membrane (GO:0016020)	2.03198	2.03198	41.7869	88.9486	1.43476e-11	1.92682	1.92682	41.7869	84.8338	5.19288e-12	1.47491	1.47491	41.7869	61.2219	0.0447654	0.850087	-1.17635	41.7869	35.0069	0.464924
MYL2	13.2012	1.2	0	4.001	8.0002	5.45518	chr5:122,550,988-122,556,863	NM_010861	Myl2, myosin, light polypeptide 2, regulatory, cardiac, slow, myosin regulatory light chain 2, ventricular/cardiac muscle isoform|myosin light chain 2v|myosin light chain, phosphorylatable, cardiac ventricles, Predicted to have actin monomer binding activity and calcium ion binding activity. Involved in several processes, including muscle cell fate specification; positive regulation of the force …	regulation of the force of heart contraction (GO:0002026); heart morphogenesis (GO:0003007); actin monomer binding (GO:0003785); calcium ion binding (GO:0005509); cytoplasm (GO:0005737); cytoskeleton (GO:0005856); heart development (GO:0007507); post-embryonic development (GO:0009791); actin cytoskeleton (GO:0015629); myosin complex (GO:0016459); myofibril (GO:0030016); negative regulation of cel…	0.0980588	-10.198	0.372986	0.0354924	0.0144847	0.434513	-2.30143	0.372986	0.174452	0.425675	14.6251	14.6251	0.372986	5.45518	0.0289144	0.0607473	-16.4616	0.372986	0.0188072	0.0396741
JSRP1	3.22	1.2	2.02	0	0	3.1737	chr10:80,271,240-80,276,243	NM_028001	Jsrp1, junctional sarcoplasmic reticulum protein 1, junctional sarcoplasmic reticulum protein 1|junctional-face membrane protein of 45 kDa homolog, Involved in protein localization to membrane and regulation of ryanodine-sensitive calcium-release channel activity. Localizes to sarcoplasmic reticulum. Is expressed in skeletal muscle and tongue. Orthologous to human JSRP1 (junctional sarcoplasmic r…	skeletal muscle contraction (GO:0003009); protein binding (GO:0005515); endoplasmic reticulum (GO:0005783); striated muscle contraction (GO:0006941); membrane (GO:0016020); sarcoplasmic reticulum (GO:0016529); regulation of ryanodine-sensitive calcium-release channel activity (GO:0060314); protein localization to membrane (GO:0072657)	0.178203	-5.61158	0.730357	0.134312	0.0087866	0.165642	-6.03711	0.730357	0.125256	0.00358674	4.43091	4.43091	0.730357	3.1737	0.210605	0.330123	-3.02917	0.730357	0.23517	0.288522
IQGAP2	15.1111	1.1	2.01	4.001	8.0001	1.15682	chr13:96,397,131-96,661,877	NM_027711	Iqgap2, IQ motif containing GTPase activating protein 2, ras GTPase-activating-like protein IQGAP2, Predicted to have several functions, including Arp2/3 complex binding activity; GTPase activator activity; and calmodulin binding activity. Predicted to be involved in Arp2/3 complex-mediated actin nucleation; regulation of actin cytoskeleton reorganization; and thrombin-activated receptor signalin…	GTPase activator activity (GO:0005096); calmodulin binding (GO:0005516); phosphatidylinositol-3,4,5-trisphosphate binding (GO:0005547); cytoplasm (GO:0005737); microtubule (GO:0005874); microvillus (GO:0005902); signal transduction (GO:0007165); cell surface (GO:0009986); lamellipodium (GO:0030027); filopodium (GO:0030175); small GTPase binding (GO:0031267); regulation of actin cytoskeleton organ…	2.06307	2.06307	0.375784	0.813877	0.00304138	2.76518	2.76518	0.375784	1.09734	5.57842e-07	3.10219	3.10219	0.375784	1.15682	8.7659e-05	2.33781	2.33781	0.375784	0.866273	0.0177381
TRP63	15.1111	1.1	2.01	4.001	8.0001	1.59283	chr16:25,802,001-25,877,229 chr16:25,802,001-25,892,174 chr16:25,683,850-25,877,229 chr16:25,683,850-25,892,174	NM_011641 NM_001127260 NM_001127261 NM_001127259 NM_001127265 NM_001127262 NM_001127264 NM_001127263	Trp63, transformation related protein 63, tumor protein 63, Exhibits several functions, including DNA binding activity; DNA-binding transcription activator activity, RNA polymerase II-specific; and identical protein binding activity. Involved in several processes, including animal organ development; embryonic limb morphogenesis; and morphogenesis of a polarized epithelium. Localizes to nucleus. I…	negative regulation of transcription by RNA polymerase II (GO:0000122); chromatin (GO:0000785); transcription regulatory region sequence-specific DNA binding (GO:0000976); RNA polymerase II regulatory region sequence-specific DNA binding (GO:0000977); RNA polymerase II proximal promoter sequence-specific DNA binding (GO:0000978); RNA polymerase II transcription factor activity, sequence-specific …	2.55328	2.55328	0.21731	0.579823	0.00305233	4.85941	4.85941	0.21731	1.1067	5.11529e-11	7.42764	7.42764	0.21731	1.59283	8.54312e-15	2.40503	2.40503	0.21731	0.512613	0.019859
FAM83A	15.1111	1.1	2.01	4.001	8.0001	1.84682	chr15:57,817,457-57,842,257	NM_173862	Fam83a, family with sequence similarity 83, member A, protein FAM83A, Predicted to have identical protein binding activity; phosphatidylinositol 3-kinase regulatory subunit binding activity; and protein kinase binding activity. Predicted to be involved in cell population proliferation and epidermal growth factor receptor signaling pathway. Predicted to localize to cytoplasm. Is expressed in anter…	cellular_component (GO:0005575); cytoplasm (GO:0005737); signal transduction (GO:0007165); epidermal growth factor receptor signaling pathway (GO:0007173); cell proliferation (GO:0008283); protein kinase binding (GO:0019901); phosphatidylinositol 3-kinase regulatory subunit binding (GO:0036312); identical protein binding (GO:0042802)	2.72576	2.72576	0.337193	0.975425	0.0118391	4.703	4.703	0.337193	1.69521	5.7898e-10	5.45793	5.45793	0.337193	1.84682	1.27269e-06	2.74238	2.74238	0.337193	0.921743	0.0163332
ITIH2	15.1111	1.1	2.01	4.001	8.0001	1.87931	chr2:10,016,217-10,052,310	NM_010582	Itih2, inter-alpha trypsin inhibitor, heavy chain 2, inter-alpha-trypsin inhibitor heavy chain H2|ITI heavy chain H2|ITI-HC2|inter-alpha-inhibitor heavy chain 2, Predicted to have serine-type endopeptidase inhibitor activity. Predicted to be involved in hyaluronan metabolic process and negative regulation of peptidase activity. Localizes to collagen-containing extracellular matrix. Is expressed i…	serine-type endopeptidase inhibitor activity (GO:0004867); extracellular region (GO:0005576); negative regulation of peptidase activity (GO:0010466); hyaluronan metabolic process (GO:0030212); peptidase inhibitor activity (GO:0030414); collagen-containing extracellular matrix (GO:0062023)	10.3268	10.3268	0.0640515	0.713662	1.36662e-05	27.0804	27.0804	0.0640515	1.87931	2.47217e-16	25.5175	25.5175	0.0640515	1.67045	2.38341e-11	10.7074	10.7074	0.0640515	0.694726	0.00111587
A530032D15RIK	15.1111	1.1	2.01	4.001	8.0001	3.54326	chr1:85,084,713-85,106,428	NM_213615	A530032D15Rik, RIKEN cDNA A530032D15Rik gene, SP140 nuclear body protein family member, Predicted to have DNA-binding transcription factor activity, RNA polymerase II-specific. Predicted to be involved in regulation of transcription by RNA polymerase II. Predicted to localize to nucleus.	RNA polymerase II transcription factor activity, sequence-specific DNA binding (GO:0000981); nucleus (GO:0005634); regulation of transcription by RNA polymerase II (GO:0006357)	2.76634	2.76634	0.298595	0.863764	0.000655844	5.43801	5.43801	0.298595	1.70769	2.8661e-12	11.9837	11.9837	0.298595	3.54326	2.0035e-15	4.23279	4.23279	0.298595	1.24665	0.00173327
GGT1	15.1111	1.1	2.01	4.001	8.0001	4.90553	chr10:75,036,337-75,048,927	NM_008116	Ggt1, gamma-glutamyltransferase 1, glutathione hydrolase 1 proenzyme|gamma-glutamyltranspeptidase 1|leukotriene-C4 hydrolase, Predicted to have glutathione hydrolase activity; leukotriene-C(4) hydrolase; and peptidyltransferase activity. Involved in several processes, including cysteine biosynthetic process; glutathione biosynthetic process; and spermatogenesis. Localizes to vesicle. Is expressed…	peptidyltransferase activity (GO:0000048); regulation of immune system process (GO:0002682); leukotriene-C(4) hydrolase (GO:0002951); extracellular space (GO:0005615); plasma membrane (GO:0005886); integral component of plasma membrane (GO:0005887); proteolysis (GO:0006508); cellular amino acid metabolic process (GO:0006520); glutamate metabolic process (GO:0006536); fatty acid metabolic process …	3.41591	3.41591	0.16001	0.576643	0.000469586	12.8639	12.8639	0.16001	2.19311	4.4505e-18	30.5962	30.5962	0.16001	4.90553	4.42333e-33	19.1672	19.1672	0.16001	3.05382	4.52635e-11
CLEC10A	7.111	1.1	2.01	4.001	0	2.97976	chr11:69,980,124-69,984,338	NM_010796 NM_001204252	Clec10a, C-type lectin domain family 10, member A, C-type lectin domain family 10 member A|macrophage asialoglycoprotein-binding protein 1|macrophage galactose N-acetyl-galactosamine specific lectin 1, Predicted to have carbohydrate binding activity. Involved in connective tissue replacement involved in inflammatory response wound healing. Predicted to localize to integral component of membrane. …	connective tissue replacement involved in inflammatory response wound healing (GO:0002248); membrane (GO:0016020); integral component of membrane (GO:0016021); carbohydrate binding (GO:0030246)	2.18919	2.18919	1.05651	2.40745	0.00126055	2.68164	2.68164	1.05651	2.97976	0.00524858	2.45838	2.45838	1.05651	2.56972	0.025871	1.28547	1.28547	1.05651	1.33512	0.925726
TRPV6	15.1111	1.1	2.01	4.001	8.0001	1.02609	chr6:41,570,617-41,586,404	NM_022413	Trpv6, transient receptor potential cation channel, subfamily V, member 6, transient receptor potential cation channel subfamily V member 6|calcium transport protein 1|epithelial calcium channel 2|osmosensitive transient receptor potential channel 3, Exhibits calcium channel activity and identical protein binding activity. Involved in calcium ion import across plasma membrane; parathyroid hormone…	ion channel activity (GO:0005216); calcium channel activity (GO:0005262); protein binding (GO:0005515); calmodulin binding (GO:0005516); plasma membrane (GO:0005886); integral component of plasma membrane (GO:0005887); ion transport (GO:0006811); calcium ion transport (GO:0006816); membrane (GO:0016020); integral component of membrane (GO:0016021); calcium channel complex (GO:0034704); parathyroi…	5.65782	5.65782	0.0132857	0.0732407	0.0314037	30.1443	30.1443	0.0132857	0.401677	2.13953e-09	82.9547	82.9547	0.0132857	1.02609	2.09621e-20	15.5583	15.5583	0.0132857	0.195487	0.00043812
2610528J11RIK	15.1111	1.1	2.01	4.001	8.0001	1.04821	chr4:118,199,879-118,202,822	NM_025572	2610528J11Rik, RIKEN cDNA 2610528J11 gene, type III endosome membrane protein TEMP, Predicted to localize to endosome; integral component of membrane; and plasma membrane. Is expressed in brain. Orthologous to human C1orf210 (chromosome 1 open reading frame 210).	molecular_function (GO:0003674); endosome (GO:0005768); plasma membrane (GO:0005886); membrane (GO:0016020); integral component of membrane (GO:0016021)	5.24106	5.24106	0.0612299	0.367933	0.00966668	6.68829	6.68829	0.0612299	0.473148	0.000338363	15.8156	15.8156	0.0612299	1.04821	2.54596e-08	9.15432	9.15432	0.0612299	0.599092	0.00706489
BNIPL	15.1111	1.1	2.01	4.001	8.0001	1.18445	chr3:95,045,214-95,055,115	NM_001168356 NM_134253	Bnipl, BCL2/adenovirus E1B 19kD interacting protein like, bcl-2/adenovirus E1B 19 kDa-interacting protein 2-like protein|BNIP-2 similar, Predicted to have exopolyphosphatase activity and identical protein binding activity. Predicted to be involved in several processes, including negative regulation of cell population proliferation; polyphosphate catabolic process; and regulation of growth rate. P…	exopolyphosphatase activity (GO:0004309); nucleus (GO:0005634); cytoplasm (GO:0005737); cytosol (GO:0005829); polyphosphate catabolic process (GO:0006798); apoptotic process (GO:0006915); negative regulation of cell proliferation (GO:0008285); regulation of growth rate (GO:0040009); identical protein binding (GO:0042802)	5.92863	5.92863	0.0363491	0.23892	0.00593949	10.5028	10.5028	0.0363491	0.424712	1.20315e-05	31.1204	31.1204	0.0363491	1.18445	1.33276e-14	16.2232	16.2232	0.0363491	0.613127	0.000115933
COL9A1	15.1111	1.1	2.01	4.001	8.0001	1.21528	chr1:24,184,448-24,259,577 chr1:24,202,041-24,259,577	NM_007740 NM_001290691	Col9a1, collagen, type IX, alpha 1, collagen alpha-1(IX) chain|alpha 1 type IX collagen|procollagen, type IX, alpha 1, Predicted to be an extracellular matrix structural constituent. Involved in chondrocyte proliferation; growth plate cartilage development; and tissue homeostasis. Predicted to localize to basement membrane; collagen type IX trimer; and extracellular space. Is expressed in several…	skeletal system development (GO:0001501); tissue homeostasis (GO:0001894); growth plate cartilage development (GO:0003417); extracellular matrix structural constituent (GO:0005201); extracellular region (GO:0005576); collagen trimer (GO:0005581); collagen type IX trimer (GO:0005594); basement membrane (GO:0005604); extracellular space (GO:0005615); extracellular matrix organization (GO:0030198); …	5.75233	5.75233	0.0214803	0.129514	0.000220212	29.1988	29.1988	0.0214803	0.664614	2.32087e-26	56.4684	56.4684	0.0214803	1.21528	1.79799e-19	13.4929	13.4929	0.0214803	0.288607	4.30491e-05
PLEKHS1	15.1111	1.1	2.01	4.001	8.0001	1.60602	chr19:56,536,126-56,561,219	NM_172641 NM_001164263	Plekhs1, pleckstrin homology domain containing, family S member 1, pleckstrin homology domain-containing family S member 1|PH domain-containing family S member 1|PH domain-containing protein C10orf81 homolog, Orthologous to human PLEKHS1 (pleckstrin homology domain containing S1).	molecular_function (GO:0003674); cellular_component (GO:0005575); biological_process (GO:0008150)	3.4697	3.4697	0.149124	0.535674	0.00603792	6.19715	6.19715	0.149124	0.966696	9.63275e-06	10.9464	10.9464	0.149124	1.60602	8.78294e-09	4.32791	4.32791	0.149124	0.634241	0.0195888
CITED4	15.1111	1.1	2.01	4.001	8.0001	1.72722	chr4:120,339,167-120,340,425	NM_019563	Cited4, Cbp/p300-interacting transactivator, with Glu/Asp-rich carboxy-terminal domain, 4, cbp/p300-interacting transactivator 4|msg1-related protein 2, Exhibits transcription coactivator activity. Involved in positive regulation of transcription, DNA-templated and response to estrogen. Localizes to cytoplasm and nucleus. Is expressed in several structures, including alimentary system; central ne…	transcription coactivator activity (GO:0003713); nucleus (GO:0005634); cytoplasm (GO:0005737); regulation of transcription, DNA-templated (GO:0006355); response to estrogen (GO:0043627); positive regulation of transcription, DNA-templated (GO:0045893)	4.69817	4.69817	0.154076	0.738407	0.000825021	3.606	3.60601	0.154076	0.569776	0.00552487	11.6275	11.6275	0.154076	1.72722	1.96024e-09	5.61775	5.61775	0.154076	0.834445	0.00168927
PHF11A	7.111	1.1	2.01	4.001	0	2.19524	chr14:59,895,749-59,916,359	NM_172603	Phf11a, PHD finger protein 11A, PHD finger protein 11A|PHD finger protein 11, Predicted to have metal ion binding activity. Involved in regulation of immune response. Predicted to localize to nuclear membrane and nucleoplasm. Orthologous to human PHF11 (PHD finger protein 11).	molecular_function (GO:0003674); nucleus (GO:0005634); nucleoplasm (GO:0005654); nuclear membrane (GO:0031965); metal ion binding (GO:0046872); regulation of immune response (GO:0050776)	2.1769	2.1769	0.525308	1.20903	0.0354764	3.93652	3.93652	0.525308	2.19524	5.62944e-08	2.48379	2.48379	0.525308	1.29786	0.0227845	0.883135	-1.13233	0.525308	0.457906	1
TMEM154	7.111	1.1	2.01	4.001	0	1.51957	chr3:84,470,113-84,508,497	NM_177260	Tmem154, transmembrane protein 154, Predicted to localize to integral component of membrane. Orthologous to human TMEM154 (transmembrane protein 154).	molecular_function (GO:0003674); cellular_component (GO:0005575); biological_process (GO:0008150); membrane (GO:0016020); integral component of membrane (GO:0016021)	2.17387	2.17387	0.550368	1.25815	0.00260248	2.38774	2.38774	0.550368	1.38903	0.00059676	2.77239	2.77239	0.550368	1.51957	0.00293049	1.38395	1.38395	0.550368	0.753389	0.710019
SLC2A6	7.111	1.1	2.01	4.001	0	2.2471	chr2:26,876,884-26,883,518 chr2:26,876,886-26,883,518	NM_172659 NM_001177627	Slc2a6, solute carrier family 2 (facilitated glucose transporter), member 6, solute carrier family 2, facilitated glucose transporter member 6|glucose transporter type 6, Predicted to have transmembrane transporter activity. Involved in regulation of glycolytic process. Predicted to localize to lysosomal membrane. Orthologous to human SLC2A6 (solute carrier family 2 member 6).	lysosome (GO:0005764); lysosomal membrane (GO:0005765); regulation of glycolytic process (GO:0006110); carbohydrate transport (GO:0008643); membrane (GO:0016020); integral component of membrane (GO:0016021); transmembrane transporter activity (GO:0022857); transmembrane transport (GO:0055085)	2.1728	2.1728	0.850153	1.94097	0.00115644	2.50405	2.50405	0.850153	2.2471	7.8589e-06	2.15598	2.15598	0.850153	1.82127	0.0206224	0.826711	-1.20961	0.850153	0.692979	1
MUC1	7.111	1.1	2.01	4.001	0	2.84103	chr3:89,032,977-89,037,303	NM_013605	Muc1, mucin 1, transmembrane, mucin-1|episialin, Localizes to apical plasma membrane and cell surface. Is expressed in several structures, including brain; exocrine gland; genitourinary system; gut; and respiratory system. Human ortholog(s) of this gene implicated in biliary tract benign neoplasm; breast cancer; dry eye syndrome; mucinous adenocarcinoma; and pancreatic cancer (multiple). Ortholog…	nucleus (GO:0005634); cytoplasm (GO:0005737); plasma membrane (GO:0005886); cell surface (GO:0009986); membrane (GO:0016020); integral component of membrane (GO:0016021); apical plasma membrane (GO:0016324); collagen-containing extracellular matrix (GO:0062023)	2.16683	2.16683	0.776927	1.76148	0.0033505	2.09361	2.09361	0.776927	1.71235	0.00333996	3.68643	3.68643	0.776927	2.84103	9.91068e-06	1.18103	1.18103	0.776927	0.904312	1
XAF1	7.111	1.1	2.01	4.001	0	12.4378	chr11:72,115,130-72,127,235	NM_001037713 NM_001291153	Xaf1, XIAP associated factor 1, XIAP-associated factor 1|BIRC4-binding protein|F-box protein 39|novel TRAF-type zinc finger protein, Predicted to have metal ion binding activity. Predicted to be involved in negative regulation of protein-containing complex assembly and response to interferon-beta. Predicted to localize to mitochondrion and nucleoplasm. Is expressed in embryo. Orthologous to human…	nucleus (GO:0005634); nucleoplasm (GO:0005654); cytoplasm (GO:0005737); mitochondrion (GO:0005739); apoptotic process (GO:0006915); negative regulation of protein complex assembly (GO:0031333); response to interferon-beta (GO:0035456); metal ion binding (GO:0046872)	2.11648	2.11648	5.07481	11.2179	6.3521e-11	2.32869	2.32869	5.07481	12.4378	1.22364e-12	2.43409	2.43409	5.07481	12.2444	5.38599e-09	1.40598	1.40598	5.07481	7.02807	0.135198
PLSCR2	7.111	1.1	2.01	4.001	0	5.52867	chr9:92,170,439-92,192,590	NM_008880 NM_001195084	Plscr2, phospholipid scramblase 2, phospholipid scramblase 2|PL scramblase 2|ca(2+)-dependent phospholipid scramblase 2, Predicted to have phospholipid scramblase activity. Involved in cellular response to lipopolysaccharide. Localizes to cytoplasm and nucleus. Is expressed in foregut; inner ear; mesothelium; and urogenital mesentery. Orthologous to human PLSCR1 (phospholipid scramblase 1) and PL…	protein binding (GO:0005515); nucleus (GO:0005634); cytoplasm (GO:0005737); plasma membrane (GO:0005886); membrane (GO:0016020); integral component of membrane (GO:0016021); phospholipid scrambling (GO:0017121); SH3 domain binding (GO:0017124); phospholipid scramblase activity (GO:0017128); metal ion binding (GO:0046872); phosphatidylserine exposure on apoptotic cell surface (GO:0070782); cellula…	2.07533	2.07533	1.47222	3.21477	0.00377748	3.53849	3.53849	1.47222	5.52867	2.73846e-13	2.85079	2.85079	1.47222	4.18188	0.000197851	1.78974	1.78974	1.47222	2.60698	0.130638
GM4951	7.111	1.1	2.01	4.001	0	7.29241	chr18:60,371,730-60,407,474	NM_001033767	Gm4951, predicted gene 4951, uncharacterized protein LOC240327|interferon-gamma-inducible GTPase Ifgga2 protein, Predicted to have GTPase activity. Involved in cellular response to interferon-beta. Predicted to localize to endoplasmic reticulum membrane.	GTPase activity (GO:0003924); endoplasmic reticulum membrane (GO:0005789); defense response (GO:0006952); cellular response to interferon-beta (GO:0035458)	2.06773	2.06773	3.28183	7.13976	0.000151799	2.05202	2.05202	3.28183	7.1306	3.78666e-05	2.23262	2.23262	3.28183	7.29241	0.000704799	1.2293	1.2293	3.28183	3.98933	0.802666
APOL9A	7.111	1.1	2.01	4.001	0	47.4737	chr15:77,234,218-77,241,464 chr15:77,234,218-77,241,510	NM_173786 NM_001162883	Apol9a, apolipoprotein L 9a, Predicted to have lipid binding activity. Human ortholog(s) of this gene implicated in focal segmental glomerulosclerosis and schizophrenia. Orthologous to several human genes including APOL1 (apolipoprotein L1); APOL2 (apolipoprotein L2); and APOL3 (apolipoprotein L3).	cellular_component (GO:0005575); biological_process (GO:0008150); lipid binding (GO:0008289)	2.04551	2.04551	13.1948	28.2553	3.5406e-08	2.41803	2.41803	13.1948	33.6785	1.42165e-14	3.62788	3.62788	13.1948	47.4737	2.03056e-16	1.41955	1.41955	13.1948	18.4882	0.0880031
DCLK2	14.0222	0	2.02	4.002	8.0002	1.10915	chr3:86,602,841-86,724,806 chr3:86,590,071-86,724,806	NM_027539 NM_001195498 NM_001195496 NM_001195499 NM_001195497 NM_001195500	Dclk2, doublecortin-like kinase 2, serine/threonine-protein kinase DCLK2|caMK-like CREB regulatory kinase 2|doublecortin and CaM kinase-like 2|doublecortin-like and CAM kinase-like 2, Exhibits microtubule binding activity and protein kinase activity. Involved in forebrain development; microtubule cytoskeleton organization; and peptidyl-serine phosphorylation. Predicted to localize to cytoplasm an…	nucleotide binding (GO:0000166); microtubule cytoskeleton organization (GO:0000226); protein kinase activity (GO:0004672); protein serine/threonine kinase activity (GO:0004674); ATP binding (GO:0005524); cytoplasm (GO:0005737); cytoskeleton (GO:0005856); protein phosphorylation (GO:0006468); microtubule binding (GO:0008017); kinase activity (GO:0016301); phosphorylation (GO:0016310); transferase …	0.798333	-1.25261	1.10915	0.923868	0.681191	0.474139	-2.10908	1.10915	0.551666	0.00122134	0.341282	-2.93013	1.10915	0.372161	0.00561356	0.407849	-2.45189	1.10915	0.443706	0.0135141
CPED1	14.0222	0	2.02	4.002	8.0002	1.23789	chr6:21,935,909-22,205,606	NM_001081351	Cped1, cadherin-like and PC-esterase domain containing 1, cadherin-like and PC-esterase domain-containing protein 1, Predicted to localize to endoplasmic reticulum. Is expressed in several structures, including gut; limb segment; lung; meninges; and skin. Orthologous to human CPED1 (cadherin like and PC-esterase domain containing 1).	molecular_function (GO:0003674); endoplasmic reticulum (GO:0005783); biological_process (GO:0008150)	0.630452	-1.58616	1.23789	0.819375	0.0564115	0.432107	-2.31424	1.23789	0.564246	1.62802e-05	0.247636	-4.03819	1.23789	0.305073	3.68537e-06	0.43192	-2.31524	1.23789	0.526784	0.0124748
TBX3	14.0222	0	2.02	4.002	8.0002	1.27934	chr5:120,120,870-120,134,733 chr5:120,121,241-120,134,733	NM_011535 NM_198052	Tbx3, T-box 3, T-box transcription factor TBX3|T-box protein 3, Exhibits DNA-binding transcription factor activity; RNA polymerase II activating transcription factor binding activity; and RNA polymerase II transcription factor binding activity. Involved in several processes, including animal organ development; embryonic limb morphogenesis; and regulation of transcription, DNA-templated. Localizes…	negative regulation of transcription by RNA polymerase II (GO:0000122); RNA polymerase II proximal promoter sequence-specific DNA binding (GO:0000978); RNA polymerase II transcription factor activity, sequence-specific DNA binding (GO:0000981); bacterial-type RNA polymerase transcriptional activator activity, sequence-specific DNA binding (GO:0001216); transcriptional repressor activity, RNA poly…	0.550479	-1.8166	1.27934	0.737567	0.0183815	0.288885	-3.46159	1.27934	0.389623	1.92172e-06	0.243396	-4.10852	1.27934	0.308856	3.39953e-06	0.407422	-2.45446	1.27934	0.513444	0.00543881
HHIPL1	14.0222	0	2.02	4.002	8.0002	1.5035	chr12:109,544,479-109,566,510	NM_001044380	Hhipl1, hedgehog interacting protein-like 1, HHIP-like protein 1, Predicted to have catalytic activity and scavenger receptor activity. Predicted to localize to extracellular region and membrane. Is expressed in adrenal gland; cartilage; nervous system; stomach; and testis. Orthologous to human HHIPL1 (HHIP like 1).	catalytic activity (GO:0003824); scavenger receptor activity (GO:0005044); extracellular region (GO:0005576); biological_process (GO:0008150); membrane (GO:0016020)	0.78506	-1.27379	1.5035	1.23423	0.560414	0.423342	-2.36216	1.5035	0.670342	8.83559e-05	0.247651	-4.03793	1.5035	0.366803	1.3956e-05	0.409473	-2.44216	1.5035	0.60501	0.00778812
TENM4	14.0222	0	2.02	4.002	8.0002	1.57107	chr7:103,359,146-104,057,064	NM_011858	Tenm4, teneurin transmembrane protein 4, teneurin-4|downstream of CHOP4|odd Oz/ten-m homolog 4|protein Odd Oz/ten-m homolog 4|ten-4|tenascin-M4, Exhibits protein homodimerization activity. Involved in several processes, including central nervous system myelin formation; heart development; and regulation of nervous system development. Localizes to several cellular components, including integral co…	gastrulation with mouth forming second (GO:0001702); nucleus (GO:0005634); cytoplasm (GO:0005737); plasma membrane (GO:0005886); integral component of plasma membrane (GO:0005887); heterophilic cell-cell adhesion via plasma membrane cell adhesion molecules (GO:0007157); signal transduction (GO:0007165); multicellular organism development (GO:0007275); membrane (GO:0016020); integral component of …	0.678124	-1.47466	1.57107	1.11276	0.192033	0.308639	-3.24003	1.57107	0.508644	8.00468e-09	0.256865	-3.89309	1.57107	0.397979	4.67636e-07	0.409036	-2.44477	1.57107	0.630009	0.000637015
[truncated: 722 more rows]

## Sheet: S4AA_TFS gene count summary
S4AA_TFS gene count summary. Highlighted in color are the major response groups, with genes showing the same pattern of up or down regulation grouped in pairs with the same color, as indicated by their having the same TFS number preceding the decimal point and by a common pattern of digits following the decimal point. For example, TFS groups 15.2222 and 15.1111 are comprised of genes down regulat…
4T1
TFS group	# genes in TFS group
15.2222	14
15.1111	35
14.0222	33
14.0111	50
13.2012	1
13.1012	1
12.0022	63
12.0011	40
11.2202	2
11.1102	1
10.0202	6
10.0101	2
9.2002	1
9.2001	1
9.1002	2
8.0002	50
8.0001	31
7.222	17
7.111	141
6.022	53
6.011	56
6.021	9
5.202	2
5.201	1
5.101	9
4.002	110
4.001	133
3.11	73
3.22	27
3.12	1
2.02	48
2.01	43
1.2	7
1.1	71
total	1134

## Sheet: S4B_334 up_2cycle
Annotation Cluster 1	Enrichment Score: 30.508863942154804
[truncated: 394 more rows]

## Sheet: S4C_401 up_4cycle
Annotation Cluster 1	Enrichment Score: 25.883655276788346
[truncated: 355 more rows]

## Sheet: S4D_476 up_7cycle
Annotation Cluster 1	Enrichment Score: 11.659596116520438
[truncated: 296 more rows]

[truncated: 5 more sheets: S4E_159 up_4cycle-regrowth, S4F_73 down_2cycle, S4G_210 down_4cycle, S4H_292 down_7cycle, S4I_174down_4cycle-regrowth]
