# Supplementary material for: Type-I Interferon Signaling Is Essential for Robust Metronomic Chemo-Immunogenic Tumor Regression in Murine Breast Cancer
Source: Cancer Res Commun. 2022 Apr 22;2(4):246–57. doi: 10.1158/2767-9764.CRC-21-0148 (PMC9524291; doi:10.1158/2767-9764.CRC-21-0148)
Supplement: Table S5 — RNAseq analysis of E0771 tumors, with vs without CPA treatment. [file crc-21-0148-s06.xlsx]

## Sheet: S5A_E0771 tumors
Table S5. Sheet S5A: RNAseq analysis of E0771 tumors, with vs without CPA treatment every 6 days, for a total of treatment period of 1, 2, 3, 6, or 12 days, as shown in Fig. 5. Other details are as described in Table S4A for 4T1 tumors. Data for each of the five RNAseq comparisons shown (experiments # 704-708; see rows 3-7 and labels marked in row 9, columns O-AM) is presented, beginning in colum…
Exp. no.	|FC| >	P <	Exp. samples								Column H definitions:	Early: response seen on days 1, 2, and/or 3
704	2	0.05	E0771_C57Bl6_TD229_CPA-1D_G170_M22M23/E0771_C57Bl6_TD229_G170_M20M21						Early			Early-Sustained: response at an early time point is sustained after 2-cycles (day 12)
705	2	0.05	E0771_C57Bl6_TD229_CPA-2D_G170_M24M25/E0771_C57Bl6_TD229_G170_M20M21						Early			Transient: response after 1-cycle but not at 2-cycles
706	2	0.05	E0771_C57Bl6_TD229_CPA-3D_G170_M26M27/E0771_C57Bl6_TD229_G170_M20M21						Early			Early-Transient: response at an early time point, and at 1 cycle (day 6), but not at 2 cycles (day 12)
707	2	0.05	E0771_C57Bl6_TD229_CPA-1cycle (6 days)_G170_M28M29/E0771_C57Bl6_TD229_G170_M20M21						Late			Late: response is seen after 2-cycles but not at any early time points
708	2	0.05	E0771_C57Bl6_TD229_CPA-2cycle (12 days)_G170_M30M31/E0771_C57Bl6_TD229_G170_M20M21						Late			Early-Repressed, Late-Induced: Repressed at all 3 early time point, then repressed after 2-cycles (day 12)
		0 up, 11 down	47 up, 18 down	123 up, 52 down	873 up, 49 down	1742 up, 708 down	Time course of gene response	94 of 188 TFS [TFS group 3.11 from Table S1]	Maximum FPKM					704:E0771_C57Bl6_TD229_CPA-1D_G170_M22M23/E0771_C57Bl6_TD229_G170_M20M21					705:E0771_C57Bl6_TD229_CPA-2D_G170_M24M25/E0771_C57Bl6_TD229_G170_M20M21					706:E0771_C57Bl6_TD229_CPA-3D_G170_M26M27/E0771_C57Bl6_TD229_G170_M20M21					707:E0771_C57Bl6_TD229_CPA-1cycle_G170_M28M29/E0771_C57Bl6_TD229_G170_M20M21					708:E0771_C57Bl6_TD229_CPA-2cycle_G170_M30M31/E0771_C57Bl6_TD229_G170_M20M21
Probe ID	TFS	704:FS (day1)	705:FS (day2)	706:FS (day3)	707:FS (day6)	708:FS (day12)	(see definitions in M2-M7)		(across all 5 expts)	Mapping Location(s)	Accession No.	Gene Name/Desc.	GO terms	704: Ratio	704: FC	704: Intensity-1	704: Intensity-2	704: P-1	705: Ratio	705: FC	705: Intensity-1	705: Intensity-2	705: P-1	706: Ratio	706: FC	706: Intensity-1	706: Intensity-2	706: P-1	707: Ratio	707: FC	707: Intensity-1	707: Intensity-2	707: P-1	708: Ratio	708: FC	708: Intensity-1	708: Intensity-2	708: P-1
TLR3	18.01	0	2.01	0	0	16	Early-Sustained (induced)	TLR3	2.14008	chr8:46,481,018-46,495,893	NM_126166	Tlr3, toll-like receptor 3, Predicted to have double-stranded RNA binding activity; identical protein binding activity; and signaling receptor activity. Involved in several processes, including positive regulation of angiogenesis; positive regulation of intracellular signal transduction; and regulation of gene expression. Predicted to localize to cell surface; cytoplasm; and integral component of…	microglial cell activation (GO:0001774); positive regulation of cytokine production (GO:0001819); toll-like receptor signaling pathway (GO:0002224); immune system process (GO:0002376); regulation of dendritic cell cytokine production (GO:0002730); MyD88-independent toll-like receptor signaling pathway (GO:0002756); RNA binding (GO:0003723); double-stranded RNA binding (GO:0003725); transmembrane …	1.14895	1.14895	0.823556	0.997463	1	2.1311	2.1311	0.823556	1.71905	0.0290271	1.89706	1.89706	0.823556	1.60599	0.00875468	1.73967	1.73967	0.823556	1.53872	0.0132448	2.74744	2.74744	0.823556	2.14008	0.0229802
MNDAL	20.001	0	0	4.001	0	16	Early-Sustained (induced)	MNDAL	20.8697	chr1:175,787,350-175,810,318	NM_001170853	Mndal, myeloid nuclear differentiation antigen like, myeloid cell nuclear differentiation antigen-like protein, Predicted to have several functions, including DNA-binding transcription repressor activity, RNA polymerase II-specific; RNA polymerase II cis-regulatory region sequence-specific DNA binding activity; and identical protein binding activity. Involved in negative regulation of cell growth…	RNA polymerase II proximal promoter sequence-specific DNA binding (GO:0000978); transcriptional repressor activity, RNA polymerase II transcription regulatory region sequence-specific DNA binding (GO:0001227); activation of innate immune response (GO:0002218); double-stranded DNA binding (GO:0003690); nucleus (GO:0005634); nucleoplasm (GO:0005654); nucleolus (GO:0005730); cytosol (GO:0005829); tr…	1.01122	1.01122	8.36293	8.93417	1	1.85097	1.85097	8.36293	15.0883	0.0308779	2.42361	2.42361	8.36293	20.8697	1.17504e-11	1.98614	1.98614	8.36293	17.8621	9.37026e-09	2.50704	2.50704	8.36293	19.9124	0.000146647
TRIM12A	20.001	0	0	4.001	0	16	Early-Sustained (induced)	TRIM12A	6.56187	chr7:111,448,410-111,464,009	NM_023835	Trim12a, tripartite motif-containing 12A, tripartite motif-containing protein 12A|tripartite motif protein 12|tripartite motif-containing 12|tripartite motif-containing protein 12, Predicted to have protein homodimerization activity; protein kinase binding activity; and ubiquitin protein ligase activity. Predicted to be involved in several processes, including positive regulation of I-kappaB kina…	protein polyubiquitination (GO:0000209); ubiquitin-protein transferase activity (GO:0004842); nucleoplasm (GO:0005654); cytoplasm (GO:0005737); cytosol (GO:0005829); autophagy (GO:0006914); zinc ion binding (GO:0008270); regulation of gene expression (GO:0010468); positive regulation of autophagy (GO:0010508); protein ubiquitination (GO:0016567); protein kinase binding (GO:0019901); regulation of…	0.921246	-1.08549	2.79852	2.7248	1	1.74784	1.74784	2.79852	4.8193	0.250188	2.18791	2.18791	2.79852	6.30928	7.74107e-06	1.92445	1.92445	2.79852	5.79562	3.01465e-05	2.46613	2.46613	2.79852	6.56187	0.0115196
TRIM12C	20.001	0	0	4.001	0	16	Early-Sustained (induced)	TRIM12C	5.21514	chr7:111,487,267-111,501,863 chr7:111,487,267-111,501,872	NM_175677 NM_001146007	Trim12c, tripartite motif-containing 12C, Predicted to have several functions, including protein homodimerization activity; transcription coactivator activity; and ubiquitin protein ligase activity. Predicted to be involved in several processes, including positive regulation of I-kappaB kinase/NF-kappaB signaling; positive regulation of NF-kappaB transcription factor activity; and regulation of v…	protein polyubiquitination (GO:0000209); P-body (GO:0000932); transcription coactivator activity (GO:0003713); ubiquitin-protein transferase activity (GO:0004842); nucleoplasm (GO:0005654); cytoplasm (GO:0005737); cytosol (GO:0005829); regulation of gene expression (GO:0010468); positive regulation of autophagy (GO:0010508); protein ubiquitination (GO:0016567); protein kinase binding (GO:0019901)…	0.977527	-1.02299	2.17125	2.24186	1	1.9133	1.9133	2.17125	4.05227	0.0403589	2.0116	2.0116	2.17125	4.49695	2.29646e-06	1.60526	1.60526	2.17125	3.7492	0.00202725	2.53427	2.53427	2.17125	5.21514	0.00239593
TRIM30A	20.001	0	0	4.001	0	16	Early-Sustained (induced)	TRIM30A	15.6237	chr7:111,557,539-111,613,707	NM_009099	Trim30a, tripartite motif-containing 30A, tripartite motif-containing protein 30A|down regulatory protein of interleukin-2 receptor|regulatory protein, T lymphocyte 1|tripartite motif protein 30|tripartite motif-containing 30|tripartite motif-containing protein 30, Predicted to have protein homodimerization activity; protein kinase binding activity; and ubiquitin protein ligase activity. Involved…	protein polyubiquitination (GO:0000209); DNA binding (GO:0003677); nucleus (GO:0005634); nucleoplasm (GO:0005654); cytoplasm (GO:0005737); cytosol (GO:0005829); zinc ion binding (GO:0008270); response to bacterium (GO:0009617); regulation of gene expression (GO:0010468); positive regulation of autophagy (GO:0010508); protein ubiquitination (GO:0016567); protein kinase binding (GO:0019901); negati…	1.03941	1.03941	7.43192	8.15602	1	1.89843	1.89843	7.43192	13.8098	0.0108558	2.04363	2.04363	7.43192	15.6237	1.41452e-08	1.72698	1.72698	7.43192	13.7897	8.77984e-06	2.00675	2.00675	7.43192	14.1883	0.00726522
CRISPLD2	20.001	0	0	4.001	0	16	Early-Sustained (induced)	#N/A	1.13287	chr8:122,516,369-122,576,693	NM_030209	Crispld2, cysteine-rich secretory protein LCCL domain containing 2, cysteine-rich secretory protein LCCL domain-containing 2, Exhibits heparin binding activity. Involved in extracellular matrix organization. Localizes to extracellular matrix. Is expressed in several structures, including alimentary system; connective tissue; lung; metanephros; and pituitary gland. Orthologous to human CRISPLD2 (c…	glycosaminoglycan binding (GO:0005539); extracellular region (GO:0005576); extracellular space (GO:0005615); heparin binding (GO:0008201); transport vesicle (GO:0030133); extracellular matrix organization (GO:0030198); extracellular matrix (GO:0031012); face morphogenesis (GO:0060325)	1.45769	1.45769	0.439439	0.677985	0.747144	1.94705	1.94705	0.439439	0.841638	0.165655	2.1866	2.1866	0.439439	0.991666	0.00111868	1.65556	1.65556	0.439439	0.784179	0.0323264	2.70898	2.70898	0.439439	1.13287	0.0239038
ENPP2	20.001	0	0	4.001	0	16	Early-Sustained (induced)	#N/A	3.46269	chr15:54,670,233-54,751,701	NM_015744 NM_001136077 NM_001285994 NM_001285995	Enpp2, ectonucleotide pyrophosphatase/phosphodiesterase 2, ectonucleotide pyrophosphatase/phosphodiesterase family member 2|autotaxin|extracellular lysophospholipase D|phosphodiesterase I/nucleotide pyrophosphatase 2, Exhibits calcium ion binding activity; lysophospholipase activity; and zinc ion binding activity. Involved in phosphatidylcholine catabolic process. Localizes to extracellular space…	negative regulation of cell-matrix adhesion (GO:0001953); nucleic acid binding (GO:0003676); catalytic activity (GO:0003824); phosphodiesterase I activity (GO:0004528); nucleotide diphosphatase activity (GO:0004551); lysophospholipase activity (GO:0004622); scavenger receptor activity (GO:0005044); calcium ion binding (GO:0005509); extracellular region (GO:0005576); extracellular space (GO:000561…	0.877939	-1.13903	0.533728	0.496862	1	1.41302	1.41302	0.533728	0.744762	1	2.71667	2.71667	0.533728	1.49889	4.64469e-06	1.85589	1.85589	0.533728	1.06982	0.0059585	6.8676	6.8676	0.533728	3.46269	9.61714e-05
HIST1H2BC	20.001	0	0	4.001	0	16	Early-Sustained (induced)	#N/A	25.5241	chr13:23,776,067-23,784,349 chr13:23,776,067-23,776,536	NM_023422 NM_001290380	Histone cluster 1, H2bc, histone H2B type 1-C/E/G	innate immune response in mucosa (GO:0002227); DNA binding (GO:0003677); extracellular space (GO:0005615); nucleoplasm (GO:0005654); cytosol (GO:0005829); nucleosome assembly (GO:0006334); antibacterial humoral response (GO:0019731); identical protein binding (GO:0042802); defense response to Gram-positive bacterium (GO:0050830); antimicrobial humoral immune response mediated by antimicrobial pep…	0.583983	-1.71238	6.84476	4.23837	0.217309	1.13957	1.13957	6.84476	7.63541	1	2.12704	2.12704	6.84476	15.0515	4.62261e-05	1.97083	1.97083	6.84476	14.5589	0.000102392	3.91733	3.91733	6.84476	25.5241	1.4327e-06
CCL4	20.001	0	0	4.001	0	16	Early-Sustained (induced)	#N/A	27.7256	chr11:83,476,085-83,478,185	NM_013652	Ccl4, chemokine (C-C motif) ligand 4, C-C motif chemokine 4|ACT2|MIP-1-beta|SIS-gamma|immune activation protein 2|macrophage inflammatory protein 1-beta|small-inducible cytokine A4, Predicted to have chemokine receptor binding activity and identical protein binding activity. Involved in cellular response to drug. Localizes to extracellular space. Is expressed in central nervous system; genitourin…	monocyte chemotaxis (GO:0002548); cytokine activity (GO:0005125); protein binding (GO:0005515); extracellular region (GO:0005576); extracellular space (GO:0005615); chemotaxis (GO:0006935); inflammatory response (GO:0006954); immune response (GO:0006955); G-protein coupled receptor signaling pathway (GO:0007186); chemokine activity (GO:0008009); response to toxic substance (GO:0009636); neutrophi…	0.767969	-1.30214	6.76572	5.51588	1	1.62664	1.62664	6.76572	10.7915	0.772983	2.17531	2.17531	6.76572	15.2328	0.000137896	1.73924	1.73924	6.76572	12.736	0.0154423	4.29664	4.29664	6.76572	27.7256	1.29651e-06
SAA3	20.001	0	0	4.001	0	16	Early-Sustained (induced)	#N/A	166.166	chr7:53,967,367-53,971,046	NM_011315	Saa3, serum amyloid A 3, serum amyloid A-3 protein, Exhibits Toll-like receptor 4 binding activity and chemoattractant activity. Involved in several processes, including I-kappaB phosphorylation; cellular response to interleukin-1; and response to stilbenoid. Localizes to extracellular space. Is expressed in liver. Orthologous to several human genes including SAA2 (serum amyloid A2).	extracellular region (GO:0005576); extracellular space (GO:0005615); acute-phase response (GO:0006953); I-kappaB phosphorylation (GO:0007252); response to bacterium (GO:0009617); high-density lipoprotein particle (GO:0034364); response to stilbenoid (GO:0035634); Toll-like receptor 4 binding (GO:0035662); chemoattractant activity (GO:0042056); cell chemotaxis (GO:0060326); cellular response to in…	0.909061	-1.10004	6.38445	6.15939	1	1.65209	1.65209	6.38445	10.5137	0.981545	2.54834	2.54834	6.38445	16.7604	1.76068e-06	1.23838	1.23838	6.38445	8.50998	0.573457	26.8942	26.8942	6.38445	166.166	1.00939e-08
CCL7	22.011	0	2.01	4.001	0	16	Early-Sustained (induced)	CCL7	139.69	chr11:81,859,213-81,861,025	NM_013654	Ccl7, chemokine (C-C motif) ligand 7, C-C motif chemokine 7|RANTES/sis homolog|intercrine/chemokine MARC|monocyte chemoattractant protein 3|monocyte chemotactic protein 3|small-inducible cytokine A7, Exhibits CCR2 chemokine receptor binding activity. Predicted to be involved in several processes, including cellular response to cytokine stimulus; leukocyte chemotaxis; and positive regulation of ER…	monocyte chemotaxis (GO:0002548); cytokine activity (GO:0005125); extracellular region (GO:0005576); extracellular space (GO:0005615); chemotaxis (GO:0006935); inflammatory response (GO:0006954); immune response (GO:0006955); G-protein coupled receptor signaling pathway (GO:0007186); chemokine activity (GO:0008009); heparin binding (GO:0008201); neutrophil chemotaxis (GO:0030593); CCR2 chemokine …	0.907872	-1.10148	45.5759	43.8484	1	2.26295	2.26295	45.5759	100.152	0.00398336	2.6574	2.6574	45.5759	125.034	2.4466e-15	1.40072	1.40072	45.5759	68.8605	0.0282938	3.22765	3.22765	45.5759	139.69	5.39418e-07
FAS	22.011	0	2.01	4.001	0	16	Early-Sustained (induced)	FAS	5.40324	chr19:34,365,148-34,402,260 chr19:34,365,148-34,383,840	NM_007987 NM_001146708	Fas, Fas (TNF receptor superfamily member 6), tumor necrosis factor receptor superfamily member 6|FASLG receptor|Fas (TNF receptor superfamily member)|Fas antigen|apo-1 antigen|apoptosis-mediating surface antigen FAS|lymphoproliferation, Exhibits identical protein binding activity. Involved in several processes, including extrinsic apoptotic signaling pathway; hematopoietic or lymphoid organ deve…	positive regulation of protein phosphorylation (GO:0001934); protease binding (GO:0002020); immunoglobulin production (GO:0002377); transmembrane signaling receptor activity (GO:0004888); tumor necrosis factor-activated receptor activity (GO:0005031); protein binding (GO:0005515); calmodulin binding (GO:0005516); extracellular region (GO:0005576); extracellular space (GO:0005615); cytoplasm (GO:0…	1.19852	1.19852	1.84101	2.33858	1	2.27567	2.27567	1.84101	4.1164	0.00784439	2.84207	2.84207	1.84101	5.40324	4.98548e-10	1.49885	1.49885	1.84101	2.97495	0.0868981	2.35837	2.35837	1.84101	4.1351	0.0339454
SLPI	22.011	0	2.01	4.001	0	16	Early-Sustained (induced)	#N/A	27.8571	chr2:164,179,805-164,182,243	NM_011414	Slpi, secretory leukocyte peptidase inhibitor, antileukoproteinase|secretory leukocyte protease inhibitor, Exhibits endopeptidase inhibitor activity. Involved in antibacterial humoral response; innate immune response; and response to lipopolysaccharide. Localizes to extracellular space. Is expressed in embryo; liver left lobe; liver right lobe; and ureter. Orthologous to human SLPI (secretory leu…	immune system process (GO:0002376); DNA binding (GO:0003677); mRNA binding (GO:0003729); endopeptidase inhibitor activity (GO:0004866); serine-type endopeptidase inhibitor activity (GO:0004867); protein binding (GO:0005515); extracellular region (GO:0005576); extracellular space (GO:0005615); Golgi apparatus (GO:0005794); immune response (GO:0006955); negative regulation of peptidase activity (GO…	0.753448	-1.32723	4.90225	3.9424	1	3.55482	3.55482	4.90225	16.9721	0.00305957	3.8265	3.8265	4.90225	19.4982	6.90546e-09	1.11742	1.11742	4.90225	5.94943	1	5.86939	5.86939	4.90225	27.8571	0.000695322
CCL5	22.011	0	2.01	4.001	0	16	Early-Sustained (induced)	#N/A	75.2003	chr11:83,339,280-83,344,020	NM_013653	Ccl5, chemokine (C-C motif) ligand 5, C-C motif chemokine 5|SIS-delta|T-cell-specific protein RANTES|small-inducible cytokine A5, Exhibits CCR1 chemokine receptor binding activity. Involved in several processes, including negative regulation of macrophage apoptotic process; positive regulation of monocyte chemotaxis; and response to tumor necrosis factor. Localizes to cytoplasm and extracellular …	MAPK cascade (GO:0000165); positive regulation of defense response to virus by host (GO:0002230); monocyte chemotaxis (GO:0002548); phosphatidylinositol phospholipase C activity (GO:0004435); protein kinase activity (GO:0004672); cytokine activity (GO:0005125); extracellular region (GO:0005576); extracellular space (GO:0005615); cytoplasm (GO:0005737); calcium ion transport (GO:0006816); cellular…	1.01459	1.01459	25.2406	27.1187	1	2.59017	2.59017	25.2406	63.7035	3.58783e-05	2.88682	2.88682	25.2406	75.2003	4.26944e-19	1.80619	1.80619	25.2406	49.1602	3.76753e-06	2.85397	2.85398	25.2406	68.474	1.46562e-05
MIR7678	22.011	0	2.01	4.001	0	16	Early-Sustained (induced)	#N/A	206.037	chr2:164,180,048-164,180,119	NR_106143	Mir7678, microRNA 7678, microRNA mir-7678		0.751752	-1.33023	33.3141	26.7275	1	3.85918	3.85918	33.3141	125.235	0.00573006	3.79631	3.79631	33.3141	131.505	3.55185e-07	1.01939	1.01939	33.3141	36.8826	1	6.39195	6.39195	33.3141	206.037	0.00087318
AI607873	28.0011	0	0	4.001	8.0001	16	Early-Sustained (induced)	AI607873	12.1535	chr1:175,653,558-175,671,940	NM_001204910	Expressed sequence AI607873, uncharacterized protein LOC226691	RNA polymerase II proximal promoter sequence-specific DNA binding (GO:0000978); transcriptional repressor activity, RNA polymerase II transcription regulatory region sequence-specific DNA binding (GO:0001227); double-stranded DNA binding (GO:0003690); nucleus (GO:0005634); nucleoplasm (GO:0005654); nucleolus (GO:0005730); cytosol (GO:0005829); transcription factor binding (GO:0008134); cellular r…	1.04795	1.04795	3.22884	3.57769	1	1.5996	1.5996	3.22884	5.079	0.268385	2.11028	2.11028	3.22884	7.0175	9.3669e-08	2.51413	2.51413	3.22884	8.7311	2.77571e-15	3.95555	3.95555	3.22884	12.1535	8.01158e-09
GBP4	28.0011	0	0	4.001	8.0001	16	Early-Sustained (induced)	GBP4	6.97351	chr5:105,544,785-105,568,571 chr5:105,544,785-105,568,605	NM_008620 NM_001256005	Gbp4, guanylate binding protein 4, macrophage activation 2|guanylate nucleotide binding protein 4|guanylate-binding protein 4 homolog, Predicted to have GTP binding activity and GTPase activity. Involved in several processes, including cellular response to interferon-gamma; negative regulation of macromolecule metabolic process; and negative regulation of protein import into nucleus. Predicted to…	negative regulation of transcription by RNA polymerase II (GO:0000122); negative regulation of protein phosphorylation (GO:0001933); GTPase activity (GO:0003924); protein binding (GO:0005515); GTP binding (GO:0005525); negative regulation of protein ubiquitination (GO:0031397); cytoplasmic vesicle (GO:0031410); negative regulation of interferon-alpha production (GO:0032687); negative regulation o…	1.11613	1.11613	2.10062	2.46094	1	1.84875	1.84875	2.10062	3.79573	0.270421	2.28305	2.28305	2.10062	4.90442	0.000465233	3.10884	3.10884	2.10062	6.97351	8.64098e-09	2.39189	2.39189	2.10062	4.75871	0.00767491
IFI203	28.0011	0	0	4.001	8.0001	16	Early-Sustained (induced)	IFI203	8.25531	chr1:175,850,530-175,872,803 chr1:175,850,530-175,872,623	NM_001302649 NM_001302650 NM_001302651	Ifi203, interferon activated gene 203, interferon-activable protein 203|interferon-inducible protein p203, Predicted to have several functions, including DNA-binding transcription repressor activity, RNA polymerase II-specific; RNA polymerase II cis-regulatory region sequence-specific DNA binding activity; and identical protein binding activity. Involved in cellular response to interferon-beta. P…	RNA polymerase II proximal promoter sequence-specific DNA binding (GO:0000978); transcriptional repressor activity, RNA polymerase II transcription regulatory region sequence-specific DNA binding (GO:0001227); activation of innate immune response (GO:0002218); double-stranded DNA binding (GO:0003690); nucleus (GO:0005634); nucleoplasm (GO:0005654); nucleolus (GO:0005730); cytosol (GO:0005829); tr…	1.05469	1.05469	3.41139	3.80146	1	1.76612	1.76612	3.41139	5.92814	0.0484394	2.35128	2.35128	3.41139	8.25531	2.78837e-12	2.04323	2.04323	3.41139	7.49551	1.45638e-08	2.44171	2.44171	3.41139	7.90282	0.000308627
MS4A4D	28.0011	0	0	4.001	8.0001	16	Early-Sustained (induced)	MS4A4D	3.45648	chr19:11,611,338-11,632,956	NM_025658	Ms4a4d, membrane-spanning 4-domains, subfamily A, member 4D, membrane-spanning 4-domains subfamily A member 4D, Predicted to localize to integral component of membrane. Orthologous to human MS4A4A (membrane spanning 4-domains A4A).	molecular_function (GO:0003674); cellular_component (GO:0005575); biological_process (GO:0008150); membrane (GO:0016020); integral component of membrane (GO:0016021)	1.1102	1.1102	0.810528	0.947414	1	2.21476	2.21476	0.810528	1.74417	0.261358	3.06655	3.06655	0.810528	2.55581	6.81684e-05	2.31419	2.31419	0.810528	2.01225	0.00136316	4.48799	4.48799	0.810528	3.45648	0.00081489
TRIM30D	28.0011	0	0	4.001	8.0001	16	Early-Sustained (induced)	TRIM30D	5.15311	chr7:111,618,528-111,656,363	NM_199146 NM_001167828	Trim30d, tripartite motif-containing 30D, tripartite motif-containing 79, Predicted to have protein homodimerization activity; protein kinase binding activity; and ubiquitin protein ligase activity. Predicted to be involved in several processes, including positive regulation of I-kappaB kinase/NF-kappaB signaling; positive regulation of NF-kappaB transcription factor activity; and regulation of v…	protein polyubiquitination (GO:0000209); nucleoplasm (GO:0005654); cytoplasm (GO:0005737); cytosol (GO:0005829); regulation of gene expression (GO:0010468); positive regulation of autophagy (GO:0010508); protein ubiquitination (GO:0016567); protein kinase binding (GO:0019901); regulation of protein localization (GO:0032880); protein homodimerization activity (GO:0042803); positive regulation of I…	1.13368	1.13368	2.04702	2.44443	1	1.8278	1.8278	2.04702	3.65319	0.134572	2.36068	2.36068	2.04702	4.96003	9.03147e-07	2.34876	2.34876	2.04702	5.15311	2.52419e-08	2.6043	2.6043	2.04702	5.06708	0.0025288
C8G	28.0011	0	0	4.001	8.0001	16	Early-Sustained (induced)	#N/A	1.0549	chr2:25,354,169-25,356,026 chr2:25,354,169-25,357,239	NM_027062 NM_001271777	C8g, complement component 8, gamma polypeptide, complement component C8 gamma chain|complement component 8, gamma subunit|novel lipocalin protein, Predicted to have complement binding activity. Predicted to be involved in complement activation, alternative pathway; complement activation, classical pathway; and cytolysis. Predicted to localize to extracellular space. Is expressed in liver. Ortholo…	complement binding (GO:0001848); immune system process (GO:0002376); extracellular region (GO:0005576); membrane attack complex (GO:0005579); extracellular space (GO:0005615); complement activation (GO:0006956); complement activation, alternative pathway (GO:0006957); complement activation, classical pathway (GO:0006958); cytolysis (GO:0019835); retinol binding (GO:0019841); protein-containing co…	2.37323	2.37323	0.0449012	0.115831	1	4.63948	4.63948	0.0449012	0.213999	0.379741	5.48023	5.48023	0.0449012	0.264214	0.0320028	5.04347	5.04347	0.0449012	0.253285	0.0132702	23.1035	23.1035	0.0449012	1.0549	8.21037e-06
KLRA23	28.0011	0	0	4.001	8.0001	16	Early-Sustained (induced)	#N/A	1.17403	chr6:130,241,178-130,258,379	NM_024470	Klra23, killer cell lectin-like receptor subfamily A, member 23, killer cell lectin-like receptor subfamily A, member 23|killer cell lectin-like receptor subfamily A, member 17, Predicted to localize to plasma membrane.	plasma membrane (GO:0005886)	0.841106	-1.18891	0.225878	0.200319	1	2.53477	2.53477	0.225878	0.567745	0.524204	3.71776	3.71776	0.225878	0.873759	0.00200173	3.69994	3.69994	0.225878	0.909761	0.000602746	5.32424	5.32424	0.225878	1.17403	0.0100868
KLRA13-PS	28.0011	0	0	4.001	8.0001	16	Early-Sustained (induced)	#N/A	1.3469	chr6:130,241,178-130,256,450	NR_033451	Klra13-ps, killer cell lectin-like receptor subfamily A, member 13, pseudogene		0.791932	-1.26273	0.259136	0.215957	1	2.53478	2.53478	0.259136	0.651339	0.524204	3.55808	3.55808	0.259136	0.959173	0.00359678	3.69995	3.69995	0.259136	1.04371	0.000602879	5.32424	5.32424	0.259136	1.3469	0.0100868
SLCO3A1	28.0011	0	0	4.001	8.0001	16	Early-Sustained (induced)	#N/A	1.59821	chr7:81,426,801-81,699,666 chr7:81,420,303-81,699,666	NM_001038643 NM_023908	Slco3a1, solute carrier organic anion transporter family, member 3a1, solute carrier organic anion transporter family member 3A1|androgen regulated protein 1|organic anion-transporting polypeptide D|sodium-independent organic anion transporter D|solute carrier family 21 (organic anion transporter), member 11, Predicted to have oligopeptide transmembrane transporter activity and sodium-independent…	positive regulation of protein phosphorylation (GO:0001934); plasma membrane (GO:0005886); integral component of plasma membrane (GO:0005887); ion transport (GO:0006811); oligopeptide transport (GO:0006857); organic anion transmembrane transporter activity (GO:0008514); basal plasma membrane (GO:0009925); cell surface (GO:0009986); sodium-independent organic anion transmembrane transporter activi…	1.45429	1.45429	0.320377	0.491041	0.936902	1.55363	1.55363	0.320377	0.486511	1	2.23449	2.23449	0.320377	0.735849	0.0130706	4.25324	4.25324	0.320377	1.4642	9.52638e-15	5.25095	5.25095	0.320377	1.59821	1.46057e-05
AI427809	28.0011	0	0	4.001	8.0001	16	Early-Sustained (induced)	#N/A	1.62726	chr4:53,274,227-53,278,364 chr4:53,274,227-53,283,104	NR_033140 NR_033139	Mexis, macrophage expressed LXRa(NR1H3)-dependent amplifier of Abca1 transcription lncRNA	molecular_function (GO:0003674); cellular_component (GO:0005575); biological_process (GO:0008150)	1.2277	1.2277	0.424399	0.550311	1	1.60917	1.60917	0.424399	0.673428	1	2.46914	2.46914	0.424399	1.08078	0.000675296	2.67848	2.67848	0.424399	1.22515	6.30773e-06	4.02994	4.02994	0.424399	1.62726	0.00249314
ASB2	28.0011	0	0	4.001	8.0001	16	Early-Sustained (induced)	#N/A	1.87885	chr12:104,559,351-104,594,211	NM_023049	Asb2, ankyrin repeat and SOCS box-containing 2, ankyrin repeat and SOCS box protein 2|ASB-2|ankyrin repeat and SOCS box-containing protein 2|ankyrin repeat-containing SOCS box protein 2, Contributes to ubiquitin protein ligase activity. Involved in cellular protein metabolic process; myoblast differentiation; and skeletal muscle cell differentiation. Localizes to Cul5-RING ubiquitin ligase comple…	ubiquitin ligase complex (GO:0000151); protein polyubiquitination (GO:0000209); ubiquitin-dependent protein catabolic process (GO:0006511); protein ubiquitination (GO:0016567); Cul5-RING ubiquitin ligase complex (GO:0031466); intracellular signal transduction (GO:0035556); skeletal muscle cell differentiation (GO:0035914); myoblast differentiation (GO:0045445); ubiquitin protein ligase activity (…	1.50347	1.50347	0.424825	0.673542	0.936059	1.69094	1.69094	0.424825	0.704297	0.917653	2.4376	2.4376	0.424825	1.06549	0.0088496	4.12261	4.12261	0.424825	1.87885	3.69146e-08	3.65928	3.65928	0.424825	1.47834	0.00681069
CD22	28.0011	0	0	4.001	8.0001	16	Early-Sustained (induced)	#N/A	1.92071	chr7:31,650,422-31,664,047 chr7:31,650,422-31,665,361	NM_009845 NM_001043317 NR_102722 NR_102723	Cd22, CD22 antigen, B-cell receptor CD22|B-lymphocyte cell adhesion molecule|BL-CAM|T-cell surface antigen Leu-14|sialic acid-binding Ig-like lectin 2|siglec-2, Exhibits CD4 receptor binding activity; protein phosphatase binding activity; and sialic acid binding activity. Involved in several processes, including negative regulation of calcium-mediated signaling; negative regulation of immunoglobu…	negative regulation of immunoglobulin production (GO:0002638); protein binding (GO:0005515); early endosome (GO:0005769); plasma membrane (GO:0005886); integral component of plasma membrane (GO:0005887); cell adhesion (GO:0007155); cell surface receptor signaling pathway (GO:0007166); external side of plasma membrane (GO:0009897); cell surface (GO:0009986); coreceptor activity (GO:0015026); membr…	1.13874	1.13874	0.311438	0.374451	1	1.30808	1.30808	0.311438	0.399891	1	2.01632	2.01632	0.311438	0.646666	0.0111214	3.67731	3.67731	0.311438	1.23032	8.88437e-09	6.4696	6.4696	0.311438	1.92071	4.93749e-06
SELL	28.0011	0	0	4.001	8.0001	16	Early-Sustained (induced)	#N/A	1.99583	chr1:165,992,206-166,010,916	NM_011346 NM_001164059	Sell, selectin, lymphocyte, L-selectin|CD62 antigen-like family member L|LAM-1|LECAM1|leukocyte adhesion molecule 1|leukocyte-endothelial cell adhesion molecule 1|lymph node homing receptor|lymphocyte antigen 22|lymphocyte surface MEL-14 antigen, Exhibits cell adhesion molecule binding activity. Involved in response to ATP. Localizes to external side of plasma membrane. Is expressed in submandibu…	protease binding (GO:0002020); calcium ion binding (GO:0005509); protein binding (GO:0005515); plasma membrane (GO:0005886); integral component of plasma membrane (GO:0005887); cell adhesion (GO:0007155); external side of plasma membrane (GO:0009897); cell surface (GO:0009986); membrane (GO:0016020); integral component of membrane (GO:0016021); calcium-dependent cell-cell adhesion via plasma memb…	0.823978	-1.21362	0.397748	0.346444	1	0.624676	-1.60083	0.397748	0.243912	1	3.3197	3.3197	0.397748	1.36387	3.46517e-06	4.64435	4.64435	0.397748	1.99583	1.06918e-13	4.0634	4.0634	0.397748	1.54074	0.00828784
GM5431	28.0011	0	0	4.001	8.0001	16	Early-Sustained (induced)	#N/A	2.10798	chr11:48,700,923-48,715,654	NM_001024230	Gm5431, predicted gene 5431, uncharacterized protein LOC432555|Immunity related GTPase, B9-B8 tandem, WSB specific|OTTMUSPWKG00059376|OTTMUSWSBG00059274|novel interferon-inducible GTPase (IIGP) family member, Predicted to have GTPase activity. Predicted to be involved in cellular response to interferon-beta and defense response. Predicted to localize to endoplasmic reticulum membrane.	GTPase activity (GO:0003924); endoplasmic reticulum membrane (GO:0005789); defense response (GO:0006952); cellular response to interferon-beta (GO:0035458)	1.21242	1.21242	0.545788	0.698611	1	1.65944	1.65944	0.545788	0.892348	0.853999	2.36622	2.36622	0.545788	1.33042	0.000297141	3.59087	3.59087	0.545788	2.10798	2.22074e-12	3.68663	3.68663	0.545788	1.91345	0.00159138
APOL9B	2.01	0	2.01	0	0	0	Early-Transient (induced)	APOL9B	16.2741	chr15:77,559,501-77,566,812 chr15:77,559,550-77,566,812	NM_001168660 NM_173743	Apol9b, apolipoprotein L 9b, Predicted to have lipid binding activity. Orthologous to human APOL3 (apolipoprotein L3).	cellular_component (GO:0005575); biological_process (GO:0008150); lipid binding (GO:0008289)	0.958119	-1.04371	7.99958	8.16103	1	2.06899	2.06899	7.99958	16.2741	0.0358369	1.95342	1.95342	7.99958	16.2061	0.00145996	0.915799	-1.09194	7.99958	7.94303	1	0.583447	-1.71395	7.99958	4.45024	0.182964
GM6548	2.01	0	2.01	0	0	0	Early-Transient (induced)	GM6548	15.7316	chr17:79,249,844-79,251,884	NR_003363	Gm6548, predicted gene 6548, eukaryotic translation elongation factor 1 alpha 1 pseudogene		1.18834	1.18834	7.70314	9.67493	1	2.07545	2.07545	7.70314	15.7316	0.00127344	1.96816	1.96816	7.70314	15.6124	8.42917e-08	1.15176	1.15176	7.70314	9.54738	0.736877	1.20507	1.20507	7.70314	8.82076	0.754738
HAP1	2.01	0	2.01	0	0	0	Early-Transient (induced)	HAP1	1.39844	chr11:100,208,640-100,217,455	NM_177981 NM_010404	Hap1, huntingtin-associated protein 1, Predicted to have several functions, including brain-derived neurotrophic factor binding activity; identical protein binding activity; and ion channel binding activity. Involved in several processes, including nervous system development; neurotrophin TRK receptor signaling pathway; and transport along microtubule. Localizes to autophagosome; cytoplasmic vesi…	signaling receptor binding (GO:0005102); protein binding (GO:0005515); nucleus (GO:0005634); nucleolus (GO:0005730); cytoplasm (GO:0005737); mitochondrion (GO:0005739); lysosome (GO:0005764); endosome (GO:0005768); autophagosome (GO:0005776); endoplasmic reticulum (GO:0005783); centrosome (GO:0005813); centriole (GO:0005814); cytosol (GO:0005829); cytoskeleton (GO:0005856); protein targeting (GO:…	1.22461	1.22461	0.669401	0.868167	1	2.11815	2.11815	0.669401	1.39844	0.0397361	1.80107	1.80107	0.669401	1.24435	0.0226978	1.31564	1.31564	0.669401	0.949419	0.42799	1.91741	1.91741	0.669401	1.22244	0.181792
IFNB1	2.01	0	2.01	0	0	0	Early-Transient (induced)	#N/A	1.29882	chr4:88,167,928-88,168,698	NM_010510	Ifnb1, interferon beta 1, fibroblast, interferon beta|interferon 1da1, Exhibits cytokine activity and type I interferon receptor binding activity. Involved in several processes, including cellular response to organic cyclic compound; defense response to other organism; and negative regulation of osteoclast differentiation. Localizes to extracellular space. Is expressed in embryo and liver. Human …	adaptive immune response (GO:0002250); macrophage activation involved in immune response (GO:0002281); T cell activation involved in immune response (GO:0002286); B cell activation involved in immune response (GO:0002312); natural killer cell activation involved in immune response (GO:0002323); cytokine activity (GO:0005125); cytokine receptor binding (GO:0005126); type I interferon receptor bind…	0.496141	-2.01556	0.30373	0.15795	1	4.32402	4.32402	0.30373	1.29882	0.00961278	2.45197	2.45197	0.30373	0.773165	0.167896	0.603809	-1.65615	0.30373	0.195872	0.854751	0.768196	-1.30175	0.30373	0.22964	1
SPNS3	2.01	0	2.01	0	0	0	Early-Transient (induced)	#N/A	1.67408	chr11:72,311,657-72,363,748	NM_029932	Spns3, spinster homolog 3, protein spinster homolog 3, Predicted to be involved in lipid transport and transmembrane transport. Predicted to localize to integral component of membrane. Orthologous to human SPNS3 (sphingolipid transporter 3 (putative)).	lipid transport (GO:0006869); membrane (GO:0016020); integral component of membrane (GO:0016021); transmembrane transporter activity (GO:0022857); transmembrane transport (GO:0055085)	1.35468	1.35468	0.702805	1.00742	1	2.43809	2.43809	0.702805	1.67408	0.0452951	1.77767	1.77767	0.702805	1.28867	0.0876353	0.894771	-1.1176	0.702805	0.676526	1	0.880145	-1.13618	0.702805	0.586847	1
RPPH1	2.01	0	2.01	0	0	0	Early-Transient (induced)	#N/A	9.07726	chr14:51,427,121-51,427,446	NR_002142	Rpph1, ribonuclease P RNA component H1, RNA component of nuclear RNAase P, 5|RNase P		2.1695	2.1695	2.74755	6.36175	0.448996	3.355	3.355	2.74755	9.07726	0.0290271	1.6249	1.6249	2.74755	4.64279	0.832562	1.25143	1.25143	2.74755	3.7305	1	2.5731	2.5731	2.74755	6.78337	0.130666
I730030J21RIK	24.0001	0	0	0	8.0001	16	Late (induced)	#N/A	1.00335	chr15:100,560,935-100,563,168	NR_045782 NR_045781	I730030J21Rik, RIKEN cDNA I730030J21 gene	molecular_function (GO:0003674); cellular_component (GO:0005575); biological_process (GO:0008150)	2.56063	2.56063	0.0579758	0.162354	1	1.48365	1.48365	0.0579758	0.0853095	1	2.95255	2.95255	0.0579758	0.182053	0.603106	9.66239	9.66239	0.0579758	0.629012	2.81139e-06	16.9856	16.9856	0.0579758	1.00335	0.000105543
NLRP1B	24.0001	0	0	0	8.0001	16	Late (induced)	#N/A	1.00564	chr11:70,966,603-71,014,958 chr11:70,966,603-71,044,235	NM_001162414 NM_001040696	Nlrp1b, NLR family, pyrin domain containing 1B, NLR family, pyrin domain containing 1B|NACHT-, LRR-, and PYD-containing protein 1 paralog b|NLR family, pyrin domain containing 1B, CAST/EiJ specific, allele 3|NLR family, pyrin domain containing 1B, PWK/PhJ specific, allele 1|OTTMUSCASG00059402|OTTMUSPWKG00059388, Predicted to have ATP binding activity; enzyme binding activity; and protein domain s…	nucleotide binding (GO:0000166); immune system process (GO:0002376); double-stranded DNA binding (GO:0003690); double-stranded RNA binding (GO:0003725); ATP binding (GO:0005524); nucleus (GO:0005634); nucleoplasm (GO:0005654); cytoplasm (GO:0005737); cytosol (GO:0005829); activation of cysteine-type endopeptidase activity involved in apoptotic process (GO:0006919); inflammatory response (GO:00069…	1.32967	1.32967	0.205467	0.286343	1	0.892825	-1.12004	0.205467	0.178938	1	1.21901	1.21901	0.205467	0.255892	1	4.38764	4.38764	0.205467	0.963289	5.35458e-08	5.15677	5.15677	0.205467	1.00564	0.000669356
STRA6L	24.0001	0	0	0	8.0001	16	Late (induced)	#N/A	1.01893	chr4:45,861,818-45,899,880	NM_028788	Stra6l, STRA6-like, stimulated by retinoic acid gene 6 protein-like|RBP4 receptor 2|STRA6-like protein|retinol-binding protein 4 receptor 2, Involved in vitamin A import. Localizes to plasma membrane. Is expressed in Harderian gland; genitourinary system; gut; and liver. Orthologous to human STRA6LP (STRA6 like, pseudogene).	protein binding (GO:0005515); plasma membrane (GO:0005886); membrane (GO:0016020); integral component of membrane (GO:0016021); retinol transport (GO:0034633); vitamin A import (GO:0071939)	1.03351	1.03351	0.246608	0.269676	1	1.09408	1.09408	0.246608	0.265581	1	0.96811	-1.03294	0.246608	0.245973	1	2.38245	2.38245	0.246608	0.632605	0.00102583	4.33235	4.33235	0.246608	1.01893	0.00110142
TICAM2	24.0001	0	0	0	8.0001	16	Late (induced)	#N/A	1.01935	chr18:46,717,884-46,734,187	NM_173394	Ticam2, toll-like receptor adaptor molecule 2, TIR domain-containing adapter molecule 2|TIR domain-containing adapter protein|TRIF-related adapter molecule TRAM|TRIF-related adaptor molecule|Toll-interleukin I receptor domain (TIR)-containing adaptor molecule (TICAM) 2|toll/interleukin-1 receptor domain-containing protein, Exhibits phospholipid binding activity. Involved in several processes, inc…	regulation of cytokine production (GO:0001817); phagocytic cup (GO:0001891); immune system process (GO:0002376); interleukin-1 receptor binding (GO:0005149); protein binding (GO:0005515); phospholipid binding (GO:0005543); cytoplasm (GO:0005737); endosome (GO:0005768); early endosome (GO:0005769); late endosome (GO:0005770); endoplasmic reticulum (GO:0005783); endoplasmic reticulum-Golgi intermed…	1.27064	1.27064	0.251472	0.336899	1	0.70727	-1.41389	0.251472	0.174134	1	0.995119	-1.0049	0.251472	0.256923	1	3.69826	3.69826	0.251472	1.00152	2.60596e-08	4.26187	4.26187	0.251472	1.01935	0.00243133
P4HA3	24.0001	0	0	0	8.0001	16	Late (induced)	#N/A	1.01972	chr7:107,434,029-107,468,209	NM_177161	P4ha3, procollagen-proline, 2-oxoglutarate 4-dioxygenase (proline 4-hydroxylase), alpha polypeptide III, prolyl 4-hydroxylase subunit alpha-3|4-PH alpha-3|collagen prolyl 4-hydroxylase alpha 3|procollagen-proline,2-oxoglutarate-4-dioxygenase subunit alpha-3, Is predicted to contribute to procollagen-proline 4-dioxygenase activity. Predicted to be involved in peptidyl-proline hydroxylation to 4-hy…	procollagen-proline 4-dioxygenase activity (GO:0004656); iron ion binding (GO:0005506); endoplasmic reticulum (GO:0005783); oxidoreductase activity (GO:0016491); oxidoreductase activity, acting on single donors with incorporation of molecular oxygen, incorporation of two atoms of oxygen (GO:0016702); oxidoreductase activity, acting on paired donors, with incorporation or reduction of molecular ox…	1.25584	1.25584	0.235245	0.312316	1	1.27966	1.27966	0.235245	0.29999	1	1.70788	1.70788	0.235245	0.41456	0.461866	2.24904	2.24904	0.235245	0.57093	0.00816046	4.5564	4.5564	0.235245	1.01972	0.00358436
B4GALT4	24.0001	0	0	0	8.0001	16	Late (induced)	#N/A	1.02072	chr16:38,742,371-38,769,167	NM_019804 NM_001285793	B4galt4, UDP-Gal:betaGlcNAc beta 1,4-galactosyltransferase, polypeptide 4, beta-1,4-galactosyltransferase 4|N-acetyllactosamine synthase|UDP-Gal:beta-GlcNAc beta-1,4-galactosyltransferase 4|UDP-galactose:beta-N-acetylglucosamine beta-1,4-galactosyltransferase 4|beta-1,4-GalTase 4|beta-1,4-galactosyltransferase IV|beta-N-acetylglucosaminyl-glycolipid beta-1,4-galactosyltransferase|lactotriaosylcer…	N-acetyllactosamine synthase activity (GO:0003945); Golgi apparatus (GO:0005794); carbohydrate metabolic process (GO:0005975); galactosyltransferase activity (GO:0008378); membrane (GO:0016020); integral component of membrane (GO:0016021); transferase activity (GO:0016740); transferase activity, transferring glycosyl groups (GO:0016757); metal ion binding (GO:0046872); glycosylation (GO:0070085)	1.21916	1.21916	0.266101	0.34355	1	1.05985	1.05985	0.266101	0.276996	1	1.781	1.781	0.266101	0.489295	0.348241	2.96833	2.96833	0.266101	0.851572	3.16899e-05	4.0298	4.0298	0.266101	1.02072	0.00550147
SLAMF6	24.0001	0	0	0	8.0001	16	Late (induced)	#N/A	1.02509	chr1:173,847,667-173,873,999	NM_030710	Slamf6, SLAM family member 6, SLAM family member 6|lymphocyte antigen 108, Involved in natural killer cell differentiation and natural killer cell proliferation. Predicted to localize to integral component of plasma membrane. Orthologous to human SLAMF6 (SLAM family member 6).	natural killer cell differentiation (GO:0001779); natural killer cell proliferation (GO:0001787); adaptive immune response (GO:0002250); immune system process (GO:0002376); plasma membrane (GO:0005886); integral component of plasma membrane (GO:0005887); membrane (GO:0016020); integral component of membrane (GO:0016021); positive regulation of interferon-gamma production (GO:0032729); positive re…	1.18477	1.18477	0.213292	0.26677	1	0.950419	-1.05217	0.213292	0.198259	1	1.7373	1.7373	0.213292	0.381477	0.551415	3.85999	3.85999	0.213292	0.888054	1.93871e-05	5.0539	5.0539	0.213292	1.02509	0.00295429
ATAT1	24.0001	0	0	0	8.0001	16	Late (induced)	#N/A	1.02981	chr17:36,036,773-36,047,013 chr17:36,034,540-36,047,013	NM_001142744 NM_028476 NM_001142745	Atat1, alpha tubulin acetyltransferase 1, alpha-tubulin N-acetyltransferase 1|acetyltransferase mec-17 homolog|alpha-TAT|alpha-TAT1, Exhibits tubulin N-acetyltransferase activity. Involved in several processes, including alpha-tubulin acetylation; dentate gyrus development; and positive regulation of NLRP3 inflammasome complex assembly. Localizes to microtubule bundle. Is expressed in central ner…	lysine N-acetyltransferase activity, acting on acetyl phosphate as donor (GO:0004468); cytoplasm (GO:0005737); Golgi apparatus (GO:0005794); cytosol (GO:0005829); cytoskeleton (GO:0005856); microtubule (GO:0005874); clathrin-coated pit (GO:0005905); spermatogenesis (GO:0007283); membrane (GO:0016020); transferase activity (GO:0016740); transferase activity, transferring acyl groups (GO:0016746); …	1.82534	1.82534	0.285031	0.548404	0.664018	0.846968	-1.18068	0.285031	0.235904	1	1.22273	1.22273	0.285031	0.357125	1	2.18212	2.18212	0.285031	0.668095	0.0214924	3.79465	3.79465	0.285031	1.02981	0.0144236
4930523C07RIK	24.0001	0	0	0	8.0001	16	Late (induced)	#N/A	1.03648	chr1:161,974,510-162,002,913 chr1:161,974,510-162,008,717	NR_028111 NM_001162896	4930523C07Rik, RIKEN cDNA 4930523C07 gene, uncharacterized protein KIAA0040 homolog, Orthologous to human KIAA0040 (KIAA0040).	molecular_function (GO:0003674); cellular_component (GO:0005575); biological_process (GO:0008150)	1.05967	1.05967	0.274199	0.307133	1	1.20222	1.20222	0.274199	0.322398	1	1.52771	1.52771	0.274199	0.43143	0.507551	2.54886	2.54886	0.274199	0.75319	2.57517e-06	3.97853	3.97853	0.274199	1.03648	0.00333498
NFATC2	24.0001	0	0	0	8.0001	16	Late (induced)	#N/A	1.03735	chr2:168,301,909-168,427,157 chr2:168,301,909-168,415,865 chr2:168,343,698-168,427,157 chr2:168,343,698-168,415,865	NM_001136073 NM_001037177 NM_010899 NM_001037178 NM_001291168 NM_001291169 NM_001291170 NM_001291171 NM_001291172 NM_001291173 NM_001291174 NM_001291175 NM_001291176 NM_001291177 NM_001291178 NM_001291179 NR_111897 NR_111898	Nfatc2, nuclear factor of activated T cells, cytoplasmic, calcineurin dependent 2, nuclear factor of activated T-cells, cytoplasmic 2|NFAT pre-existing subunit|T-cell transcription factor NFAT1, Exhibits several functions, including DNA-binding transcription factor activity, RNA polymerase II-specific; RNA polymerase II cis-regulatory region sequence-specific DNA binding activity; and chromatin b…	negative regulation of transcription by RNA polymerase II (GO:0000122); chromatin (GO:0000785); transcription regulatory region sequence-specific DNA binding (GO:0000976); RNA polymerase II proximal promoter sequence-specific DNA binding (GO:0000978); RNA polymerase II transcription factor activity, sequence-specific DNA binding (GO:0000981); transcriptional repressor activity, RNA polymerase II …	1.43614	1.43614	0.411331	0.623667	0.664018	1.16049	1.16049	0.411331	0.471872	1	1.07278	1.07278	0.411331	0.453982	1	2.34532	2.34532	0.411331	1.03735	1.75159e-07	2.37466	2.37466	0.411331	0.927887	0.0271705
PTPRB	24.0001	0	0	0	8.0001	16	Late (induced)	#N/A	1.03774	chr10:115,738,429-115,826,594	NM_029928	Ptprb, protein tyrosine phosphatase, receptor type, B, receptor-type tyrosine-protein phosphatase beta|R-PTP-beta|protein-tyrosine phosphatase beta|vascular endothelial protein tyrosine phosphatase, Predicted to have cadherin binding activity. Involved in angiogenesis and peptidyl-tyrosine dephosphorylation involved in inactivation of protein kinase activity. Predicted to localize to receptor com…	angiogenesis (GO:0001525); phosphoprotein phosphatase activity (GO:0004721); protein tyrosine phosphatase activity (GO:0004725); protein binding (GO:0005515); protein dephosphorylation (GO:0006470); membrane (GO:0016020); integral component of membrane (GO:0016021); dephosphorylation (GO:0016311); hydrolase activity (GO:0016787); phosphatase activity (GO:0016791); receptor complex (GO:0043235); c…	1.10164	1.10164	0.261031	0.303546	1	1.05242	1.05242	0.261031	0.26978	1	1.23009	1.23009	0.261031	0.330176	0.946754	2.02964	2.02964	0.261031	0.569201	6.81615e-05	4.20111	4.20111	0.261031	1.03774	0.000196965
LAX1	24.0001	0	0	0	8.0001	16	Late (induced)	#N/A	1.04149	chr1:135,575,605-135,586,593 chr1:135,575,605-135,586,685	NM_172842 NM_001159649	Lax1, lymphocyte transmembrane adaptor 1, lymphocyte transmembrane adapter 1|linker for activation of X cells|membrane-associated adapter protein LAX, Predicted to have SH2 domain binding activity and protein kinase binding activity. Involved in antigen receptor-mediated signaling pathway; immunoglobulin production; and lymphocyte activation. Predicted to localize to several cellular components, …	inactivation of MAPK activity (GO:0000188); adaptive immune response (GO:0002250); immune system process (GO:0002376); immunoglobulin production (GO:0002377); Golgi apparatus (GO:0005794); cytosol (GO:0005829); plasma membrane (GO:0005886); immune response (GO:0006955); membrane (GO:0016020); integral component of membrane (GO:0016021); protein kinase binding (GO:0019901); intracellular signal tr…	1.69413	1.69413	0.144995	0.260143	0.953866	1.18171	1.18171	0.144995	0.169017	1	1.90639	1.90639	0.144995	0.285574	0.380942	5.49729	5.49729	0.144995	0.863506	2.74546e-10	7.49218	7.49218	0.144995	1.04149	0.000112357
RGAG4	24.0001	0	0	0	8.0001	16	Late (induced)	#N/A	1.04554	chrX:99,261,880-99,266,646	NM_001278534	Retrotransposon gag domain containing 4, retrotransposon gag domain-containing protein 4	molecular_function (GO:0003674); cellular_component (GO:0005575); biological_process (GO:0008150)	0.935681	-1.06874	0.351197	0.346528	1	0.777369	-1.28639	0.351197	0.272043	1	0.575565	-1.73742	0.351197	0.20745	0.264612	2.5138	2.5138	0.351197	0.948643	7.42181e-06	3.13381	3.13381	0.351197	1.04554	0.0121939
RNF150	24.0001	0	0	0	8.0001	16	Late (induced)	#N/A	1.06585	chr8:85,387,254-85,615,170	NM_177378	Rnf150, ring finger protein 150, RING finger protein 150, Predicted to have ubiquitin protein ligase activity. Predicted to be involved in ubiquitin-dependent protein catabolic process. Predicted to localize to cytoplasm. Is expressed in cranial ganglion; dorsal root ganglion; medulla oblongata basal plate mantle layer; and spinal cord mantle layer. Orthologous to human RNF150 (ring finger protei…	cytoplasm (GO:0005737); ubiquitin-dependent protein catabolic process (GO:0006511); membrane (GO:0016020); integral component of membrane (GO:0016021); metal ion binding (GO:0046872); ubiquitin protein ligase activity (GO:0061630)	1.20544	1.20544	0.115653	0.146872	1	0.687376	-1.45481	0.115653	0.0777211	1	0.761247	-1.31363	0.115653	0.0902577	1	2.33734	2.33734	0.115653	0.290356	0.000851245	9.68393	9.68393	0.115653	1.06585	4.61537e-09
GPR153	24.0001	0	0	0	8.0001	16	Late (induced)	#N/A	1.06792	chr4:151,648,470-151,659,446	NM_178406	Gpr153, G protein-coupled receptor 153, probable G-protein coupled receptor 153|G protein-coupled receptor PGR1, Predicted to have G protein-coupled receptor activity. Predicted to be involved in G protein-coupled receptor signaling pathway. Predicted to localize to integral component of membrane and plasma membrane. Is expressed in several structures, including craniocervical region bone; esopha…	molecular_function (GO:0003674); G-protein coupled receptor activity (GO:0004930); cellular_component (GO:0005575); plasma membrane (GO:0005886); signal transduction (GO:0007165); G-protein coupled receptor signaling pathway (GO:0007186); biological_process (GO:0008150); membrane (GO:0016020); integral component of membrane (GO:0016021)	1.05381	1.05381	0.159231	0.177702	1	1.05837	1.05837	0.159231	0.166248	1	1.03424	1.03424	0.159231	0.170102	1	2.34268	2.34268	0.159231	0.403814	0.00700551	7.01199	7.01199	0.159231	1.06792	2.55424e-05
OPN3	24.0001	0	0	0	8.0001	16	Late (induced)	#N/A	1.06899	chr1:177,592,552-177,622,763	NM_010098	Opn3, opsin 3, opsin-3|encephalopsin|opsin (encephalopsin)|panopsin, Predicted to have 11-cis retinal binding activity; G protein-coupled photoreceptor activity; and all-trans retinal binding activity. Involved in positive regulation of cellular respiration; positive regulation of glucose import; and response to blue light. Predicted to localize to cytoplasm; integral component of plasma membrane…	photoreceptor outer segment (GO:0001750); G-protein coupled receptor activity (GO:0004930); 11-cis retinal binding (GO:0005502); all-trans retinal binding (GO:0005503); cytoplasm (GO:0005737); plasma membrane (GO:0005886); integral component of plasma membrane (GO:0005887); signal transduction (GO:0007165); G-protein coupled receptor signaling pathway (GO:0007186); phototransduction (GO:0007602);…	1.14019	1.14019	0.288741	0.3471	1	0.802253	-1.24649	0.288741	0.226544	1	1.00033	1.00033	0.288741	0.297217	1	2.40865	2.40865	0.288741	0.75086	0.00641787	3.86408	3.86408	0.288741	1.06899	0.0457642
GCA	24.0001	0	0	0	8.0001	16	Late (induced)	#N/A	1.06983	chr2:62,502,383-62,532,166	NM_145523	Gca, grancalcin, Predicted to have calcium ion binding activity; protein heterodimerization activity; and protein homodimerization activity. Predicted to localize to cytosol and plasma membrane. Is expressed in telencephalon ventricular layer. Orthologous to human GCA (grancalcin).	calcium ion binding (GO:0005509); cytoplasm (GO:0005737); cytosol (GO:0005829); plasma membrane (GO:0005886); membrane (GO:0016020); protein homodimerization activity (GO:0042803); metal ion binding (GO:0046872); protein heterodimerization activity (GO:0046982)	1.05877	1.05877	0.22921	0.255492	1	0.93946	-1.06444	0.22921	0.209578	1	1.13073	1.13072	0.22921	0.265954	1	2.65517	2.65517	0.22921	0.654176	0.000671039	4.9055	4.9055	0.22921	1.06983	0.00144693
SIGLECH	24.0001	0	0	0	8.0001	16	Late (induced)	#N/A	1.07038	chr7:63,023,547-63,034,203	NM_178706	Siglech, sialic acid binding Ig-like lectin H, sialic acid binding Ig-like lectin H|SIGLEC-like protein, Exhibits cargo receptor activity. Involved in receptor-mediated endocytosis. Localizes to cell surface. Is expressed in liver.	plasma membrane (GO:0005886); receptor-mediated endocytosis (GO:0006898); cell adhesion (GO:0007155); cell surface (GO:0009986); sialic acid binding (GO:0033691); cargo receptor activity (GO:0038024)	1.01892	1.01892	0.097659	0.105103	1	0.311666	-3.20856	0.097659	0.0295223	1	0.776401	-1.28799	0.097659	0.0781474	1	4.52504	4.52504	0.097659	0.480879	1.28747e-05	11.3302	11.3302	0.097659	1.07038	2.03688e-05
P2RY12	24.0001	0	0	0	8.0001	16	Late (induced)	#N/A	1.07352	chr3:59,020,192-59,066,753	NM_027571	P2ry12, purinergic receptor P2Y, G-protein coupled 12, P2Y purinoceptor 12, Exhibits G protein-coupled ADP receptor activity and G protein-coupled adenosine receptor activity. Involved in several processes, including cellular response to ATP; platelet activation; and substrate-dependent cell migration, cell extension. Localizes to cell body membrane and cell projection membrane. Predicted to colo…	G-protein coupled adenosine receptor activity (GO:0001609); ADP receptor activity (GO:0001621); adenosine receptor signaling pathway (GO:0001973); G-protein coupled receptor activity (GO:0004930); mitochondrion (GO:0005739); plasma membrane (GO:0005886); integral component of plasma membrane (GO:0005887); caveola (GO:0005901); substrate-dependent cell migration, cell extension (GO:0006930); signa…	0.972422	-1.02836	0.247258	0.253931	1	0.599133	-1.66908	0.247258	0.145754	1	1.23087	1.23087	0.247258	0.313863	1	2.67859	2.67859	0.247258	0.71465	0.000211573	4.55159	4.55159	0.247258	1.07352	0.0189352
MANEA	24.0001	0	0	0	8.0001	16	Late (induced)	#N/A	1.0746	chr4:26,251,652-26,273,799	NM_172865	Manea, mannosidase, endo-alpha, glycoprotein endo-alpha-1,2-mannosidase|endo-alpha mannosidase|endomannosidase|mEndo, Predicted to have alpha-mannosidase activity. Predicted to localize to Golgi apparatus. Orthologous to human MANEA (mannosidase endo-alpha).	Golgi membrane (GO:0000139); alpha-mannosidase activity (GO:0004559); glycoprotein endo-alpha-1,2-mannosidase activity (GO:0004569); Golgi apparatus (GO:0005794); membrane (GO:0016020); integral component of membrane (GO:0016021); hydrolase activity (GO:0016787); hydrolase activity, acting on glycosyl bonds (GO:0016798)	1.16506	1.16506	0.160512	0.19691	1	0.740042	-1.35127	0.160512	0.115937	1	1.29754	1.29754	0.160512	0.213894	1	2.38446	2.38446	0.160512	0.411492	0.00233224	7.03349	7.03349	0.160512	1.0746	1.67721e-05
CXCR2	24.0001	0	0	0	8.0001	16	Late (induced)	#N/A	1.08596	chr1:74,200,567-74,207,820	NM_009909	Cxcr2, chemokine (C-X-C motif) receptor 2, C-X-C chemokine receptor type 2|CXC-R2|CXCR-2|GRO/MGSA receptor|IL-8 receptor alpha chain|IL-8R B|chemokine (C-X-C) receptor 2|high affinity interleukin-8 receptor B|interleukin 8 receptor, beta|interleukin-8 receptor type B, Exhibits chemokine receptor activity. Involved in negative regulation of apoptotic process. Predicted to localize to several cellu…	acute inflammatory response to antigenic stimulus (GO:0002438); positive regulation of leukocyte chemotaxis (GO:0002690); interleukin-8 receptor activity (GO:0004918); G-protein coupled receptor activity (GO:0004930); chemokine receptor activity (GO:0004950); protein binding (GO:0005515); nucleoplasm (GO:0005654); plasma membrane (GO:0005886); chemotaxis (GO:0006935); immune response (GO:0006955)…	1.60485	1.60485	0.0293802	0.0502457	1	1.25708	1.25708	0.0293802	0.0367256	1	3.59835	3.59835	0.0293802	0.111382	0.172812	3.90165	3.90165	0.0293802	0.126177	0.020008	37.0308	37.0308	0.0293802	1.08596	6.54288e-05
PLXNC1	24.0001	0	0	0	8.0001	16	Late (induced)	#N/A	1.10987	chr10:94,253,611-94,407,212	NM_018797	Plxnc1, plexin C1, plexin-C1|viral-encoded semaphorin protein receptor|virus-encoded semaphorin protein receptor, Predicted to have semaphorin receptor activity. Predicted to be involved in several processes, including generation of neurons; regulation of GTPase activity; and regulation of cell shape. Predicted to localize to integral component of plasma membrane and semaphorin receptor complex. …	semaphorin receptor complex (GO:0002116); integral component of plasma membrane (GO:0005887); negative regulation of cell adhesion (GO:0007162); signal transduction (GO:0007165); regulation of cell shape (GO:0008360); membrane (GO:0016020); integral component of membrane (GO:0016021); semaphorin receptor activity (GO:0017154); regulation of cell migration (GO:0030334); regulation of GTPase activi…	1.10966	1.10966	0.305246	0.355508	1	0.838738	-1.19227	0.305246	0.251562	1	0.827655	-1.20823	0.305246	0.258421	1	2.41399	2.41399	0.305246	0.788091	0.000484853	3.82961	3.82961	0.305246	1.10987	0.00210695
AKR1C12	24.0001	0	0	0	8.0001	16	Late (induced)	#N/A	1.12032	chr13:4,267,417-4,278,645	NM_013777	Akr1c12, aldo-keto reductase family 1, member C12, aldo-keto reductase family 1, member C12|aldo-keto reductase a, Predicted to have alditol:NADP+ 1-oxidoreductase activity; ketosteroid monooxygenase activity; and steroid dehydrogenase activity. Predicted to be involved in steroid metabolic process. Predicted to localize to cytosol. Is expressed in gut gland; male reproductive system; and stomach…	alditol:NADP+ 1-oxidoreductase activity (GO:0004032); aldo-keto reductase (NADP) activity (GO:0004033); cytosol (GO:0005829); xenobiotic metabolic process (GO:0006805); steroid metabolic process (GO:0008202); steroid dehydrogenase activity (GO:0016229); ketosteroid monooxygenase activity (GO:0047086)	0.736683	-1.35744	0.207173	0.159633	1	1.48519	1.48519	0.207173	0.302673	1	1.37585	1.37585	0.207173	0.294291	1	2.56673	2.56673	0.207173	0.576143	0.0259156	5.62086	5.62086	0.207173	1.12032	0.00281548
LIFR	24.0001	0	0	0	8.0001	16	Late (induced)	#N/A	1.12286	chr15:7,090,541-7,147,489 chr15:7,079,571-7,135,343	NM_013584 NM_001113386	Lifr, LIF receptor alpha, leukemia inhibitory factor receptor|D-factor/LIF receptor|LIF-R|leukemia inhibitory factor receptor alpha chain|soluble differentiation-stimulating factor receptor, Is predicted to contribute to ciliary neurotrophic factor receptor activity and oncostatin-M receptor activity. Involved in positive regulation of cell population proliferation. Predicted to localize to exter…	cytokine receptor activity (GO:0004896); ciliary neurotrophic factor receptor activity (GO:0004897); leukemia inhibitory factor receptor activity (GO:0004923); oncostatin-M receptor activity (GO:0004924); ciliary neurotrophic factor receptor binding (GO:0005127); protein binding (GO:0005515); extracellular region (GO:0005576); plasma membrane (GO:0005886); positive regulation of cell proliferatio…	0.972127	-1.02867	0.209676	0.215313	1	0.471204	-2.12222	0.209676	0.097755	0.641232	0.706504	-1.41542	0.209676	0.152413	0.558338	2.22955	2.22955	0.209676	0.502704	3.03195e-05	5.64705	5.64705	0.209676	1.12286	4.04533e-06
TSPAN5	24.0001	0	0	0	8.0001	16	Late (induced)	#N/A	1.14336	chr3:138,405,171-138,567,397	NM_019571 NR_121195	Tspan5, tetraspanin 5, tetraspanin-5|tetraspan NET-4|tetraspanin Tspan-5|transmembrane 4 superfamily member 9, Exhibits enzyme binding activity. Involved in protein maturation. Predicted to localize to integral component of plasma membrane. Is expressed in several structures, including brain; heart; inner ear; limb; and physiological umbilical hernia. Orthologous to human TSPAN5 (tetraspanin 5).	plasma membrane (GO:0005886); integral component of plasma membrane (GO:0005887); membrane (GO:0016020); integral component of membrane (GO:0016021); enzyme binding (GO:0019899); positive regulation of Notch signaling pathway (GO:0045747); protein maturation (GO:0051604); protein localization to plasma membrane (GO:0072659)	1.40114	1.40114	0.147441	0.218664	1	1.05822	1.05822	0.147441	0.153466	1	0.82566	-1.21115	0.147441	0.125379	1	3.13514	3.13514	0.147441	0.500719	0.000431401	8.10078	8.10078	0.147441	1.14336	6.0656e-06
GPR68	24.0001	0	0	0	8.0001	16	Late (induced)	#N/A	1.14381	chr12:102,114,891-102,137,734 chr12:102,114,891-102,146,408	NM_175493 NM_001177673 NM_001177674	Gpr68, G protein-coupled receptor 68, ovarian cancer G-protein coupled receptor 1|sphingosylphosphorylcholine receptor, Predicted to have G protein-coupled receptor activity. Involved in cellular response to pH; positive regulation of insulin secretion involved in cellular response to glucose stimulus; and regulation of myeloid leukocyte differentiation. Predicted to localize to integral componen…	G-protein coupled receptor activity (GO:0004930); plasma membrane (GO:0005886); signal transduction (GO:0007165); G-protein coupled receptor signaling pathway (GO:0007186); membrane (GO:0016020); integral component of membrane (GO:0016021); positive regulation of insulin secretion (GO:0032024); positive regulation of insulin secretion involved in cellular response to glucose stimulus (GO:0035774)…	0.683612	-1.46282	0.209107	0.150498	1	0.271599	-3.68189	0.209107	0.0547514	0.0562716	0.681324	-1.46773	0.209107	0.146306	0.862828	3.44923	3.44923	0.209107	0.778523	6.27149e-06	5.73836	5.73836	0.209107	1.14381	8.68852e-05
FASL	24.0001	0	0	0	8.0001	16	Late (induced)	#N/A	1.15053	chr1:163,710,822-163,718,626	NM_010177 NM_001205243	Fasl, Fas ligand (TNF superfamily, member 6), tumor necrosis factor ligand superfamily member 6|CD95 ligand|Fas antigen ligand|generalized lymphoproliferative disease|tumor necrosis factor ligand 1a, Predicted to have death receptor binding activity and tumor necrosis factor receptor binding activity. Involved in extrinsic apoptotic signaling pathway via death domain receptors and retinal cell pr…	negative regulation of transcription by RNA polymerase II (GO:0000122); death receptor binding (GO:0005123); cytokine activity (GO:0005125); tumor necrosis factor receptor binding (GO:0005164); extracellular region (GO:0005576); extracellular space (GO:0005615); nucleus (GO:0005634); lysosome (GO:0005764); plasma membrane (GO:0005886); caveola (GO:0005901); apoptotic process (GO:0006915); activat…	1.87197	1.87197	0.0858634	0.17114	1	1.23987	1.23987	0.0858634	0.104078	1	2.43085	2.43085	0.0858634	0.216323	0.675619	8.08856	8.08856	0.0858634	0.759316	3.10531e-09	13.8269	13.8269	0.0858634	1.15053	3.69101e-06
C920025E04RIK	24.0001	0	0	0	8.0001	16	Late (induced)	#N/A	1.15306	chr17:36,245,974-36,248,621	NM_001271005	RIKEN cDNA C920025E04 gene, H-2 class I histocompatibility antigen-like precursor	molecular_function (GO:0003674); cellular_component (GO:0005575); biological_process (GO:0008150)	1.94154	1.94154	0.285475	0.589173	0.730886	1.52593	1.52593	0.285475	0.432238	1	1.6161	1.6161	0.285475	0.478642	0.912658	3.32247	3.32247	0.285475	1.02927	0.000242081	4.23508	4.23508	0.285475	1.15306	0.0181631
MAG	24.0001	0	0	0	8.0001	16	Late (induced)	#N/A	1.15324	chr7:31,684,201-31,699,851	NM_010758	Mag, myelin-associated glycoprotein, Exhibits ganglioside GT1b binding activity; protein homodimerization activity; and sialic acid binding activity. Involved in several processes, including neurogenesis; positive regulation of myelination; and transmission of nerve impulse. Localizes to several cellular components, including Schmidt-Lanterman incisure; myelin sheath adaxonal region; and paranode…	signaling receptor binding (GO:0005102); protein binding (GO:0005515); cytoplasm (GO:0005737); plasma membrane (GO:0005886); integral component of plasma membrane (GO:0005887); cell adhesion (GO:0007155); lipid binding (GO:0008289); negative regulation of neuron projection development (GO:0010977); membrane (GO:0016020); integral component of membrane (GO:0016021); transmission of nerve impulse (…	1.069	1.069	0.160515	0.181621	1	1.40236	1.40236	0.160515	0.221833	1	1.73343	1.73343	0.160515	0.287898	0.662812	3.41759	3.41759	0.160515	0.594025	2.21447e-05	7.48662	7.48662	0.160515	1.15324	3.95589e-05
GPR114	24.0001	0	0	0	8.0001	16	Late (induced)	#N/A	1.15708	chr8:97,447,593-97,467,190	NM_001145972 NM_001033468	G protein-coupled receptor 114,	transmembrane signaling receptor activity (GO:0004888); G-protein coupled receptor activity (GO:0004930); plasma membrane (GO:0005886); integral component of plasma membrane (GO:0005887); signal transduction (GO:0007165); cell surface receptor signaling pathway (GO:0007166); G-protein coupled receptor signaling pathway (GO:0007186); adenylate cyclase-activating G-protein coupled receptor signalin…	1.12362	1.12362	0.177275	0.210344	1	0.774673	-1.29087	0.177275	0.13415	1	1.01834	1.01834	0.177275	0.185846	1	6.03831	6.03831	0.177275	1.15708	4.05844e-16	5.65426	5.65426	0.177275	0.958691	0.000324505
RAB27A	24.0001	0	0	0	8.0001	16	Late (induced)	#N/A	1.15808	chr9:72,911,954-72,945,421 chr9:72,892,616-72,945,421	NM_023635 NM_001301230 NM_001301232	Rab27a, RAB27A, member RAS oncogene family, ras-related protein Rab-27A|ashen, Exhibits GTP binding activity; GTPase activity; and myosin V binding activity. Involved in several processes, including leukocyte degranulation; melanocyte differentiation; and melanosome transport. Localizes to Golgi apparatus; cytoplasmic vesicle; and photoreceptor outer segment. Is expressed in 4-cell stage embryo; …	nucleotide binding (GO:0000166); photoreceptor outer segment (GO:0001750); GTPase activity (GO:0003924); protein binding (GO:0005515); GTP binding (GO:0005525); intracellular (GO:0005622); lysosome (GO:0005764); endosome (GO:0005768); late endosome (GO:0005770); Golgi apparatus (GO:0005794); protein targeting (GO:0006605); exocytosis (GO:0006887); blood coagulation (GO:0007596); positive regulati…	1.01865	1.01865	0.251402	0.269934	1	0.556757	-1.79612	0.251402	0.136431	1	1.23244	1.23244	0.251402	0.318311	1	3.89743	3.89743	0.251402	1.05471	3.8436e-09	4.84343	4.84343	0.251402	1.15808	0.000696284
LRCH1	24.0001	0	0	0	8.0001	16	Late (induced)	#N/A	1.15911	chr14:75,154,479-75,347,684	NM_001033439 NM_001252132	Lrch1, leucine-rich repeats and calponin homology (CH) domain containing 1, leucine-rich repeat and calponin homology domain-containing protein 1, Involved in cellular response to chemokine; negative regulation of GTPase activity; and negative regulation of T cell migration. Predicted to localize to cytoplasm. Is expressed in embryo. Used to study multiple sclerosis. Orthologous to human LRCH1 (l…	protein binding (GO:0005515); cytoplasm (GO:0005737); negative regulation of GTPase activity (GO:0034260); cellular response to chemokine (GO:1990869); negative regulation of T cell migration (GO:2000405)	1.2214	1.2214	0.31114	0.400389	1	0.918631	-1.08858	0.31114	0.281057	1	1.31773	1.31773	0.31114	0.421268	0.921958	2.54845	2.54845	0.31114	0.851932	1.73067e-05	3.92096	3.92096	0.31114	1.15911	0.00166317
SLC22A17	24.0001	0	0	0	8.0001	16	Late (induced)	#N/A	1.15987	chr14:55,525,563-55,531,969	NM_021551	Slc22a17, solute carrier family 22 (organic cation transporter), member 17, solute carrier family 22 member 17|24p3 receptor|brain-type organic cation transporter|lipocalin-2 receptor|organic cation transporter BOCT, Exhibits transmembrane signaling receptor activity. Involved in siderophore transport. Predicted to localize to integral component of organelle membrane and integral component of pla…	transmembrane signaling receptor activity (GO:0004888); protein binding (GO:0005515); vacuole (GO:0005773); plasma membrane (GO:0005886); integral component of plasma membrane (GO:0005887); ion transport (GO:0006811); siderophore transport (GO:0015891); membrane (GO:0016020); integral component of membrane (GO:0016021); transmembrane transporter activity (GO:0022857); integral component of organe…	1.44375	1.44375	0.0436791	0.0671051	1	1.13531	1.13531	0.0436791	0.0495165	1	1.23694	1.23694	0.0436791	0.0559866	1	4.22196	4.22196	0.0436791	0.202563	0.00501374	27.0075	27.0075	0.0436791	1.15987	1.55092e-06
ENPP1	24.0001	0	0	0	8.0001	16	Late (induced)	#N/A	1.15999	chr10:24,361,216-24,431,908	NM_008813	Enpp1, ectonucleotide pyrophosphatase/phosphodiesterase 1, ectonucleotide pyrophosphatase/phosphodiesterase family member 1|lymphocyte antigen 41|phosphodiesterase I/nucleotide pyrophosphatase 1|plasma-cell membrane glycoprotein PC-1|tiptoe walking, Exhibits several functions, including hydrolase activity, acting on acid anhydrides, in phosphorus-containing anhydrides; metal ion binding activity;…	nucleic acid binding (GO:0003676); catalytic activity (GO:0003824); exonuclease activity (GO:0004527); phosphodiesterase I activity (GO:0004528); nucleotide diphosphatase activity (GO:0004551); scavenger receptor activity (GO:0005044); insulin receptor binding (GO:0005158); calcium ion binding (GO:0005509); ATP binding (GO:0005524); extracellular region (GO:0005576); extracellular space (GO:00056…	1.27914	1.27914	0.144544	0.195625	1	1.57449	1.57449	0.144544	0.223607	1	1.8022	1.8022	0.144544	0.268407	0.549729	3.39104	3.39104	0.144544	0.528755	8.18104e-06	8.40499	8.40499	0.144544	1.15999	1.55457e-05
ZC3H12D	24.0001	0	0	0	8.0001	16	Late (induced)	#N/A	1.16393	chr10:7,552,267-7,590,195	NM_172785	Zc3h12d, zinc finger CCCH type containing 12D, probable ribonuclease ZC3H12D|transformed follicular lymphoma homolog|zc3h12d, Predicted to have endoribonuclease activity and mRNA binding activity. Involved in 3'-UTR-mediated mRNA destabilization; mRNA catabolic process; and negative regulation of T cell proliferation. Predicted to localize to P-body and nucleoplasm. Orthologous to human ZC3H12D (…	P-body (GO:0000932); mRNA binding (GO:0003729); nuclease activity (GO:0004518); endonuclease activity (GO:0004519); endoribonuclease activity (GO:0004521); nucleus (GO:0005634); nucleoplasm (GO:0005654); cytoplasm (GO:0005737); mRNA catabolic process (GO:0006402); hydrolase activity (GO:0016787); negative regulation of cell growth (GO:0030308); cytoplasmic ribonucleoprotein granule (GO:0036464); …	0.950022	-1.05261	0.480219	0.481293	1	0.777586	-1.28603	0.480219	0.367364	1	0.904034	-1.10615	0.480219	0.446474	1	2.15066	2.15066	0.480219	1.11097	0.000139622	2.5515	2.5515	0.480219	1.16393	0.0422612
SFRP4	24.0001	0	0	0	8.0001	16	Late (induced)	#N/A	1.18107	chr13:19,715,043-19,724,692	NM_016687	Sfrp4, secreted frizzled-related protein 4, secreted frizzled-related sequence protein 4|FRP-4|frizzled-related protein 4|sFRP-4, Predicted to have Wnt-protein binding activity. Involved in bone morphogenesis; negative regulation of Wnt signaling pathway; and regulation of BMP signaling pathway. Predicted to localize to several cellular components, including cell surface; extracellular space; and…	positive regulation of receptor internalization (GO:0002092); extracellular region (GO:0005576); extracellular space (GO:0005615); nucleus (GO:0005634); cytoplasm (GO:0005737); multicellular organism development (GO:0007275); negative regulation of cell proliferation (GO:0008285); cell surface (GO:0009986); positive regulation of gene expression (GO:0010628); Wnt signaling pathway (GO:0016055); W…	2.28694	2.28694	0.0823008	0.201418	0.830449	2.06517	2.06517	0.0823008	0.16948	1	0.709674	-1.4091	0.0823008	0.0596934	1	4.05967	4.05967	0.0823008	0.366501	0.0173286	14.7434	14.7434	0.0823008	1.18107	1.38732e-06
CDH11	24.0001	0	0	0	8.0001	16	Late (induced)	#N/A	1.18356	chr8:105,156,894-105,309,011	NM_009866	Cdh11, cadherin 11, cadherin-11|OB-cadherin|osteoblast cadherin, Predicted to have cadherin binding activity and calcium ion binding activity. Involved in corticospinal tract morphogenesis and modulation of chemical synaptic transmission. Localizes to several cellular components, including Schaffer collateral - CA1 synapse; glutamatergic synapse; and plasma membrane. Is expressed in several struc…	cell morphogenesis (GO:0000902); calcium ion binding (GO:0005509); cytoplasm (GO:0005737); plasma membrane (GO:0005886); adherens junction (GO:0005912); cell-cell junction assembly (GO:0007043); cell adhesion (GO:0007155); homophilic cell adhesion via plasma membrane adhesion molecules (GO:0007156); multicellular organism development (GO:0007275); membrane (GO:0016020); integral component of memb…	1.26295	1.26295	0.126875	0.170037	1	0.943217	-1.0602	0.126875	0.118464	1	1.26657	1.26657	0.126875	0.16621	1	2.19045	2.19045	0.126875	0.30143	0.045363	9.73732	9.73732	0.126875	1.18356	3.63306e-07
CXCR3	24.0001	0	0	0	8.0001	16	Late (induced)	#N/A	1.19076	chrX:98,926,874-98,929,486	NM_009910	Cxcr3, chemokine (C-X-C motif) receptor 3, C-X-C chemokine receptor type 3|IP-10 receptor|interferon-inducible protein 10 receptor, Predicted to have chemokine binding activity; chemokine receptor activity; and identical protein binding activity. Predicted to be involved in several processes, including chemokine (C-C motif) ligand 11 production; regulation of angiogenesis; and regulation of apopt…	angiogenesis (GO:0001525); negative regulation of endothelial cell proliferation (GO:0001937); regulation of leukocyte migration (GO:0002685); G-protein coupled receptor activity (GO:0004930); chemokine receptor activity (GO:0004950); plasma membrane (GO:0005886); chemotaxis (GO:0006935); inflammatory response (GO:0006954); immune response (GO:0006955); signal transduction (GO:0007165); cell surf…	1.20389	1.20389	0.331978	0.422481	1	1.68647	1.68647	0.331978	0.552708	1	1.27052	1.27052	0.331978	0.435207	1	3.31153	3.31153	0.331978	1.19076	0.000305334	3.09557	3.09557	0.331978	0.979581	0.0430864
ABI3BP	24.0001	0	0	0	8.0001	16	Late (induced)	#N/A	1.19434	chr16:56,477,958-56,690,248	NM_001014423 NM_001014422 NM_178790 NM_001014424 NM_001014399	Abi3bp, ABI family member 3 binding protein, target of Nesh-SH3|ABI gene family, member 3 (NESH) binding protein, Exhibits collagen binding activity and heparin binding activity. Involved in extracellular matrix organization and positive regulation of cell-substrate adhesion. Localizes to interstitial matrix. Is expressed in several structures, including connective tissue; gut; male reproductive …	extracellular matrix structural constituent (GO:0005201); collagen binding (GO:0005518); glycosaminoglycan binding (GO:0005539); interstitial matrix (GO:0005614); heparin binding (GO:0008201); negative regulation of cell proliferation (GO:0008285); positive regulation of cell-substrate adhesion (GO:0010811); extracellular matrix organization (GO:0030198); extracellular matrix (GO:0031012); collag…	1.18497	1.18497	0.140579	0.175945	1	0.875274	-1.1425	0.140579	0.120633	1	1.15543	1.15543	0.140579	0.167394	1	2.56051	2.56051	0.140579	0.388916	0.00561603	8.90537	8.90537	0.140579	1.19434	5.81632e-07
HPGD	24.0001	0	0	0	8.0001	16	Late (induced)	#N/A	1.20178	chr8:58,773,348-58,799,843	NM_008278	Hpgd, hydroxyprostaglandin dehydrogenase 15 (NAD), 15-hydroxyprostaglandin dehydrogenase [NAD(+)]|15-hydroxyprostaglandin dehydrogenase|PGDH|prostaglandin dehydrogenase 1, Exhibits 15-hydroxyprostaglandin dehydrogenase (NAD+) activity. Involved in ductus arteriosus closure. Localizes to basolateral plasma membrane. Is expressed in several structures, including alimentary system; choroid plexus; h…	prostaglandin E receptor activity (GO:0004957); extracellular space (GO:0005615); nucleoplasm (GO:0005654); cytoplasm (GO:0005737); cytosol (GO:0005829); lipid metabolic process (GO:0006629); fatty acid metabolic process (GO:0006631); prostaglandin metabolic process (GO:0006693); transforming growth factor beta receptor signaling pathway (GO:0007179); female pregnancy (GO:0007565); parturition (G…	1.3296	1.3296	0.109416	0.154036	1	0.689976	-1.44933	0.109416	0.0736724	1	1.50335	1.50335	0.109416	0.169927	1	2.84328	2.84328	0.109416	0.337204	0.0397555	11.3546	11.3546	0.109416	1.20178	8.48385e-05
FAM78A	24.0001	0	0	0	8.0001	16	Late (induced)	#N/A	1.20476	chr2:31,922,404-31,939,225	NM_175511	Fam78a, family with sequence similarity 78, member A, protein FAM78A	molecular_function (GO:0003674); cellular_component (GO:0005575); biological_process (GO:0008150)	0.673296	-1.48523	0.346505	0.24626	0.931795	0.613138	-1.63095	0.346505	0.208563	1	0.830604	-1.20394	0.346505	0.296504	1	2.72824	2.72824	0.346505	1.01889	9.99189e-08	3.651	3.651	0.346505	1.20476	0.00213272
LPAR1	24.0001	0	0	0	8.0001	16	Late (induced)	#N/A	1.21978	chr4:58,448,123-58,566,165 chr4:58,448,123-58,566,363 chr4:58,448,123-58,512,275	NM_010336 NM_172989 NM_001290486	Lpar1, lysophosphatidic acid receptor 1, lysophosphatidic acid receptor 1|G-protein coupled receptor 26|LPA receptor 1|endothelial differentiation lysophosphatidic acid G-protein-coupled receptor 2|lysophosphatidic acid receptor Edg-2|rec1.3, Exhibits PDZ domain binding activity and lysophosphatidic acid receptor activity. Involved in several processes, including activation of phospholipase C act…	activation of MAPK activity (GO:0000187); G-protein alpha-subunit binding (GO:0001965); G-protein coupled receptor activity (GO:0004930); protein binding (GO:0005515); phospholipid binding (GO:0005543); cytoplasm (GO:0005737); endosome (GO:0005768); plasma membrane (GO:0005886); integral component of plasma membrane (GO:0005887); signal transduction (GO:0007165); G-protein coupled receptor signal…	1.07724	1.07724	0.140621	0.160087	1	1.21726	1.21726	0.140621	0.168508	1	1.10432	1.10432	0.140621	0.160117	1	2.16852	2.16852	0.140621	0.329833	0.0282268	9.06561	9.06561	0.140621	1.21978	8.42658e-07
CD33	24.0001	0	0	0	8.0001	16	Late (induced)	#N/A	1.22308	chr7:50,782,825-50,788,541	NM_001111058 NM_021293	Cd33, CD33 antigen, myeloid cell surface antigen CD33|sialic acid-binding Ig-like lectin 3, Predicted to have sialic acid binding activity. Predicted to be involved in cell adhesion. Predicted to localize to external side of plasma membrane. Is expressed in central nervous system; genitourinary system; spleen; and submandibular gland. Orthologous to human CD33 (CD33 molecule).	plasma membrane (GO:0005886); cell adhesion (GO:0007155); external side of plasma membrane (GO:0009897); membrane (GO:0016020); integral component of membrane (GO:0016021); carbohydrate binding (GO:0030246); sialic acid binding (GO:0033691)	1.13143	1.13143	0.37091	0.442102	1	0.630514	-1.58601	0.37091	0.228288	1	0.798024	-1.25309	0.37091	0.303272	1	2.11243	2.11243	0.37091	0.841983	0.0154326	3.4739	3.4739	0.37091	1.22308	0.0254645
TBX21	24.0001	0	0	0	8.0001	16	Late (induced)	#N/A	1.22985	chr11:96,959,320-96,976,645	NM_019507	Tbx21, T-box 21, T-box transcription factor TBX21|T-box protein 21|T-cell-specific T-box transcription factor T-bet|transcription factor TBLYM, Exhibits DNA binding activity. Involved in several processes, including negative regulation of T-helper 17 cell lineage commitment; proteasome-mediated ubiquitin-dependent protein catabolic process; and regulation of gene expression. Localizes to neuronal…	negative regulation of transcription by RNA polymerase II (GO:0000122); transcription regulatory region sequence-specific DNA binding (GO:0000976); RNA polymerase II proximal promoter sequence-specific DNA binding (GO:0000978); RNA polymerase II transcription factor activity, sequence-specific DNA binding (GO:0000981); transcriptional repressor activity, RNA polymerase II transcription regulatory…	1.57562	1.57562	0.0827569	0.138751	1	1.32643	1.32643	0.0827569	0.108041	1	2.60116	2.60116	0.0827569	0.223591	0.19081	8.59926	8.59926	0.0827569	0.77573	3.27203e-13	15.3814	15.3814	0.0827569	1.22985	7.61471e-08
SORL1	24.0001	0	0	0	8.0001	16	Late (induced)	#N/A	1.23257	chr9:41,776,571-41,932,372	NM_011436	Sorl1, sortilin-related receptor, LDLR class A repeats-containing, sortilin-related receptor|LDLR relative with 11 ligand-binding repeats|low-density lipoprotein receptor relative with 11 ligand-binding repeats|sorLA-1|sorting protein-related receptor containing LDLR class A repeats, Predicted to have several functions, including low-density lipoprotein particle binding activity; peptide binding …	amyloid-beta binding (GO:0001540); diet induced thermogenesis (GO:0002024); transmembrane signaling receptor activity (GO:0004888); protein binding (GO:0005515); extracellular region (GO:0005576); extracellular space (GO:0005615); nuclear envelope lumen (GO:0005641); endosome (GO:0005768); early endosome (GO:0005769); multivesicular body (GO:0005771); endoplasmic reticulum (GO:0005783); Golgi app…	1.02977	1.02977	0.291237	0.316338	1	0.461057	-2.16893	0.291237	0.131598	0.315258	0.730645	-1.36865	0.291237	0.218619	0.747807	2.21811	2.21811	0.291237	0.693813	8.10888e-05	4.45157	4.45157	0.291237	1.23257	7.55139e-05
ARHGAP15	24.0001	0	0	0	8.0001	16	Late (induced)	#N/A	1.23378	chr2:43,604,343-44,243,143 chr2:43,604,343-44,251,473	NM_153820 NM_001301831 NM_001301832	Arhgap15, Rho GTPase activating protein 15, rho GTPase-activating protein 15|rho-type GTPase-activating protein 15, Predicted to have GTPase activator activity. Predicted to be involved in regulation of GTPase activity and regulation of cell shape. Predicted to localize to cytoplasm. Is expressed in brain and spleen. Orthologous to human ARHGAP15 (Rho GTPase activating protein 15).	GTPase activator activity (GO:0005096); cytoplasm (GO:0005737); signal transduction (GO:0007165); regulation of cell shape (GO:0008360); membrane (GO:0016020); regulation of GTPase activity (GO:0043087)	0.896905	-1.11495	0.292739	0.277402	1	0.477632	-2.09366	0.292739	0.136875	0.423753	0.853602	-1.17151	0.292739	0.257529	1	2.62492	2.62492	0.292739	0.828644	1.31861e-06	4.42509	4.42509	0.292739	1.23378	0.000307582
FAM198B	24.0001	0	0	0	8.0001	16	Late (induced)	#N/A	1.2386	chr3:79,689,851-79,750,200	NM_133187	Family with sequence similarity 198, member B, protein FAM198B	molecular_function (GO:0003674); Golgi apparatus (GO:0005794); biological_process (GO:0008150); membrane (GO:0016020); integral component of membrane (GO:0016021)	1.82653	1.82653	0.138978	0.268156	0.448996	1.18798	1.18798	0.138978	0.161621	1	1.84602	1.84602	0.138978	0.264141	0.144902	2.37909	2.37909	0.138978	0.355704	0.000501313	9.36973	9.36973	0.138978	1.2386	3.56691e-08
CDS1	24.0001	0	0	0	8.0001	16	Late (induced)	#N/A	1.24422	chr5:102,194,148-102,252,871	NM_173370	Cds1, CDP-diacylglycerol synthase 1, phosphatidate cytidylyltransferase 1|CDP-DAG synthase 1|CDP-DG synthase 1|CDP-diglyceride pyrophosphorylase 1|CDP-diglyceride synthase 1|CDS 1|CTP:phosphatidate cytidylyltransferase 1, Predicted to have phosphatidate cytidylyltransferase activity. Involved in lipid droplet formation and positive regulation of fat cell differentiation. Localizes to endoplasmic …	phosphatidate cytidylyltransferase activity (GO:0004605); endoplasmic reticulum (GO:0005783); endoplasmic reticulum membrane (GO:0005789); lipid metabolic process (GO:0006629); phosphatidylinositol biosynthetic process (GO:0006661); phospholipid biosynthetic process (GO:0008654); membrane (GO:0016020); integral component of membrane (GO:0016021); CDP-diacylglycerol biosynthetic process (GO:001602…	0.979937	-1.02047	0.176153	0.182704	1	1.22473	1.22473	0.176153	0.212523	1	1.14621	1.14621	0.176153	0.208437	1	3.09762	3.09762	0.176153	0.589277	2.44082e-06	7.38966	7.38966	0.176153	1.24422	9.02732e-06
SERPINA1A	24.0001	0	0	0	8.0001	16	Late (induced)	#N/A	1.25484	chr12:105,091,504-105,101,829	NM_009243 NM_001252569	Serpina1a, serine (or cysteine) peptidase inhibitor, clade A, member 1A, alpha-1-antitrypsin 1-1|AAT|alpha-1 protease inhibitor 1|alpha-1-antiproteinase|alpha-1-antitrypsin 2|serine (or cysteine) proteinase inhibitor, clade A, member 1a|serine protease inhibitor 1-1|serine protease inhibitor A1a|serpin A1a, Predicted to have identical protein binding activity; protease binding activity; and serin…	protease binding (GO:0002020); endopeptidase inhibitor activity (GO:0004866); serine-type endopeptidase inhibitor activity (GO:0004867); protein binding (GO:0005515); extracellular region (GO:0005576); extracellular space (GO:0005615); endoplasmic reticulum (GO:0005783); Golgi apparatus (GO:0005794); protein N-linked glycosylation (GO:0006487); negative regulation of endopeptidase activity (GO:00…	1.22311	1.22311	0.114599	0.149013	1	0.950385	-1.05221	0.114599	0.106648	1	1.6621	1.6621	0.114599	0.197432	1	3.19097	3.19097	0.114599	0.39809	0.0217949	11.3363	11.3363	0.114599	1.25484	0.000102427
KLRA7	24.0001	0	0	0	8.0001	16	Late (induced)	#N/A	1.26571	chr6:130,168,622-130,181,705 chr6:130,168,848-130,183,340	NM_001110323 NM_014194	Klra7, killer cell lectin-like receptor, subfamily A, member 7, killer cell lectin-like receptor 7|T-cell surface glycoprotein Ly-49G|ly-49g|lymphocyte antigen 49g, Predicted to have carbohydrate binding activity. Predicted to be involved in cell adhesion. Localizes to external side of plasma membrane.	plasma membrane (GO:0005886); cell adhesion (GO:0007155); external side of plasma membrane (GO:0009897); membrane (GO:0016020); integral component of membrane (GO:0016021); carbohydrate binding (GO:0030246)	0.477471	-2.09437	0.125765	0.0621725	1	0.831162	-1.20314	0.125765	0.103778	1	2.15452	2.15452	0.125765	0.281887	0.676392	6.51167	6.51167	0.125765	0.897399	2.7221e-05	10.2994	10.2994	0.125765	1.26571	0.000848633
FNDC1	24.0001	0	0	0	8.0001	16	Late (induced)	#N/A	1.27034	chr17:7,931,432-7,997,839	NM_001081416	Fndc1, fibronectin type III domain containing 1, fibronectin type III domain-containing protein 1, Predicted to be involved in several processes, including cellular response to hypoxia; positive regulation of cardiac muscle cell apoptotic process; and positive regulation of protein phosphorylation. Predicted to localize to cell-cell junction; mitochondrial membrane; and plasma membrane. Is expres…	positive regulation of protein phosphorylation (GO:0001934); molecular_function (GO:0003674); cytoplasm (GO:0005737); plasma membrane (GO:0005886); cell-cell junction (GO:0005911); positive regulation of cardiac muscle cell apoptotic process (GO:0010666); mitochondrial membrane (GO:0031966); regulation of protein transport (GO:0051223); cellular response to hypoxia (GO:0071456)	1.02879	1.02879	0.118021	0.128689	1	0.649305	-1.54011	0.118021	0.0755611	1	0.429093	-2.3305	0.118021	0.052029	0.178208	2.35643	2.35643	0.118021	0.300709	0.00266971	11.2617	11.2617	0.118021	1.27034	1.7233e-09
FZD7	24.0001	0	0	0	8.0001	16	Late (induced)	#N/A	1.2898	chr1:59,538,990-59,543,799	NM_008057	Fzd7, frizzled class receptor 7, frizzled-7|frizzled homolog 7|fz-7|mFz7, Exhibits Wnt-activated receptor activity and Wnt-protein binding activity. Involved in several processes, including Wnt signaling pathway; skeletal muscle satellite cell maintenance involved in skeletal muscle regeneration; and substrate adhesion-dependent cell spreading. Localizes to plasma membrane. Is expressed in severa…	transmembrane signaling receptor activity (GO:0004888); G-protein coupled receptor activity (GO:0004930); frizzled binding (GO:0005109); protein binding (GO:0005515); phosphatidylinositol-4,5-bisphosphate binding (GO:0005546); endosome (GO:0005768); plasma membrane (GO:0005886); regulation of transcription, DNA-templated (GO:0006355); signal transduction (GO:0007165); cell surface receptor signal…	1.16671	1.16671	0.150251	0.185344	1	0.945854	-1.05725	0.150251	0.140284	1	1.08429	1.08429	0.150251	0.167859	1	2.61434	2.61434	0.150251	0.424606	0.0021978	8.99161	8.99161	0.150251	1.2898	1.09651e-07
SRPX2	24.0001	0	0	0	8.0001	16	Late (induced)	#N/A	1.29177	chrX:130,442,963-130,466,985	NM_001083895 NM_026838	Srpx2, sushi-repeat-containing protein, X-linked 2, sushi repeat-containing protein SRPX2|sushi-repeat containing protein, Exhibits signaling receptor binding activity. Involved in positive regulation of cell migration involved in sprouting angiogenesis and vocalization behavior. Localizes to collagen-containing extracellular matrix and extracellular space. Is expressed in several structures, inc…	angiogenesis (GO:0001525); signaling receptor binding (GO:0005102); extracellular matrix structural constituent (GO:0005201); extracellular region (GO:0005576); extracellular space (GO:0005615); cytoplasm (GO:0005737); cell adhesion (GO:0007155); cell surface (GO:0009986); cell junction (GO:0030054); hepatocyte growth factor binding (GO:0036458); regulation of phosphorylation (GO:0042325); identi…	1.60419	1.60419	0.0644209	0.109906	1	1.04968	1.04968	0.0644209	0.0662807	1	0.549744	-1.81903	0.0644209	0.0360078	1	3.12878	3.12878	0.0644209	0.219337	0.0167144	20.7443	20.7443	0.0644209	1.29177	7.06855e-09
PAPSS2	24.0001	0	0	0	8.0001	16	Late (induced)	#N/A	1.29331	chr19:32,694,494-32,741,677 chr19:32,670,204-32,741,677	NM_011864 NM_001201470	Papss2, 3'-phosphoadenosine 5'-phosphosulfate synthase 2, bifunctional 3'-phosphoadenosine 5'-phosphosulfate synthase 2|PAPS synthase 2|brachymorphic|sulfurylase kinase 2, Exhibits adenylylsulfate kinase activity and sulfate adenylyltransferase (ATP) activity. Involved in blood coagulation; bone development; and sulfate assimilation. Is expressed in several structures, including genitourinary sys…	sulfate assimilation (GO:0000103); nucleotide binding (GO:0000166); catalytic activity (GO:0003824); adenylylsulfate kinase activity (GO:0004020); sulfate adenylyltransferase (ATP) activity (GO:0004781); ATP binding (GO:0005524); blood coagulation (GO:0007596); metabolic process (GO:0008152); kinase activity (GO:0016301); phosphorylation (GO:0016310); transferase activity (GO:0016740); nucleotidy…	1.07682	1.07682	0.181301	0.206151	1	1.12272	1.12272	0.181301	0.200284	1	1.05395	1.05395	0.181301	0.19661	1	2.50955	2.50955	0.181301	0.4907	0.0011176	7.48213	7.48213	0.181301	1.29331	5.49145e-06
ZFP422	24.0001	0	0	0	8.0001	16	Late (induced)	#N/A	1.29737	chr6:116,574,033-116,579,017 chr6:116,574,033-116,578,719 chr6:116,574,033-116,578,946	NM_026057 NM_001302439 NM_001302440	Zfp422, zinc finger protein 422, zinc finger protein 22|Kruppel type zinc finger protein Krox26|zinc finger protein Krox-25|zinc finger protein Krox-26, Exhibits DNA binding activity. Predicted to be involved in regulation of transcription by RNA polymerase II. Predicted to localize to nucleoplasm. Is expressed in several structures, including alimentary system; bone; genitourinary system; nervou…	RNA polymerase II proximal promoter sequence-specific DNA binding (GO:0000978); transcriptional repressor activity, RNA polymerase II transcription regulatory region sequence-specific DNA binding (GO:0001227); DNA binding (GO:0003677); nucleus (GO:0005634); nucleoplasm (GO:0005654); regulation of transcription, DNA-templated (GO:0006355); regulation of transcription by RNA polymerase II (GO:00063…	0.900653	-1.1103	0.238784	0.2271	1	0.603056	-1.65822	0.238784	0.141087	1	0.797241	-1.25433	0.238784	0.195968	1	2.16623	2.16623	0.238784	0.558557	0.00905301	5.69682	5.69682	0.238784	1.29737	8.43298e-05
DHDH	24.0001	0	0	0	8.0001	16	Late (induced)	#N/A	1.32074	chr7:52,728,932-52,744,166	NM_027903	Dhdh, dihydrodiol dehydrogenase (dimeric), trans-1,2-dihydrobenzene-1,2-diol dehydrogenase|D-xylose 1-dehydrogenase|D-xylose-NADP dehydrogenase|dimeric dihydrodiol dehydrogenase|xylose dehydrogenase 1, Exhibits D-xylose 1-dehydrogenase (NADP+) activity. Involved in D-xylose catabolic process. Is expressed in nervous system and respiratory system. Orthologous to human DHDH (dihydrodiol dehydrogena…	oxidoreductase activity (GO:0016491); D-xylose catabolic process (GO:0042843); trans-1,2-dihydrobenzene-1,2-diol dehydrogenase activity (GO:0047115); D-xylose 1-dehydrogenase (NADP+) activity (GO:0047837)	1.17024	1.17024	0.178324	0.220007	1	1.31774	1.31774	0.178324	0.230676	1	1.11424	1.11424	0.178324	0.204565	1	2.53953	2.53953	0.178324	0.48902	0.00323706	7.75979	7.75979	0.178324	1.32074	0.000156435
ITK	24.0001	0	0	0	8.0001	16	Late (induced)	#N/A	1.3345	chr11:46,157,979-46,203,017 chr11:46,138,649-46,203,017	NM_010583 NM_001281965 NM_001281966 NM_001281967 NM_001281968	Itk, IL2 inducible T cell kinase, tyrosine-protein kinase ITK/TSK|T-cell-specific kinase|interleukin-2-inducible T cell kinase|kinase TLK, Predicted to have non-membrane spanning protein tyrosine kinase activity. Involved in several processes, including T cell activation; activation of phospholipase C activity; and cytokine production. Localizes to cell-cell junction and nucleus. Human ortholog(s…	nucleotide binding (GO:0000166); positive regulation of cytokine production (GO:0001819); NK T cell differentiation (GO:0001865); adaptive immune response (GO:0002250); immune system process (GO:0002376); protein kinase activity (GO:0004672); protein tyrosine kinase activity (GO:0004713); non-membrane spanning protein tyrosine kinase activity (GO:0004715); protein binding (GO:0005515); ATP bindin…	0.793696	-1.25993	0.221448	0.185649	1	0.447745	-2.23341	0.221448	0.0969253	0.407493	0.875706	-1.14194	0.221448	0.199883	1	3.18378	3.18378	0.221448	0.760523	6.86987e-09	6.32322	6.32322	0.221448	1.3345	1.17411e-05
SUSD2	24.0001	0	0	0	8.0001	16	Late (induced)	#N/A	1.3383	chr10:75,099,363-75,106,753	NM_027890 NM_001162913	Susd2, sushi domain containing 2, sushi domain-containing protein 2, Predicted to have polysaccharide binding activity and scavenger receptor activity. Predicted to be involved in negative regulation of cell cycle G1/S phase transition and negative regulation of cell division. Predicted to localize to extracellular space and plasma membrane. Is expressed in ganglia; hindbrain; urinary system; and…	molecular_function (GO:0003674); extracellular space (GO:0005615); plasma membrane (GO:0005886); membrane (GO:0016020); integral component of membrane (GO:0016021); negative regulation of cell division (GO:0051782); negative regulation of cell cycle G1/S phase transition (GO:1902807)	0.917392	-1.09005	0.1295	0.125332	1	0.887345	-1.12696	0.1295	0.112212	1	1.50274	1.50274	0.1295	0.200657	0.864144	3.28948	3.28948	0.1295	0.459845	3.34789e-05	10.8059	10.8059	0.1295	1.3383	3.85581e-07
TLR6	24.0001	0	0	0	8.0001	16	Late (induced)	#N/A	1.33907	chr5:65,344,333-65,351,273	NM_011604	Tlr6, toll-like receptor 6, Exhibits diacyl lipopeptide binding activity. Involved in several processes, including cellular response to oxidised low-density lipoprotein particle stimulus; regulation of cytokine production; and toll-like receptor signaling pathway. Localizes to Toll-like receptor 2-Toll-like receptor 6 protein complex. Is expressed in cerebral cortex and telencephalon. Human ortho…	microglial cell activation (GO:0001774); cell activation (GO:0001775); toll-like receptor signaling pathway (GO:0002224); immune system process (GO:0002376); MyD88-dependent toll-like receptor signaling pathway (GO:0002755); transmembrane signaling receptor activity (GO:0004888); signaling receptor binding (GO:0005102); protein binding (GO:0005515); Golgi apparatus (GO:0005794); plasma membrane (…	1.16952	1.16952	0.359386	0.444856	1	0.949149	-1.05357	0.359386	0.336103	1	0.908175	-1.10111	0.359386	0.336448	1	3.25948	3.25948	0.359386	1.26423	9.00253e-09	3.91194	3.91194	0.359386	1.33907	0.00494367
ADAMTS15	24.0001	0	0	0	8.0001	16	Late (induced)	#N/A	1.34064	chr9:30,706,739-30,730,037	NM_001024139	Adamts15, a disintegrin-like and metallopeptidase (reprolysin type) with thrombospondin type 1 motif, 15, A disintegrin and metalloproteinase with thrombospondin motifs 15|a disintegrin-like and metalloprotease (reprolysin type) with thrombospondin type 1 motif, 15, Exhibits endopeptidase activity; extracellular matrix binding activity; and heparin binding activity. Predicted to be involved in ex…	endopeptidase activity (GO:0004175); metalloendopeptidase activity (GO:0004222); extracellular region (GO:0005576); extracellular space (GO:0005615); proteolysis (GO:0006508); myoblast fusion (GO:0007520); heparin binding (GO:0008201); peptidase activity (GO:0008233); metallopeptidase activity (GO:0008237); zinc ion binding (GO:0008270); cell surface (GO:0009986); hydrolase activity (GO:0016787);…	1.37469	1.37469	0.0357731	0.0524633	1	1.30846	1.30846	0.0357731	0.0462021	1	1.01288	1.01288	0.0357731	0.0375435	1	3.52929	3.52929	0.0357731	0.137648	0.00451372	38.7975	38.7975	0.0357731	1.34064	1.81548e-14
MAPK13	24.0001	0	0	0	8.0001	16	Late (induced)	#N/A	1.34645	chr17:28,906,261-28,915,649	NM_011950	Mapk13, mitogen-activated protein kinase 13, mitogen-activated protein kinase 13|MAP kinase 13|MAP kinase p38 delta|MAPK 13|SAPK/Erk/kinase 4|mitogen-activated protein kinase p38 delta|p38 delta MAP kinase|stress-activated protein kinase 4, Predicted to have ATP binding activity and MAP kinase activity. Predicted to be involved in several processes, including cellular response to anisomycin; cell…	nucleotide binding (GO:0000166); protein kinase activity (GO:0004672); protein serine/threonine kinase activity (GO:0004674); MAP kinase activity (GO:0004707); ATP binding (GO:0005524); nucleus (GO:0005634); nucleoplasm (GO:0005654); cytoplasm (GO:0005737); protein phosphorylation (GO:0006468); response to osmotic stress (GO:0006970); cell cycle (GO:0007049); kinase activity (GO:0016301); phospho…	1.30466	1.30466	0.0634745	0.0876237	1	2.35509	2.35509	0.0634745	0.148985	1	1.66281	1.66281	0.0634745	0.109457	1	4.33172	4.33172	0.0634745	0.302739	0.0443294	21.4865	21.4865	0.0634745	1.34645	5.64483e-06
INPP4A	24.0001	0	0	0	8.0001	16	Late (induced)	#N/A	1.35545	chr1:37,426,061-37,461,287 chr1:37,356,682-37,467,585	NM_030266 NM_172971 NM_001290797 NM_001290798 NM_001290799	Inpp4a, inositol polyphosphate-4-phosphatase, type I, inositol polyphosphate-4-phosphatase type I A|4-Ptase-1|inositol polyphosphate 4-phosphatase-1|type I inositol 3,4-bisphosphate 4-phosphatase, Predicted to have phosphatidylinositol-3,4-bisphosphate 4-phosphatase activity. Predicted to be involved in polyphosphate catabolic process. Localizes to postsynaptic density. Is expressed in several st…	nucleus (GO:0005634); nucleoplasm (GO:0005654); cytoplasm (GO:0005737); endosome (GO:0005768); plasma membrane (GO:0005886); polyphosphate catabolic process (GO:0006798); postsynaptic density (GO:0014069); membrane (GO:0016020); phosphatidylinositol-3,4-bisphosphate 4-phosphatase activity (GO:0016316); hydrolase activity (GO:0016787); cell junction (GO:0030054); nuclear membrane (GO:0031965); pho…	1.07674	1.07674	0.245807	0.279062	1	0.977144	-1.02339	0.245807	0.236362	1	1.0881	1.0881	0.245807	0.274971	1	2.51875	2.51875	0.245807	0.665628	2.45161e-06	5.7969	5.7969	0.245807	1.35545	2.07418e-06
DNAJB13	24.0001	0	0	0	8.0001	16	Late (induced)	#N/A	1.35555	chr7:107,651,528-107,663,324	NM_153527	Dnajb13, DnaJ heat shock protein family (Hsp40) member B13, dnaJ homolog subfamily B member 13|DnaJ (Hsp40) related, subfamily B, member 13|spermatogenesis apoptosis-related protein|testis and spermatogenesis cell-related protein 6|testis spermatocyte apoptosis-related gene 6 protein|testis spermatogenesis apoptosis-related gene 3 protein|testis spermatogenesis apoptosis-related gene 6 protein, P…	protein binding (GO:0005515); cytoplasm (GO:0005737); cytosol (GO:0005829); cilium (GO:0005929); axoneme (GO:0005930); protein folding (GO:0006457); cell projection organization (GO:0030030); motile cilium (GO:0031514); sperm flagellum (GO:0036126); cell projection (GO:0042995); unfolded protein binding (GO:0051082); chaperone cofactor-dependent protein refolding (GO:0051085); chaperone binding (…	1.39012	1.39012	0.368977	0.543275	1	2.12478	2.12478	0.368977	0.770776	0.66047	2.22732	2.22732	0.368977	0.848622	0.141203	2.27012	2.27012	0.368977	0.903687	0.0171934	3.82045	3.82045	0.368977	1.35555	0.022959
CD209A	24.0001	0	0	0	8.0001	16	Late (induced)	#N/A	1.36315	chr8:3,743,394-3,748,984	NM_133238	Cd209a, CD209a antigen, CD209 antigen-like protein A|dendritic cell-specific ICAM-3-grabbing non-integrin, Exhibits carbohydrate derivative binding activity and mannose binding activity. Predicted to be involved in regulation of T cell proliferation and viral entry into host cell. Localizes to cell surface. Human ortholog(s) of this gene implicated in Coronavirus infectious disease; aspergillosis…	virus receptor activity (GO:0001618); mannose binding (GO:0005537); endocytosis (GO:0006897); cell surface (GO:0009986); membrane (GO:0016020); integral component of membrane (GO:0016021); carbohydrate binding (GO:0030246); regulation of T cell proliferation (GO:0042129); viral entry into host cell (GO:0046718); metal ion binding (GO:0046872); calcium-dependent protein binding (GO:0048306); carbo…	1.22657	1.22657	0.2238	0.28942	1	0.184729	-5.41333	0.2238	0.0401262	0.524204	0.58703	-1.70349	0.2238	0.133932	1	4.15051	4.15051	0.2238	1.00415	2.26039e-05	6.3681	6.3681	0.2238	1.36315	0.00105406
PDE8A	24.0001	0	0	0	8.0001	16	Late (induced)	#N/A	1.36877	chr7:88,358,689-88,478,508	NM_008803	Pde8a, phosphodiesterase 8A, high affinity cAMP-specific and IBMX-insensitive 3',5'-cyclic phosphodiesterase 8A, Exhibits 3',5'-cyclic-AMP phosphodiesterase activity. Involved in cellular response to epidermal growth factor stimulus and positive regulation of ERK1 and ERK2 cascade. Is expressed in several structures, including genitourinary system; gut gland; integumental system; nervous system; …	positive regulation of protein phosphorylation (GO:0001934); 3',5'-cyclic-nucleotide phosphodiesterase activity (GO:0004114); 3',5'-cyclic-AMP phosphodiesterase activity (GO:0004115); signal transduction (GO:0007165); phosphoric diester hydrolase activity (GO:0008081); hydrolase activity (GO:0016787); kinase binding (GO:0019900); metal ion binding (GO:0046872); 3',5'-cyclic-GMP phosphodiesterase …	1.24778	1.24778	0.397201	0.522859	1	0.77188	-1.29554	0.397201	0.304273	1	0.936109	-1.06825	0.397201	0.382204	1	2.23086	2.23086	0.397201	0.954049	0.00130329	3.62619	3.62619	0.397201	1.36877	0.00869366
RCAN3	24.0001	0	0	0	8.0001	16	Late (induced)	#N/A	1.37701	chr4:134,968,223-134,989,720	NM_022980	Rcan3, regulator of calcineurin 3, calcipressin-3|Down syndrome critical region gene 1-like 2|MCIP3|down syndrome candidate region 1-like protein 2|myocyte-enriched calcineurin-interacting protein 3, Predicted to have calcium-dependent protein serine/threonine phosphatase regulator activity; phosphatase binding activity; and troponin I binding activity. Predicted to be involved in calcium-mediate…	nucleic acid binding (GO:0003676); nucleus (GO:0005634); cytoplasm (GO:0005737); calcium-dependent protein serine/threonine phosphatase regulator activity (GO:0008597); calcium-mediated signaling (GO:0019722); phosphatase binding (GO:0019902); troponin I binding (GO:0031013)	1.19315	1.19315	0.291838	0.367777	1	1.07175	1.07175	0.291838	0.30808	1	1.06477	1.06477	0.291838	0.31982	1	2.70168	2.70168	0.291838	0.848497	1.73969e-07	4.96159	4.96159	0.291838	1.37701	5.74683e-05
RASGRP4	24.0001	0	0	0	8.0001	16	Late (induced)	#N/A	1.38271	chr7:29,919,951-29,938,974	NM_145149 NR_045676 NM_001174155	Rasgrp4, RAS guanyl releasing protein 4, RAS guanyl-releasing protein 4, Predicted to have guanyl-nucleotide exchange factor activity. Predicted to be involved in cell population proliferation; positive regulation of Ras protein signal transduction; and response to extracellular stimulus. Predicted to localize to cytosol; nucleoplasm; and plasma membrane. Is expressed in several structures, inclu…	guanyl-nucleotide exchange factor activity (GO:0005085); nucleoplasm (GO:0005654); cytoplasm (GO:0005737); cytosol (GO:0005829); plasma membrane (GO:0005886); small GTPase mediated signal transduction (GO:0007264); cell proliferation (GO:0008283); response to extracellular stimulus (GO:0009991); membrane (GO:0016020); cell differentiation (GO:0030154); intracellular signal transduction (GO:003555…	1.10266	1.10266	0.374337	0.436128	1	0.943387	-1.06001	0.374337	0.347264	1	1.24885	1.24885	0.374337	0.481416	0.970715	3.43021	3.43021	0.374337	1.38271	4.91564e-13	3.19431	3.19431	0.374337	1.13931	0.020822
PIK3CG	24.0001	0	0	0	8.0001	16	Late (induced)	#N/A	1.38332	chr12:32,858,261-32,893,335 chr12:32,858,261-32,893,203 chr12:32,858,261-32,893,514	NM_020272 NM_001146200 NM_001146201	Pik3cg, phosphatidylinositol-4,5-bisphosphate 3-kinase catalytic subunit gamma, phosphatidylinositol 4,5-bisphosphate 3-kinase catalytic subunit gamma isoform|PI3-kinase subunit gamma|phosphatidylinositol 4,5-bisphosphate 3-kinase 110 kDa catalytic subunit gamma|phosphoinositide-3-kinase, catalytic, gamma polypeptide|ptdIns-3-kinase subunit gamma|ptdIns-3-kinase subunit p110-gamma|serine/threonin…	nucleotide binding (GO:0000166); angiogenesis (GO:0001525); regulation of protein phosphorylation (GO:0001932); immune system process (GO:0002376); positive regulation of acute inflammatory response (GO:0002675); sphingosine-1-phosphate signaling pathway (GO:0003376); protein serine/threonine kinase activity (GO:0004674); protein binding (GO:0005515); ATP binding (GO:0005524); cytoplasm (GO:00057…	1.10779	1.10779	0.475488	0.554594	1	0.60014	-1.66628	0.475488	0.284088	1	0.854532	-1.17023	0.475488	0.416916	1	2.55244	2.55244	0.475488	1.30155	2.3922e-07	3.05391	3.05391	0.475488	1.38332	0.0128812
QPCT	24.0001	0	0	0	8.0001	16	Late (induced)	#N/A	1.38419	chr17:79,451,245-79,489,583	NM_027455	Qpct, glutaminyl-peptide cyclotransferase (glutaminyl cyclase), glutaminyl-peptide cyclotransferase|QC|glutaminyl cyclase|glutaminyl-tRNA cyclotransferase, Predicted to have glutaminyl-peptide cyclotransferase activity and zinc ion binding activity. Predicted to be involved in peptidyl-pyroglutamic acid biosynthetic process, using glutaminyl-peptide cyclotransferase. Predicted to localize to extr…	extracellular region (GO:0005576); zinc ion binding (GO:0008270); glutaminyl-peptide cyclotransferase activity (GO:0016603); transferase activity (GO:0016740); transferase activity, transferring acyl groups (GO:0016746); peptidyl-pyroglutamic acid biosynthetic process, using glutaminyl-peptide cyclotransferase (GO:0017186); metal ion binding (GO:0046872)	0.733464	-1.36339	0.318197	0.246982	1	0.666898	-1.49948	0.318197	0.208175	1	0.684676	-1.46054	0.318197	0.224277	0.897627	2.79246	2.79246	0.318197	0.96034	6.74166e-05	4.5599	4.5599	0.318197	1.38419	0.00219672
IQGAP2	24.0001	0	0	0	8.0001	16	Late (induced)	#N/A	1.38563	chr13:96,397,131-96,661,877	NM_027711	Iqgap2, IQ motif containing GTPase activating protein 2, ras GTPase-activating-like protein IQGAP2, Predicted to have several functions, including Arp2/3 complex binding activity; GTPase activator activity; and calmodulin binding activity. Predicted to be involved in Arp2/3 complex-mediated actin nucleation; regulation of actin cytoskeleton reorganization; and thrombin-activated receptor signalin…	GTPase activator activity (GO:0005096); calmodulin binding (GO:0005516); phosphatidylinositol-3,4,5-trisphosphate binding (GO:0005547); cytoplasm (GO:0005737); microtubule (GO:0005874); microvillus (GO:0005902); signal transduction (GO:0007165); cell surface (GO:0009986); lamellipodium (GO:0030027); filopodium (GO:0030175); small GTPase binding (GO:0031267); regulation of actin cytoskeleton organ…	1.46028	1.46028	0.182755	0.281888	0.953866	1.14044	1.14044	0.182755	0.20535	1	1.09647	1.09647	0.182755	0.206159	1	3.93696	3.93696	0.182755	0.774828	1.9442e-12	7.94864	7.94864	0.182755	1.38563	8.9699e-07
DAPK1	24.0001	0	0	0	8.0001	16	Late (induced)	#N/A	1.39285	chr13:60,703,571-60,864,552 chr13:60,703,307-60,864,552	NM_134062 NM_029653 NM_001285917	Dapk1, death associated protein kinase 1, death-associated protein kinase 1|DAP kinase 1, Exhibits ATP binding activity; calmodulin binding activity; and protein kinase activity. Involved in several processes, including cellular response to interferon-gamma; extrinsic apoptotic signaling pathway via death domain receptors; and regulation of signal transduction. Localizes to cytoplasm. Is expresse…	nucleotide binding (GO:0000166); defense response to tumor cell (GO:0002357); protein kinase activity (GO:0004672); protein serine/threonine kinase activity (GO:0004674); calmodulin-dependent protein kinase activity (GO:0004683); protein binding (GO:0005515); calmodulin binding (GO:0005516); ATP binding (GO:0005524); GTP binding (GO:0005525); nucleus (GO:0005634); cytoplasm (GO:0005737); cytosol …	1.01898	1.01898	0.138183	0.148415	1	0.744817	-1.34261	0.138183	0.100698	1	0.816036	-1.22544	0.138183	0.115654	1	2.8211	2.8211	0.138183	0.419663	0.000204546	10.615	10.615	0.138183	1.39285	7.73642e-08
5031414D18RIK	24.0001	0	0	0	8.0001	16	Late (induced)	#N/A	1.39571	chr14:75,415,833-75,452,339	NM_198642	RIKEN cDNA 5031414D18 gene, uncharacterized protein KIAA0226-like	autophagosome membrane (GO:0000421); lipid metabolic process (GO:0006629); autophagy (GO:0006914); lipid binding (GO:0008289); phosphatidylinositol-5-phosphate binding (GO:0010314); membrane (GO:0016020); regulation of lipid metabolic process (GO:0019216); cytoplasmic vesicle (GO:0031410); phosphatidylinositol-3-phosphate binding (GO:0032266); intracellular membrane-bounded organelle (GO:0043231)…	1.06995	1.06995	0.364198	0.410935	1	0.793286	-1.26058	0.364198	0.284712	1	1.09169	1.09169	0.364198	0.408679	1	3.07226	3.07226	0.364198	1.2038	3.51718e-07	4.03017	4.03017	0.364198	1.39571	0.00274503
SKAP1	24.0001	0	0	0	8.0001	16	Late (induced)	#N/A	1.40116	chr11:96,325,904-96,620,936	NM_001177899 NM_001033186 NM_001177898	Skap1, src family associated phosphoprotein 1, src kinase-associated phosphoprotein 1|ortholog of human src family associated phosphoprotein 1 SCAP1, Predicted to have SH2 domain binding activity; protein kinase binding activity; and protein phosphatase binding activity. Involved in positive regulation of cell adhesion and protein localization to plasma membrane. Localizes to T cell receptor comp…	immunological synapse (GO:0001772); positive regulation of cell-matrix adhesion (GO:0001954); adaptive immune response (GO:0002250); immune system process (GO:0002376); positive regulation of adaptive immune response (GO:0002821); protein binding (GO:0005515); nucleus (GO:0005634); nucleoplasm (GO:0005654); cytoplasm (GO:0005737); cytosol (GO:0005829); plasma membrane (GO:0005886); cell-cell junc…	0.668961	-1.49486	0.244051	0.173188	1	0.58492	-1.70964	0.244051	0.140333	1	0.889637	-1.12405	0.244051	0.223996	1	3.81944	3.81944	0.244051	1.00859	6.39308e-08	5.99211	5.99211	0.244051	1.40116	0.000226983
NUP210	24.0001	0	0	0	8.0001	16	Late (induced)	#N/A	1.40216	chr6:90,963,060-91,066,820	NM_018815	Nup210, nucleoporin 210, nuclear pore membrane glycoprotein 210|nuclear envelope pore membrane protein POM 210|nuclear pore membrane protein 210|nuclear pore protein gp210|nucleoporin 210; nuclear pore membrane glycoprotein 210; nuclear pore membrane protein 210|nucleoporin Nup210|pore membrane protein of 210 kDa, Predicted to be involved in protein-containing complex assembly. Localizes to nucle…	nucleus (GO:0005634); nuclear envelope (GO:0005635); nuclear pore (GO:0005643); endoplasmic reticulum (GO:0005783); protein transport (GO:0015031); membrane (GO:0016020); integral component of membrane (GO:0016021); mRNA transport (GO:0051028); protein-containing complex assembly (GO:0065003)	0.599457	-1.66817	0.254594	0.161422	0.559899	0.40903	-2.44481	0.254594	0.102184	0.162978	0.656898	-1.52231	0.254594	0.172391	0.450918	3.60615	3.60615	0.254594	0.99154	3.21227e-11	5.80526	5.80526	0.254594	1.40216	3.54517e-05
PLCB2	24.0001	0	0	0	8.0001	16	Late (induced)	#N/A	1.40226	chr2:118,533,252-118,554,174	NM_177568 NM_001290790	Plcb2, phospholipase C, beta 2, 1-phosphatidylinositol 4,5-bisphosphate phosphodiesterase beta-2|PLC-beta-2|phosphoinositide phospholipase C-beta-2, Predicted to have G-protein beta/gamma-subunit complex binding activity; phosphatidylinositol phospholipase C activity; and phospholipid binding activity. Involved in sensory perception of bitter taste. Localizes to cytoplasm. Is expressed in several…	detection of chemical stimulus involved in sensory perception of bitter taste (GO:0001580); phosphatidylinositol phospholipase C activity (GO:0004435); phospholipase C activity (GO:0004629); calcium ion binding (GO:0005509); phospholipid binding (GO:0005543); cytoplasm (GO:0005737); Golgi apparatus (GO:0005794); cytosol (GO:0005829); plasma membrane (GO:0005886); lipid metabolic process (GO:00066…	1.09984	1.09984	0.369227	0.428978	1	0.752142	-1.32954	0.369227	0.273421	1	0.90632	-1.10336	0.369227	0.34437	1	3.15156	3.15156	0.369227	1.25217	1.6497e-11	3.99521	3.99521	0.369227	1.40226	0.000432954
VAV3	24.0001	0	0	0	8.0001	16	Late (induced)	#N/A	1.4069	chr3:109,376,924-109,488,612 chr3:109,143,600-109,488,612	NM_146139 NM_020505	Vav3, vav 3 oncogene, guanine nucleotide exchange factor VAV3|VAV-3, Exhibits epidermal growth factor receptor binding activity and guanyl-nucleotide exchange factor activity. Involved in several processes, including integrin-mediated signaling pathway; neutrophil chemotaxis; and positive regulation of phosphatidylinositol 3-kinase activity. Localizes to cytoplasm and plasma membrane. Is expresse…	angiogenesis (GO:0001525); immunological synapse (GO:0001772); guanyl-nucleotide exchange factor activity (GO:0005085); epidermal growth factor receptor binding (GO:0005154); protein binding (GO:0005515); cytoplasm (GO:0005737); plasma membrane (GO:0005886); vesicle fusion (GO:0006906); cellular response to DNA damage stimulus (GO:0006974); integrin-mediated signaling pathway (GO:0007229); small …	1.18413	1.18413	0.404368	0.506097	1	0.732479	-1.36523	0.404368	0.291343	1	0.819989	-1.21953	0.404368	0.341388	1	2.34107	2.34107	0.404368	1.01927	1.86712e-06	3.65346	3.65346	0.404368	1.4069	0.00165741
IL18R1	24.0001	0	0	0	8.0001	16	Late (induced)	#N/A	1.40959	chr1:40,522,850-40,557,699 chr1:40,522,465-40,548,425 chr1:40,522,396-40,548,423	NM_001161842 NM_008365 NM_001161843	Il18r1, interleukin 18 receptor 1, interleukin-18 receptor 1|CD218 antigen-like family member A|IL-18R-1|IL-18R-alpha|IL-18R1|IL-18Ralpha|IL-1Rrp|IL1 receptor-related protein|IL1R-rp|interleukin 1 receptor related protein|interleukin-18 receptor alpha, Exhibits interleukin-18 receptor activity. Involved in several processes, including interleukin-18-mediated signaling pathway; negative regulation…	protein binding (GO:0005515); inflammatory response (GO:0006954); signal transduction (GO:0007165); membrane (GO:0016020); integral component of membrane (GO:0016021); hydrolase activity (GO:0016787); natural killer cell activation (GO:0030101); positive regulation of interferon-gamma production (GO:0032729); interleukin-18-mediated signaling pathway (GO:0035655); interleukin-18 binding (GO:00420…	1.26646	1.26646	0.141418	0.188682	1	0.777657	-1.28591	0.141418	0.107578	1	0.907879	-1.10147	0.141418	0.131665	1	5.91414	5.91414	0.141418	0.900949	4.37447e-13	10.4667	10.4667	0.141418	1.40959	7.08291e-08
BACH2OS	24.0001	0	0	0	8.0001	16	Late (induced)	#N/A	1.41023	chr4:32,646,654-32,658,637	NR_026843	Bach2os, BTB and CNC homology 2, opposite strand, Bach2 opposite strand transcript	molecular_function (GO:0003674); cellular_component (GO:0005575); biological_process (GO:0008150)	1.63765	1.63765	0.140802	0.244668	1	0.77208	-1.2952	0.140802	0.105468	1	0.917703	-1.08968	0.140802	0.133057	1	5.06883	5.06883	0.140802	0.774771	4.61361e-07	10.3973	10.3973	0.140802	1.41023	9.02038e-06
TMEM221	24.0001	0	0	0	8.0001	16	Late (induced)	#N/A	1.41708	chr8:74,078,201-74,082,770	NM_001100462	Tmem221, transmembrane protein 221, Predicted to localize to integral component of membrane. Orthologous to human TMEM221 (transmembrane protein 221).	molecular_function (GO:0003674); cellular_component (GO:0005575); biological_process (GO:0008150); membrane (GO:0016020); integral component of membrane (GO:0016021)	1.08973	1.08973	0.26071	0.30143	1	0.967512	-1.03358	0.26071	0.248196	1	1.09884	1.09884	0.26071	0.296353	1	3.18285	3.18285	0.26071	0.899422	0.000206718	5.67756	5.67756	0.26071	1.41708	0.00100373
CCDC69	24.0001	0	0	0	8.0001	16	Late (induced)	#N/A	1.4173	chr11:54,863,239-54,891,633	NM_177471	Ccdc69, coiled-coil domain containing 69, coiled-coil domain-containing protein 69, Predicted to have microtubule binding activity. Predicted to colocalize with cytoplasm. Orthologous to human CCDC69 (coiled-coil domain containing 69).	nucleus (GO:0005634); cytoplasm (GO:0005737); cytoskeleton (GO:0005856); microtubule binding (GO:0008017); biological_process (GO:0008150)	1.08147	1.08147	0.187028	0.212313	1	0.840751	-1.18941	0.187028	0.152194	1	0.947131	-1.05582	0.187028	0.181238	1	4.4917	4.4917	0.187028	0.909147	2.57658e-05	7.89245	7.89245	0.187028	1.4173	0.00112744
MTM1	24.0001	0	0	0	8.0001	16	Late (induced)	#N/A	1.42039	chrX:68,468,256-68,568,470 chrX:68,468,180-68,513,985 chrX:68,468,180-68,568,470 chrX:68,463,941-68,568,470	NM_001164190 NM_019926 NM_001164193 NM_001164191 NM_001164192	Mtm1, X-linked myotubular myopathy gene 1, myotubularin|phosphatidylinositol-3,5-bisphosphate 3-phosphatase|phosphatidylinositol-3-phosphate phosphatase, Predicted to have intermediate filament binding activity; phosphatase activity; and phosphatidylinositol binding activity. Involved in several processes, including mitochondrion organization; negative regulation of cellular catabolic process; an…	ruffle (GO:0001726); phosphatidylinositol-3-phosphatase activity (GO:0004438); phosphoprotein phosphatase activity (GO:0004721); protein tyrosine phosphatase activity (GO:0004725); protein binding (GO:0005515); cytoplasm (GO:0005737); endosome (GO:0005768); late endosome (GO:0005770); cytosol (GO:0005829); plasma membrane (GO:0005886); protein dephosphorylation (GO:0006470); lipid metabolic proce…	1.04196	1.04196	0.427148	0.468993	1	1.24993	1.24993	0.427148	0.522613	1	1.39224	1.39224	0.427148	0.611181	0.785925	2.3867	2.3867	0.427148	1.09512	2.93854e-05	3.49899	3.49899	0.427148	1.42039	0.00557132
OPHN1	24.0001	0	0	0	8.0001	16	Late (induced)	#N/A	1.42191	chrX:95,752,853-96,086,324	NM_052976	Ophn1, oligophrenin 1, oligophrenin-1, Exhibits GTPase activator activity and actin binding activity. Involved in several processes, including negative regulation of proteasomal protein catabolic process; regulation of glutamatergic synaptic transmission; and synaptic vesicle endocytosis. Localizes to several cellular components, including actin cytoskeleton; dendritic spine; and terminal bouton.…	actin binding (GO:0003779); GTPase activator activity (GO:0005096); protein binding (GO:0005515); phospholipid binding (GO:0005543); cytoplasm (GO:0005737); endocytosis (GO:0006897); signal transduction (GO:0007165); nervous system development (GO:0007399); actin cytoskeleton (GO:0015629); cerebellar granule cell differentiation (GO:0021707); cerebral cortex neuron differentiation (GO:0021895); a…	1.35804	1.35804	0.138509	0.199154	1	0.903451	-1.10687	0.138509	0.122714	1	0.998182	-1.00182	0.138509	0.142446	1	3.70426	3.70426	0.138509	0.553313	2.57517e-06	10.7462	10.7462	0.138509	1.42191	1.3596e-07
ADCK1	24.0001	0	0	0	8.0001	16	Late (induced)	#N/A	1.42491	chr12:89,599,225-89,700,170 chr12:89,598,957-89,700,170	NM_028105 NM_001277296 NM_001277297	Adck1, aarF domain containing kinase 1, aarF domain-containing protein kinase 1, Predicted to have ATP binding activity and protein serine/threonine kinase activity. Predicted to be involved in lipid homeostasis; mitochondrion organization; and regulation of mitochondrion organization. Localizes to mitochondrion. Orthologous to human ADCK1 (aarF domain containing kinase 1).	nucleotide binding (GO:0000166); molecular_function (GO:0003674); protein kinase activity (GO:0004672); protein serine/threonine kinase activity (GO:0004674); ATP binding (GO:0005524); extracellular region (GO:0005576); mitochondrion (GO:0005739); mitochondrial inner membrane (GO:0005743); protein phosphorylation (GO:0006468); mitochondrion organization (GO:0007005); negative regulation of mitoch…	1.01271	1.01271	0.292136	0.312029	1	0.748288	-1.33638	0.292136	0.213572	1	0.707957	-1.41251	0.292136	0.212015	1	2.23224	2.23224	0.292136	0.701568	0.0052194	5.12043	5.12043	0.292136	1.42491	0.000666521
PAQR9	24.0001	0	0	0	8.0001	16	Late (induced)	#N/A	1.42514	chr9:95,460,235-95,462,540	NM_198414	Paqr9, progestin and adipoQ receptor family member IX, membrane progesterone receptor epsilon|brown fat lncRNA 1|mPR epsilon|membrane progesterone P4 receptor epsilon|membrane progestin receptor epsilon|progesterone and adipoQ receptor family member 9|progestin and adipoQ receptor family member 9, Predicted to have signaling receptor activity. Predicted to localize to integral component of membra…	steroid binding (GO:0005496); plasma membrane (GO:0005886); lipid binding (GO:0008289); membrane (GO:0016020); integral component of membrane (GO:0016021); signaling receptor activity (GO:0038023)	24.1944	24.1944	0	0.028493	0.817913	72.0038	72.0038	0	0.0937846	0.0506038	21.1965	21.1965	0	0.0253454	0.629291	64.1974	64.1974	0	0.0811567	0.0046044	987.876	987.876	0	1.42514	5.83007e-09
ATP2A3	24.0001	0	0	0	8.0001	16	Late (induced)	#N/A	1.42832	chr11:72,774,670-72,806,545	NM_001163337 NM_016745 NM_001163336	Atp2a3, ATPase, Ca++ transporting, ubiquitous, sarcoplasmic/endoplasmic reticulum calcium ATPase 3|SR Ca(2+)-ATPase 3|calcium pump 3|sarco /endoplasmic reticulum Ca2+ -ATPase|sarcoendoplasmic reticulum Ca2+ ATPase type 3, Exhibits calcium ion binding activity. Predicted to be involved in several processes, including activation of cysteine-type endopeptidase activity involved in apoptotic process;…	nucleotide binding (GO:0000166); calcium-transporting ATPase activity (GO:0005388); calcium ion binding (GO:0005509); protein binding (GO:0005515); ATP binding (GO:0005524); endoplasmic reticulum (GO:0005783); ion transport (GO:0006811); calcium ion transport (GO:0006816); cellular calcium ion homeostasis (GO:0006874); activation of cysteine-type endopeptidase activity involved in apoptotic proce…	0.660317	-1.51442	0.263347	0.183818	0.887903	0.409686	-2.4409	0.263347	0.105952	0.197723	1.2409	1.2409	0.263347	0.337393	1	3.00072	3.00072	0.263347	0.853606	8.65255e-08	5.69931	5.69931	0.263347	1.42832	0.000126362
STARD8	24.0001	0	0	0	8.0001	16	Late (induced)	#N/A	1.44184	chrX:96,237,919-96,270,067	NM_199018	Stard8, START domain containing 8, stAR-related lipid transfer protein 8|START domain-containing protein 8, Predicted to have GTPase activator activity. Predicted to be involved in actin cytoskeleton organization and regulation of Rho protein signal transduction. Predicted to localize to cell junction. Orthologous to human STARD8 (StAR related lipid transfer domain containing 8).	GTPase activator activity (GO:0005096); signal transduction (GO:0007165); lipid binding (GO:0008289); actin cytoskeleton organization (GO:0030036); cell junction (GO:0030054); regulation of Rho protein signal transduction (GO:0035023)	1.38848	1.38848	0.439116	0.645168	0.86035	0.933243	-1.07153	0.439116	0.408532	1	1.27184	1.27184	0.439116	0.575858	0.8454	2.57205	2.57205	0.439116	1.21717	2.35955e-08	3.44885	3.44885	0.439116	1.44184	0.00144686
S1PR4	24.0001	0	0	0	8.0001	16	Late (induced)	#N/A	1.44366	chr10:80,960,489-80,962,882	NM_010102	S1pr4, sphingosine-1-phosphate receptor 4, sphingosine 1-phosphate receptor 4|S1P receptor Edg-6|S1p receptor 4|endothelial differentiation G-protein-coupled receptor 6|lysophospholipid receptor C1|sphingosine 1-phosphate receptor Edg-6, Predicted to have G protein-coupled receptor activity. Involved in adenylate cyclase-activating G protein-coupled receptor signaling pathway. Predicted to locali…	G-protein coupled receptor activity (GO:0004930); cytoplasm (GO:0005737); mitochondrion (GO:0005739); plasma membrane (GO:0005886); integral component of plasma membrane (GO:0005887); signal transduction (GO:0007165); G-protein coupled receptor signaling pathway (GO:0007186); adenylate cyclase-activating G-protein coupled receptor signaling pathway (GO:0007189); membrane (GO:0016020); integral co…	0.495442	-2.0184	0.204396	0.10702	0.813453	0.728302	-1.37306	0.204396	0.146325	1	0.812121	-1.23134	0.204396	0.170893	1	2.73123	2.73123	0.204396	0.604129	0.00230407	7.38242	7.38242	0.204396	1.44366	0.000202841
CD5	24.0001	0	0	0	8.0001	16	Late (induced)	#N/A	1.44604	chr19:10,792,632-10,813,464	NM_007650	Cd5, CD5 antigen, T-cell surface glycoprotein CD5|lymphocyte antigen 1, Predicted to have scavenger receptor activity. Involved in T cell costimulation and apoptotic signaling pathway. Localizes to external side of plasma membrane. Orthologous to human CD5 (CD5 molecule).	scavenger receptor activity (GO:0005044); protein binding (GO:0005515); plasma membrane (GO:0005886); external side of plasma membrane (GO:0009897); membrane (GO:0016020); integral component of membrane (GO:0016021); T cell costimulation (GO:0031295); spanning component of plasma membrane (GO:0044214); apoptotic signaling pathway (GO:0097190)	0.529102	-1.89	0.343593	0.190962	0.714908	0.445719	-2.24357	0.343593	0.150313	0.777808	0.448159	-2.23135	0.343593	0.157614	0.1846	3.89598	3.89598	0.343593	1.44604	3.65506e-05	3.24241	3.24241	0.343593	1.05724	0.0285471
OGN	24.0001	0	0	0	8.0001	16	Late (induced)	#N/A	1.44972	chr13:49,703,439-49,719,869	NM_008760	Ogn, osteoglycin, mimecan, Predicted to have growth factor activity. Predicted to be an extracellular matrix structural constituent conferring compression resistance. Localizes to collagen-containing extracellular matrix and extracellular space. Is expressed in several structures, including alimentary system; brain; embryo mesenchyme; genitourinary system; and skeleton. Orthologous to human OGN (…	extracellular region (GO:0005576); extracellular space (GO:0005615); growth factor activity (GO:0008083); extracellular matrix structural constituent conferring compression resistance (GO:0030021); collagen-containing extracellular matrix (GO:0062023)	1.71221	1.71221	0.0614691	0.11191	1	1.85599	1.85599	0.0614691	0.112968	1	0.658355	-1.51894	0.0614691	0.0413763	1	3.61708	3.61708	0.0614691	0.242166	0.00332515	24.2874	24.2874	0.0614691	1.44972	1.76526e-07
5430427O19RIK	24.0001	0	0	0	8.0001	16	Late (induced)	#N/A	1.45028	chrX:83,115,611-83,136,838	NM_001163539	Tasl, TLR adaptor interacting with endolysosomal SLC15A4, TLR adapter interacting with SLC15A4 on the lysosome|protein CXorf21 homolog|uncharacterized protein CXorf21 homolog	immune system process (GO:0002376); molecular_function (GO:0003674); nucleus (GO:0005634); cytoplasm (GO:0005737); lysosome (GO:0005764); endosome (GO:0005768); membrane (GO:0016020); regulation of toll-like receptor signaling pathway (GO:0034121); positive regulation of toll-like receptor 7 signaling pathway (GO:0034157); positive regulation of toll-like receptor 8 signaling pathway (GO:0034161)…	0.762226	-1.31195	0.382396	0.307759	1	0.90216	-1.10845	0.382396	0.338581	1	1.34056	1.34056	0.382396	0.528175	1	2.19175	2.19175	0.382396	0.902077	0.000126439	3.98529	3.98529	0.382396	1.45028	0.00112619
GIMAP5	24.0001	0	0	0	8.0001	16	Late (induced)	#N/A	1.45791	chr6:48,696,195-48,704,199	NM_175035	Gimap5, GTPase, IMAP family member 5, GTPase IMAP family member 5|GTPase of the immunity-associated protein 5|immunity-associated nucleotide 4-like 1 protein|immunity-associated protein 3, Predicted to have GTP binding activity. Predicted to localize to mitochondrion. Orthologous to several human genes including GIMAP5 (GTPase, IMAP family member 5).	nucleotide binding (GO:0000166); protein binding (GO:0005515); GTP binding (GO:0005525); mitochondrion (GO:0005739); lysosome (GO:0005764); endosome (GO:0005768); membrane (GO:0016020); integral component of membrane (GO:0016021)	1.09502	1.09502	0.411999	0.477509	1	0.926147	-1.07974	0.411999	0.374807	1	0.905676	-1.10415	0.411999	0.384433	1	2.23097	2.23097	0.411999	0.990444	0.00258911	3.70136	3.70136	0.411999	1.45791	0.0162684
CYSLTR1	24.0001	0	0	0	8.0001	16	Late (induced)	#N/A	1.46618	chrX:103,771,847-103,799,018	NM_021476 NM_001281859 NM_001281862	Cysltr1, cysteinyl leukotriene receptor 1, cysteinyl leukotriene receptor 1|LTD4 receptor|cysteinyl leukotriene D4 receptor, Exhibits leukotriene receptor activity. Involved in several processes, including calcium ion transport; chemotaxis; and inflammatory response to antigenic stimulus. Localizes to integral component of plasma membrane. Is expressed in central nervous system and retina. Human …	cysteinyl leukotriene receptor activity (GO:0001631); inflammatory response to antigenic stimulus (GO:0002437); G-protein coupled receptor activity (GO:0004930); leukotriene receptor activity (GO:0004974); protein binding (GO:0005515); plasma membrane (GO:0005886); integral component of plasma membrane (GO:0005887); calcium ion transport (GO:0006816); chemotaxis (GO:0006935); inflammatory respons…	1.00428	1.00428	0.435585	0.460233	1	0.746094	-1.34031	0.435585	0.320933	1	0.997396	-1.00261	0.435585	0.445653	1	2.13057	2.13057	0.435585	0.996609	0.00762736	3.53798	3.53798	0.435585	1.46618	0.0230811
FAM214A	24.0001	0	0	0	8.0001	16	Late (induced)	#N/A	1.48656	chr9:74,823,917-74,880,275 chr9:74,800,859-74,880,275	NM_001113283 NM_153584	Fam214a, family with sequence similarity 214, member A, protein FAM214A	molecular_function (GO:0003674); cellular_component (GO:0005575); biological_process (GO:0008150)	0.911077	-1.0976	0.137611	0.132319	1	0.561034	-1.78242	0.137611	0.0757812	1	1.07405	1.07405	0.137611	0.152262	1	2.43446	2.43446	0.137611	0.360413	0.0124741	11.3681	11.3681	0.137611	1.48656	1.92291e-06
IRAK3	24.0001	0	0	0	8.0001	16	Late (induced)	#N/A	1.49162	chr10:119,578,709-119,638,593	NM_028679	Irak3, interleukin-1 receptor-associated kinase 3, interleukin-1 receptor-associated kinase 3|IL-1 receptor-associated kinase M, Exhibits ATP binding activity; magnesium ion binding activity; and protein serine/threonine kinase activity. Involved in several processes, including interleukin-1-mediated signaling pathway; negative regulation of macromolecule metabolic process; and response to molecu…	nucleotide binding (GO:0000166); magnesium ion binding (GO:0000287); positive regulation of cytokine production (GO:0001819); negative regulation of cytokine-mediated signaling pathway (GO:0001960); MyD88-dependent toll-like receptor signaling pathway (GO:0002755); protein kinase activity (GO:0004672); protein serine/threonine kinase activity (GO:0004674); protein binding (GO:0005515); ATP bindin…	1.26044	1.26044	0.269478	0.358963	1	1.05272	1.05272	0.269478	0.2786	1	1.34121	1.34121	0.269478	0.372611	1	3.13326	3.13326	0.269478	0.90986	5.49421e-07	5.80097	5.80097	0.269478	1.49162	0.000363206
CERS4	24.0001	0	0	0	8.0001	16	Late (induced)	#N/A	1.4935	chr8:4,493,404-4,526,079	NM_026058	Cers4, ceramide synthase 4, ceramide synthase 4|LAG1 homolog, ceramide synthase 4|LAG1 longevity assurance homolog 4|TRAM homolog 1|longevity assurance homolog 4|sphingosine N-acyltransferase CERS4|translocating chain-associating membrane protein homolog 1, Exhibits sphingosine N-acyltransferase activity. Involved in ceramide biosynthetic process. Localizes to endoplasmic reticulum. Is expressed …	DNA binding (GO:0003677); endoplasmic reticulum (GO:0005783); lipid metabolic process (GO:0006629); membrane (GO:0016020); integral component of membrane (GO:0016021); N-acyltransferase activity (GO:0016410); transferase activity (GO:0016740); sphingolipid biosynthetic process (GO:0030148); ceramide biosynthetic process (GO:0046513); sphingosine N-acyltransferase activity (GO:0050291)	0.872174	-1.14656	0.179093	0.165362	1	0.982255	-1.01807	0.179093	0.173189	1	0.962489	-1.03897	0.179093	0.177895	1	2.32496	2.32496	0.179093	0.450164	0.00306808	8.7495	8.7495	0.179093	1.4935	3.58335e-05
PTPRO	24.0001	0	0	0	8.0001	16	Late (induced)	#N/A	1.49973	chr6:137,359,241-137,413,154 chr6:137,200,819-137,413,154	NM_011216 NM_001164401 NM_001164402 NM_001164403	Ptpro, protein tyrosine phosphatase, receptor type, O, receptor-type tyrosine-protein phosphatase O|PTPase U2|glomerular epithelial protein 1|protein tyrosine phosphatase U2|protein tyrosine phosphatase, non-receptor type 15|receptor protein tyrosine phosphatase RO, Exhibits Wnt-protein binding activity; protein homodimerization activity; and protein tyrosine phosphatase activity. Involved in sev…	cell morphogenesis (GO:0000902); monocyte chemotaxis (GO:0002548); regulation of glomerular filtration (GO:0003093); negative regulation of glomerular filtration (GO:0003105); phosphoprotein phosphatase activity (GO:0004721); protein tyrosine phosphatase activity (GO:0004725); protein binding (GO:0005515); plasma membrane (GO:0005886); protein dephosphorylation (GO:0006470); axon guidance (GO:000…	1.04304	1.04304	0.368367	0.404703	1	0.823228	-1.21473	0.368367	0.295627	1	1.15513	1.15513	0.368367	0.436951	1	3.15389	3.15389	0.368367	1.2474	2.1471e-10	4.28647	4.28647	0.368367	1.49973	7.28485e-05
KLRI2	24.0001	0	0	0	8.0001	16	Late (induced)	#N/A	1.51008	chr6:129,679,058-129,690,502	NM_177155	Klri2, killer cell lectin-like receptor family I member 2, killer cell lectin-like receptor subfamily I member 2, Predicted to have carbohydrate binding activity. Predicted to localize to integral component of plasma membrane.	molecular_function (GO:0003674); plasma membrane (GO:0005886); integral component of plasma membrane (GO:0005887); biological_process (GO:0008150); membrane (GO:0016020); integral component of membrane (GO:0016021); carbohydrate binding (GO:0030246)	1.27836	1.27836	0.0850977	0.114869	1	1.53342	1.53342	0.0850977	0.128521	1	1.12015	1.12015	0.0850977	0.0981102	1	8.94769	8.94769	0.0850977	0.825737	8.61147e-20	18.4925	18.4925	0.0850977	1.51008	1.39033e-10
ELMO1	24.0001	0	0	0	8.0001	16	Late (induced)	#N/A	1.51903	chr13:20,564,858-20,700,222 chr13:20,182,375-20,700,222	NM_198093 NM_080288	Elmo1, engulfment and cell motility 1, engulfment and cell motility protein 1|engulfment and cell motility 1, ced-12 homolog, Is predicted to contribute to guanyl-nucleotide exchange factor activity. Involved in actin filament-based process and phagocytosis. Localizes to guanyl-nucleotide exchange factor complex. Is expressed in several structures, including genitourinary system; hemolymphoid sys…	guanyl-nucleotide exchange factor activity (GO:0005085); protein binding (GO:0005515); cytoplasm (GO:0005737); plasma membrane (GO:0005886); phagocytosis (GO:0006909); phagocytosis, engulfment (GO:0006911); apoptotic process (GO:0006915); actin filament organization (GO:0007015); membrane (GO:0016020); cell migration (GO:0016477); Rac protein signal transduction (GO:0016601); SH3 domain binding (…	0.971463	-1.02938	0.483098	0.492606	1	0.847377	-1.18011	0.483098	0.402214	1	0.95465	-1.0475	0.483098	0.471996	1	2.93899	2.93899	0.483098	1.51903	1.64087e-06	2.7893	2.7893	0.483098	1.27732	0.0177545
PTGS1	24.0001	0	0	0	8.0001	16	Late (induced)	#N/A	1.52059	chr2:36,085,945-36,107,791	NM_008969	Ptgs1, prostaglandin-endoperoxide synthase 1, prostaglandin G/H synthase 1|PGH synthase 1|cyclooxygenase-1|prostaglandin H2 synthase 1, Predicted to have prostaglandin-endoperoxide synthase activity. Involved in prostaglandin biosynthetic process; regulation of blood pressure; and regulation of cell population proliferation. Localizes to cytoplasm and photoreceptor outer segment. Is expressed in …	prostaglandin biosynthetic process (GO:0001516); photoreceptor outer segment (GO:0001750); peroxidase activity (GO:0004601); prostaglandin-endoperoxide synthase activity (GO:0004666); nucleus (GO:0005634); nuclear envelope (GO:0005635); cytoplasm (GO:0005737); endoplasmic reticulum (GO:0005783); Golgi apparatus (GO:0005794); lipid metabolic process (GO:0006629); fatty acid metabolic process (GO:0…	1.01092	1.01092	0.18219	0.194238	1	1.51242	1.51242	0.18219	0.271036	1	1.19315	1.19315	0.18219	0.224118	1	2.20811	2.20811	0.18219	0.434614	0.0171454	8.73608	8.73608	0.18219	1.52059	1.06665e-05
ADORA2A	24.0001	0	0	0	8.0001	16	Late (induced)	#N/A	1.54244	chr10:74,779,621-74,797,537	NM_009630	Adora2a, adenosine A2a receptor, adenosine receptor A2a, Exhibits G protein-coupled adenosine receptor activity. Involved in several processes, including G protein-coupled receptor signaling pathway; chemical synaptic transmission; and positive regulation of cell communication. Localizes to plasma membrane. Predicted to colocalize with intermediate filament. Is expressed in several structures, in…	G-protein coupled adenosine receptor activity (GO:0001609); synaptic transmission, dopaminergic (GO:0001963); adenosine receptor signaling pathway (GO:0001973); response to amphetamine (GO:0001975); G-protein coupled receptor activity (GO:0004930); intermediate filament (GO:0005882); plasma membrane (GO:0005886); integral component of plasma membrane (GO:0005887); regulation of transcription, DNA…	1.42919	1.42919	0.217688	0.329077	1	0.926244	-1.07963	0.217688	0.198139	1	0.899285	-1.11199	0.217688	0.201559	1	3.8357	3.8357	0.217688	0.902692	3.61754e-08	7.41388	7.41388	0.217688	1.54244	7.29361e-06
KCNK6	24.0001	0	0	0	8.0001	16	Late (induced)	#N/A	1.5476	chr7:30,006,946-30,017,541	NM_001033525	Kcnk6, potassium inwardly-rectifying channel, subfamily K, member 6, potassium channel subfamily K member 6|TWIK-2 two-pore-domain K+ channel, Predicted to have potassium ion leak channel activity. Involved in negative regulation of systemic arterial blood pressure and regulation of resting membrane potential. Predicted to localize to integral component of plasma membrane. Is expressed in heart; …	regulation of systemic arterial blood pressure (GO:0003073); negative regulation of systemic arterial blood pressure (GO:0003085); potassium channel activity (GO:0005267); integral component of plasma membrane (GO:0005887); potassium ion leak channel activity (GO:0022841); stabilization of membrane potential (GO:0030322); regulation of resting membrane potential (GO:0060075); potassium ion transm…	1.08398	1.08398	0.366669	0.419515	1	0.972598	-1.02817	0.366669	0.352264	1	0.846133	-1.18185	0.366669	0.319044	1	3.04144	3.04144	0.366669	1.19908	2.41185e-08	4.43304	4.43304	0.366669	1.5476	0.000519064
ATP8B4	24.0001	0	0	0	8.0001	16	Late (induced)	#N/A	1.54958	chr2:126,146,708-126,317,289	NM_001080944	Atp8b4, ATPase, class I, type 8B, member 4, probable phospholipid-transporting ATPase IM|ATPase 8B4, p type|ATPase B4, class I, Predicted to have ATPase-coupled intramembrane lipid transporter activity. Predicted to be involved in Golgi organization and phospholipid translocation. Predicted to localize to plasma membrane and trans-Golgi network. Orthologous to human ATP8B4 (ATPase phospholipid tr…	Golgi apparatus (GO:0005794); trans-Golgi network (GO:0005802); plasma membrane (GO:0005886); Golgi organization (GO:0007030); phospholipid translocation (GO:0045332)	1.04116	1.04116	0.461808	0.506939	1	0.639974	-1.56256	0.461808	0.290136	1	0.893326	-1.11941	0.461808	0.423879	1	2.87545	2.87545	0.461808	1.42668	6.04477e-10	3.52731	3.52731	0.461808	1.54958	0.00161248
ZFP467	24.0001	0	0	0	8.0001	16	Late (induced)	#N/A	1.54976	chr6:48,386,611-48,395,824 chr6:48,377,690-48,395,824 chr6:48,386,611-48,395,089	NM_020589 NM_001085415 NM_001085417 NM_001085416	Zfp467, zinc finger protein 467, zinc finger protein 467|endothelial cell-derived zinc finger protein|zinc finger protein EZI, Exhibits DNA-binding transcription activator activity, RNA polymerase II-specific and RNA polymerase II cis-regulatory region sequence-specific DNA binding activity. Involved in positive regulation of transcription by RNA polymerase II. Localizes to nucleus. Is expressed …	RNA polymerase II proximal promoter sequence-specific DNA binding (GO:0000978); transcriptional activator activity, RNA polymerase II transcription regulatory region sequence-specific DNA binding (GO:0001228); DNA binding (GO:0003677); protein binding (GO:0005515); nucleus (GO:0005634); regulation of transcription, DNA-templated (GO:0006355); regulation of transcription by RNA polymerase II (GO:0…	0.983186	-1.0171	0.259881	0.26918	1	0.924062	-1.08218	0.259881	0.235823	1	1.17814	1.17814	0.259881	0.314535	1	3.12187	3.12187	0.259881	0.872424	3.07277e-07	6.27561	6.27561	0.259881	1.54976	2.77505e-05
TXNDC16	24.0001	0	0	0	8.0001	16	Late (induced)	#N/A	1.55054	chr14:45,754,122-45,839,069	NM_172597	Txndc16, thioredoxin domain containing 16, thioredoxin domain-containing protein 16, Predicted to be involved in cell redox homeostasis. Predicted to localize to endoplasmic reticulum lumen. Orthologous to human TXNDC16 (thioredoxin domain containing 16).	molecular_function (GO:0003674); extracellular region (GO:0005576); endoplasmic reticulum (GO:0005783); endoplasmic reticulum lumen (GO:0005788); biological_process (GO:0008150)	0.958001	-1.04384	0.325527	0.329291	1	0.890537	-1.12292	0.325527	0.286362	1	0.890028	-1.12356	0.325527	0.298284	1	2.49758	2.49758	0.325527	0.875071	1.36798e-05	5.00314	5.00314	0.325527	1.55054	5.98734e-05
PIK3R6	24.0001	0	0	0	8.0001	16	Late (induced)	#N/A	1.55233	chr11:68,316,520-68,366,197	NM_001004435 NM_001081566 NR_126153 NR_126154	Pik3r6, phosphoinositide-3-kinase regulatory subunit 5, phosphoinositide 3-kinase regulatory subunit 6|p84 PI3K adapter protein|p87 phosphoinositide 3-kinase gamma (PI3Kg) adapter protein|phosphoinositide 3-kinase gamma adapter protein of 87 kDa|phosphoinositide-3-kinase, regulatory subunit 6, Exhibits 1-phosphatidylinositol-3-kinase regulator activity. Contributes to phosphatidylinositol-4,5-bis…	angiogenesis (GO:0001525); protein binding (GO:0005515); cytoplasm (GO:0005737); plasma membrane (GO:0005886); phosphatidylinositol 3-kinase complex (GO:0005942); phosphatidylinositol 3-kinase complex, class IB (GO:0005944); G-protein coupled receptor signaling pathway (GO:0007186); membrane (GO:0016020); regulation of natural killer cell mediated cytotoxicity (GO:0042269); positive regulation of…	0.988881	-1.01124	0.293766	0.305998	1	0.729194	-1.37138	0.293766	0.20945	1	1.49261	1.49261	0.293766	0.450985	0.70591	3.72781	3.72781	0.293766	1.17905	1.18979e-09	5.554	5.554	0.293766	1.55233	6.34973e-05
TMEM132A	24.0001	0	0	0	8.0001	16	Late (induced)	#N/A	1.57285	chr19:10,932,318-10,944,269	NM_133804	Tmem132a, transmembrane protein 132A, transmembrane protein 132A|HSPA5-binding protein 1|heat shock 70kDa protein 5 binding protein 1|heat shock protein 5 binding protein 1, Predicted to be involved in negative regulation of programmed cell death. Predicted to localize to Golgi apparatus and endoplasmic reticulum. Is expressed in several structures, including alimentary system; central nervous sy…	molecular_function (GO:0003674); endoplasmic reticulum (GO:0005783); Golgi apparatus (GO:0005794); membrane (GO:0016020); integral component of membrane (GO:0016021); negative regulation of programmed cell death (GO:0043069)	1.21979	1.21979	0.17875	0.231362	1	1.03338	1.03338	0.17875	0.182661	1	1.48177	1.48177	0.17875	0.273888	0.826975	2.01692	2.01692	0.17875	0.38962	0.0326068	9.2071	9.2071	0.17875	1.57285	1.97639e-06
GALNT10	24.0001	0	0	0	8.0001	16	Late (induced)	#N/A	1.57768	chr11:57,458,943-57,601,002	NM_134189	Galnt10, polypeptide N-acetylgalactosaminyltransferase 10, polypeptide N-acetylgalactosaminyltransferase 10|UDP-GalNAc:polypeptide N-acetylgalactosaminyltransferase 10|UDP-N-acetyl-alpha-D-galactosamine: polypeptide N-acetylgalactosaminyltransferase 9|UDP-N-acetyl-alpha-D-galactosamine:polypeptide N-acetylgalactosaminyltransferase 10|polypeptide GalNAc transferase 10|pp-GaNTase 10|protein-UDP ace…	polypeptide N-acetylgalactosaminyltransferase activity (GO:0004653); Golgi apparatus (GO:0005794); protein O-linked glycosylation (GO:0006493); membrane (GO:0016020); integral component of membrane (GO:0016021); O-glycan processing (GO:0016266); transferase activity (GO:0016740); transferase activity, transferring glycosyl groups (GO:0016757); carbohydrate binding (GO:0030246); metal ion binding …	0.881965	-1.13383	0.441813	0.411319	1	0.58141	-1.71996	0.441813	0.25248	0.919618	0.638319	-1.56662	0.441813	0.289871	0.51177	2.18582	2.18582	0.441813	1.03916	6.51006e-05	3.75503	3.75503	0.441813	1.57768	0.00063441
GZME	24.0001	0	0	0	8.0001	16	Late (induced)	#N/A	1.58135	chr14:56,736,455-56,739,462	NM_010373	Gzme, granzyme E, granzyme E|CTL serine protease 2|D12|MCSP2|cytotoxic cell protease 3|cytotoxic serine protease 2, Predicted to have serine-type endopeptidase activity. Predicted to be involved in cytolysis and proteolysis. Predicted to localize to cytoplasm and intracellular membrane-bounded organelle. Is expressed in extraembryonic component; placenta; spongiotrophoblast; and trophoblast giant…	serine-type endopeptidase activity (GO:0004252); cytoplasm (GO:0005737); proteolysis (GO:0006508); peptidase activity (GO:0008233); serine-type peptidase activity (GO:0008236); hydrolase activity (GO:0016787); cytolysis (GO:0019835); intracellular membrane-bounded organelle (GO:0043231)	0.944524	-1.05873	0.0240981	0.0239065	1	2.92974	2.92974	0.0240981	0.0766683	1	6.00561	6.00561	0.0240981	0.164936	0.352705	20.0514	20.0514	0.0240981	0.582844	9.30747e-06	60.1297	60.1297	0.0240981	1.58135	1.39508e-07
SFRP1	24.0001	0	0	0	8.0001	16	Late (induced)	#N/A	1.58537	chr8:24,521,973-24,560,104	NM_013834	Sfrp1, secreted frizzled-related protein 1, secreted frizzled-related protein 1|secreted frizzled-related sequence protein 1, Predicted to have several functions, including Wnt-protein binding activity; frizzled binding activity; and heparin binding activity. Involved in several processes, including animal organ development; chordate embryonic development; and regulation of signal transduction. L…	ureteric bud development (GO:0001657); somitogenesis (GO:0001756); neural tube closure (GO:0001843); hematopoietic progenitor cell differentiation (GO:0002244); cysteine-type endopeptidase activity (GO:0004197); frizzled binding (GO:0005109); protein binding (GO:0005515); extracellular region (GO:0005576); extracellular space (GO:0005615); cytosol (GO:0005829); plasma membrane (GO:0005886); multi…	1.48816	1.48816	0.0586798	0.0927153	1	1.72219	1.72219	0.0586798	0.102763	1	1.75518	1.75518	0.0586798	0.106794	0.756672	3.83781	3.83781	0.0586798	0.244638	0.000110678	27.9616	27.9616	0.0586798	1.58537	8.1127e-12
TSPAN33	24.0001	0	0	0	8.0001	16	Late (induced)	#N/A	1.58688	chr6:29,644,213-29,668,558	NM_146173 NM_001301407	Tspan33, tetraspanin 33, tetraspanin-33|penumbra|proerythroblast new membrane, Exhibits enzyme binding activity. Involved in pore complex assembly; protein localization to plasma membrane; and protein maturation. Localizes to cell surface; pore complex; and tetraspanin-enriched microdomain. Is expressed in embryo; liver; and liver lobe. Orthologous to human TSPAN33 (tetraspanin 33).	cytoplasm (GO:0005737); plasma membrane (GO:0005886); integral component of plasma membrane (GO:0005887); cell surface (GO:0009986); membrane (GO:0016020); integral component of membrane (GO:0016021); enzyme binding (GO:0019899); cell junction (GO:0030054); pore complex (GO:0046930); pore complex assembly (GO:0046931); protein maturation (GO:0051604); protein localization to plasma membrane (GO:0…	1.23502	1.23502	0.410522	0.535736	1	1.13812	1.13812	0.410522	0.458013	1	1.39064	1.39064	0.410522	0.58762	1	2.65166	2.65166	0.410522	1.17253	4.20871e-05	4.05463	4.05463	0.410522	1.58688	0.0036029
KLRA3	24.0001	0	0	0	8.0001	16	Late (induced)	#N/A	1.62012	chr6:130,273,306-130,287,644	NM_010648 NM_001289604 NM_001289605	Klra3, killer cell lectin-like receptor, subfamily A, member 3, killer cell lectin-like receptor 3|T-cell surface glycoprotein Ly-49C|lymphocyte antigen 49c|natural killer cell-associated antigen 2, Predicted to localize to plasma membrane.	plasma membrane (GO:0005886)	0.527988	-1.89398	0.167176	0.0922526	1	1.36164	1.36164	0.167176	0.223649	1	1.93569	1.93569	0.167176	0.334786	0.666648	4.10715	4.10715	0.167176	0.744448	0.00013489	10.0679	10.0679	0.167176	1.62012	5.63254e-05
MAP3K5	24.0001	0	0	0	8.0001	16	Late (induced)	#N/A	1.62047	chr10:19,654,331-19,862,556	NM_008580	Map3k5, mitogen-activated protein kinase kinase kinase 5, mitogen-activated protein kinase kinase kinase 5|ASK-1|MAPK/ERK kinase kinase 5|MEK kinase 5|MEKK 5|apoptosis signal-regulating kinase 1, Exhibits MAP kinase kinase kinase activity and protein kinase binding activity. Involved in several processes, including intracellular signal transduction; positive regulation of MAPK cascade; and positi…	MAPK cascade (GO:0000165); nucleotide binding (GO:0000166); activation of MAPKK activity (GO:0000186); activation of MAPK activity (GO:0000187); magnesium ion binding (GO:0000287); positive regulation of protein phosphorylation (GO:0001934); immune system process (GO:0002376); protein kinase activity (GO:0004672); protein serine/threonine kinase activity (GO:0004674); MAP kinase kinase kinase act…	0.942875	-1.06059	0.234564	0.233121	1	0.717155	-1.3944	0.234564	0.164798	1	0.897508	-1.1142	0.234564	0.216224	1	2.7082	2.7082	0.234564	0.683028	3.6679e-06	7.28291	7.28291	0.234564	1.62047	1.6692e-06
GM1966	24.0001	0	0	0	8.0001	16	Late (induced)	#N/A	1.62196	chr7:113,739,062-113,788,159	NM_001277179 NM_001277180 NM_001277181 NM_001277182 NM_001277183	Gvin3, GTPase, very large interferon inducible, family member 3, predicted gene 1966	molecular_function (GO:0003674); cellular_component (GO:0005575); biological_process (GO:0008150)	0.963146	-1.03826	0.474743	0.481942	1	0.664709	-1.50442	0.474743	0.312718	1	1.03695	1.03695	0.474743	0.505908	1	2.98015	2.98015	0.474743	1.5196	9.18763e-12	3.59869	3.59869	0.474743	1.62196	6.12744e-05
CASP7	24.0001	0	0	0	8.0001	16	Late (induced)	#N/A	1.63083	chr19:56,471,618-56,516,833	NM_007611	Casp7, caspase 7, caspase-7|CASP-7|apoptotic protease Mch-3|cysteine protease LICE2, Exhibits aspartic-type endopeptidase activity and cysteine-type endopeptidase activity involved in apoptotic process. Involved in several processes, including execution phase of apoptosis; neuron apoptotic process; and response to UV. Predicted to localize to cytosol and nucleus. Is expressed in brain; foregut; s…	aspartic-type endopeptidase activity (GO:0004190); cysteine-type endopeptidase activity (GO:0004197); protein binding (GO:0005515); nucleus (GO:0005634); cytoplasm (GO:0005737); cytosol (GO:0005829); proteolysis (GO:0006508); apoptotic process (GO:0006915); heart development (GO:0007507); peptidase activity (GO:0008233); cysteine-type peptidase activity (GO:0008234); response to UV (GO:0009411); …	1.45168	1.45168	0.462777	0.708445	0.953866	1.15725	1.15725	0.462777	0.524207	1	1.70973	1.70973	0.462777	0.813288	0.420345	3.27871	3.27871	0.462777	1.63083	5.38894e-08	3.59257	3.59257	0.462777	1.57977	0.0167954
CD6	24.0001	0	0	0	8.0001	16	Late (induced)	#N/A	1.63804	chr19:10,863,828-10,904,548	NM_001037801 NM_009852	Cd6, CD6 antigen, T-cell differentiation antigen CD6, Predicted to have several functions, including identical protein binding activity; lipopolysaccharide binding activity; and lipoteichoic acid binding activity. Predicted to be involved in several processes, including heterophilic cell-cell adhesion via plasma membrane cell adhesion molecules; lipopolysaccharide-mediated signaling pathway; and …	lipopolysaccharide binding (GO:0001530); immunological synapse formation (GO:0001771); immunological synapse (GO:0001772); positive regulation of protein phosphorylation (GO:0001934); acute inflammatory response to antigenic stimulus (GO:0002438); scavenger receptor activity (GO:0005044); protein binding (GO:0005515); plasma membrane (GO:0005886); cell adhesion (GO:0007155); heterophilic cell-cel…	0.726384	-1.37668	0.353878	0.268751	1	0.404344	-2.47314	0.353878	0.138803	0.77394	0.755788	-1.32312	0.353878	0.272733	1	4.32908	4.32908	0.353878	1.63804	1.0825e-06	4.57573	4.57573	0.353878	1.53573	0.00309483
ABCA3	24.0001	0	0	0	8.0001	16	Late (induced)	#N/A	1.64638	chr17:24,488,967-24,547,149	NM_001039581 NM_013855	Abca3, ATP-binding cassette, sub-family A (ABC1), member 3, phospholipid-transporting ATPase ABCA3|ATP-binding cassette sub-family A member 3|xenobiotic-transporting ATPase ABCA3, Predicted to have ABC-type xenobiotic transporter activity; phosphatidylcholine flippase activity; and phosphatidylcholine transfer activity. Involved in several processes, including glycerophospholipid metabolic proces…	nucleotide binding (GO:0000166); lipid transporter activity (GO:0005319); ATP binding (GO:0005524); lysosome (GO:0005764); endosome (GO:0005768); late endosome (GO:0005770); plasma membrane (GO:0005886); transport (GO:0006810); drug transmembrane transport (GO:0006855); lipid transport (GO:0006869); xenobiotic transmembrane transporting ATPase activity (GO:0008559); positive regulation of cholest…	1.04279	1.04279	0.459556	0.506087	1	0.863367	-1.15826	0.459556	0.392859	1	0.822349	-1.21603	0.459556	0.388874	1	2.3168	2.3168	0.459556	1.14515	2.8267e-07	3.769	3.769	0.459556	1.64638	0.000116696
ACE	24.0001	0	0	0	8.0001	16	Late (induced)	#N/A	1.65763	chr11:105,836,521-105,851,278 chr11:105,829,258-105,851,278	NM_207624 NM_009598 NM_001281819	Ace, angiotensin I converting enzyme (peptidyl-dipeptidase A) 1, angiotensin-converting enzyme|dipeptidyl carboxypeptidase I|dipeptidyl peptidase|kininase II, Exhibits metallopeptidase activity and peptidyl-dipeptidase activity. Involved in several processes, including cell proliferation in bone marrow; positive regulation of protein modification process; and regulation of gene expression. Locali…	kidney development (GO:0001822); neutrophil mediated immunity (GO:0002446); regulation of systemic arterial blood pressure by renin-angiotensin (GO:0003081); positive regulation of systemic arterial blood pressure (GO:0003084); actin binding (GO:0003779); endopeptidase activity (GO:0004175); carboxypeptidase activity (GO:0004180); protein binding (GO:0005515); extracellular region (GO:0005576); e…	1.2264	1.2264	0.367643	0.476052	1	1.02694	1.02694	0.367643	0.37142	1	1.2141	1.2141	0.367643	0.459302	1	2.78107	2.78107	0.367643	1.09951	1.11705e-08	4.74055	4.74055	0.367643	1.65763	2.14977e-05
TNFRSF11A	24.0001	0	0	0	8.0001	16	Late (induced)	#N/A	1.66237	chr1:107,677,299-107,744,558	NM_009399	Tnfrsf11a, tumor necrosis factor receptor superfamily, member 11a, NFKB activator, tumor necrosis factor receptor superfamily member 11A|osteoclast differentiation factor receptor|receptor activator of NF-KB|receptor activator of NF-kappaB, Exhibits tumor necrosis factor-activated receptor activity. Involved in several processes, including circadian temperature homeostasis; hematopoietic or lymph…	ossification (GO:0001503); adaptive immune response (GO:0002250); transmembrane signaling receptor activity (GO:0004888); tumor necrosis factor-activated receptor activity (GO:0005031); protein binding (GO:0005515); cytosol (GO:0005829); plasma membrane (GO:0005886); multicellular organism development (GO:0007275); external side of plasma membrane (GO:0009897); cell surface (GO:0009986); membrane…	1.18745	1.18745	0.588282	0.737401	1	0.912642	-1.09572	0.588282	0.530186	1	0.985478	-1.01474	0.588282	0.596358	1	2.6287	2.6287	0.588282	1.66237	1.97933e-09	2.81966	2.81966	0.588282	1.57834	0.0127767
RHOH	24.0001	0	0	0	8.0001	16	Late (induced)	#N/A	1.6647	chr5:66,254,807-66,287,939	NM_001081105	Rhoh, ras homolog family member H, rho-related GTP-binding protein RhoH|ras homolog gene family, member H, Predicted to have several functions, including GTP binding activity; GTPase activity; and kinase inhibitor activity. Involved in T cell differentiation and mast cell activation. Localizes to cytoplasm and immunological synapse. Is expressed in cranial ganglion; dorsal root ganglion; and sens…	nucleotide binding (GO:0000166); immunological synapse (GO:0001772); GTPase activity (GO:0003924); protein binding (GO:0005515); GTP binding (GO:0005525); cytoplasm (GO:0005737); cytoskeleton (GO:0005856); plasma membrane (GO:0005886); cell cortex (GO:0005938); actin filament organization (GO:0007015); establishment or maintenance of cell polarity (GO:0007163); small GTPase mediated signal transd…	0.858854	-1.16434	0.468508	0.425641	1	0.917128	-1.09036	0.468508	0.422137	1	1.35796	1.35796	0.468508	0.656037	0.59069	2.63485	2.63485	0.468508	1.33017	4.47693e-09	3.72964	3.72964	0.468508	1.6647	0.000604677
TRIM68	24.0001	0	0	0	8.0001	16	Late (induced)	#N/A	1.66523	chr7:109,826,093-109,835,840	NM_198012	Trim68, tripartite motif-containing 68, E3 ubiquitin-protein ligase TRIM68|RING-type E3 ubiquitin transferase TRIM68|ring finger protein 137|tripartite motif-containing protein 68, Predicted to have several functions, including androgen receptor binding activity; enzyme binding activity; and protein homodimerization activity. Predicted to be involved in several processes, including positive regul…	protein polyubiquitination (GO:0000209); ubiquitin-protein transferase activity (GO:0004842); nucleus (GO:0005634); nucleoplasm (GO:0005654); nucleolus (GO:0005730); cytoplasm (GO:0005737); Golgi apparatus (GO:0005794); cytosol (GO:0005829); zinc ion binding (GO:0008270); regulation of gene expression (GO:0010468); positive regulation of autophagy (GO:0010508); protein ubiquitination (GO:0016567)…	1.42681	1.42681	0.106752	0.16131	1	1.14986	1.14986	0.106752	0.120108	1	1.33024	1.33024	0.106752	0.146595	1	2.6071	2.6071	0.106752	0.30132	0.0210269	16.3071	16.3071	0.106752	1.66523	1.66839e-05
FAM117A	24.0001	0	0	0	8.0001	16	Late (induced)	#N/A	1.66572	chr11:95,198,331-95,243,186	NM_172543	Fam117a, family with sequence similarity 117, member A, protein FAM117A, Orthologous to human FAM117A (family with sequence similarity 117 member A).	molecular_function (GO:0003674); biological_process (GO:0008150)	1.28935	1.28935	0.163289	0.222788	1	1.07278	1.07278	0.163289	0.172074	1	1.07545	1.07545	0.163289	0.1811	1	3.18331	3.18331	0.163289	0.563951	0.00110457	10.6298	10.6298	0.163289	1.66572	1.94916e-06
CD55	24.0001	0	0	0	8.0001	16	Late (induced)	#N/A	1.67323	chr1:132,335,606-132,359,317	NM_010016	Cd55, CD55 molecule, decay accelerating factor for complement, complement decay-accelerating factor, GPI-anchored|CD55 antigen|Cromer blood group|GPI anchor addition signal|complement-glycosylphosphatidylinositol|decay accelerating factor 1, Predicted to have enzyme inhibitor activity; lipid binding activity; and virus receptor activity. Involved in regulation of complement activation, classical …	virus receptor activity (GO:0001618); immune system process (GO:0002376); T cell mediated immunity (GO:0002456); enzyme inhibitor activity (GO:0004857); plasma membrane (GO:0005886); complement activation, classical pathway (GO:0006958); lipid binding (GO:0008289); external side of plasma membrane (GO:0009897); cell surface (GO:0009986); membrane (GO:0016020); apical plasma membrane (GO:0016324);…	1.45246	1.45246	0.206713	0.317503	1	1.73556	1.73556	0.206713	0.362343	1	1.90489	1.90489	0.206713	0.406634	0.193282	2.61728	2.61728	0.206713	0.584146	0.00067722	8.46969	8.46969	0.206713	1.67323	1.63181e-06
GZMG	24.0001	0	0	0	8.0001	16	Late (induced)	#N/A	1.67412	chr14:56,775,417-56,778,416	NM_010375	Gzmg, granzyme G, granzyme G|AKA granzyme G|CTL serine protease 1|CTL serine protease 3|MCSP-1, Predicted to have serine-type endopeptidase activity. Predicted to be involved in cytolysis and proteolysis. Predicted to localize to cytoplasm and intracellular membrane-bounded organelle. Is expressed in several structures, including early conceptus and female reproductive system. Orthologous to huma…	serine-type endopeptidase activity (GO:0004252); cytoplasm (GO:0005737); proteolysis (GO:0006508); peptidase activity (GO:0008233); serine-type peptidase activity (GO:0008236); hydrolase activity (GO:0016787); cytolysis (GO:0019835); intracellular membrane-bounded organelle (GO:0043231)	8.75297	8.75297	0	0.024248	1	1	1	0	0	1	13.1575	13.1575	0	0.0387237	1	60.6015	60.6015	0	0.194333	0.0490488	459.084	459.084	0	1.67412	2.5737e-07
GM2848	24.0001	0	0	0	8.0001	16	Late (induced)	#N/A	1.68022	chr13:52,665,248-52,668,594	NR_046069	Gm2848, predicted gene 2848	molecular_function (GO:0003674); cellular_component (GO:0005575); biological_process (GO:0008150)	0.783589	-1.27618	0.273396	0.22613	1	0.782521	-1.27792	0.273396	0.210889	1	1.56905	1.56905	0.273396	0.444467	1	4.68815	4.68815	0.273396	1.39413	3.66185e-06	6.37256	6.37256	0.273396	1.68022	0.00196434
TRIM44	24.0001	0	0	0	8.0001	16	Late (induced)	#N/A	1.68846	chr2:102,140,275-102,241,057	NM_020267	Trim44, tripartite motif-containing 44, tripartite motif-containing protein 44|DIPB|brain cDNA 7|protein Mc7, Predicted to have ubiquitin protein ligase activity. Predicted to be involved in several processes, including negative regulation of protein K48-linked ubiquitination; positive regulation of defense response to virus by host; and positive regulation of signal transduction. Predicted to lo…	positive regulation of cytokine-mediated signaling pathway (GO:0001961); positive regulation of defense response to virus by host (GO:0002230); cytoplasm (GO:0005737); zinc ion binding (GO:0008270); regulation of gene expression (GO:0010468); protein ubiquitination (GO:0016567); positive regulation of transcription, DNA-templated (GO:0045893); metal ion binding (GO:0046872); protein stabilization…	1.50499	1.50499	0.316337	0.501796	0.803355	1.0202	1.0202	0.316337	0.320115	1	1.20913	1.20913	0.316337	0.392853	1	3.48536	3.48536	0.316337	1.18427	4.03791e-11	5.6221	5.6221	0.316337	1.68846	4.26658e-06
GPM6B	24.0001	0	0	0	8.0001	16	Late (induced)	#N/A	1.7068	chrX:162,676,874-162,826,965 chrX:162,782,484-162,826,965	NM_023122 NM_001177956 NM_001177962 NM_001177961 NM_001177959 NM_001177960 NM_001177957 NM_001177958 NM_001177955	Gpm6b, glycoprotein m6b, neuronal membrane glycoprotein M6-b, Involved in negative regulation of protein localization to cell surface and negative regulation of serotonin uptake. Localizes to membrane raft and plasma membrane. Is expressed in central nervous system; early nephron; gonad; and retina. Orthologous to human GPM6B (glycoprotein M6B).	ossification (GO:0001503); plasma membrane (GO:0005886); protein transport (GO:0015031); membrane (GO:0016020); integral component of membrane (GO:0016021); positive regulation of bone mineralization (GO:0030501); neuron projection development (GO:0031175); regulation of actin cytoskeleton organization (GO:0032956); membrane raft (GO:0045121); negative regulation of serotonin uptake (GO:0051612);…	1.01728	1.01728	0.140563	0.151074	1	1.27528	1.27528	0.140563	0.176451	1	0.782238	-1.27838	0.140563	0.113193	1	2.20817	2.20817	0.140563	0.33545	0.0108692	12.7364	12.7364	0.140563	1.7068	3.7698e-10
MS4A8A	24.0001	0	0	0	8.0001	16	Late (induced)	#N/A	1.70895	chr19:11,141,960-11,155,593	NM_022430	Ms4a8a, membrane-spanning 4-domains, subfamily A, member 8A, membrane-spanning 4-domains subfamily A member 8|CD20 antigen-like 5|MS4a8B protein, Predicted to localize to plasma membrane. Is expressed in rectum and stomach. Orthologous to human MS4A8 (membrane spanning 4-domains A8).	plasma membrane (GO:0005886); membrane (GO:0016020); integral component of membrane (GO:0016021)	1.60195	1.60195	0.215346	0.365638	1	1.37631	1.37631	0.215346	0.291014	1	1.59869	1.59869	0.215346	0.356243	0.989351	5.59388	5.59388	0.215346	1.30876	9.3523e-09	8.29399	8.29399	0.215346	1.70895	0.000497823
SLC16A10	24.0001	0	0	0	8.0001	16	Late (induced)	#N/A	1.7232	chr10:39,795,207-39,862,060 chr10:39,753,340-39,862,060	NM_001114332 NM_028247	Slc16a10, solute carrier family 16 (monocarboxylic acid transporters), member 10, monocarboxylate transporter 10|MCT 10|T-type amino acid transporter 1|aromatic amino acid transporter 1|solute carrier family 16 member 10, Predicted to have thyroid hormone transmembrane transporter activity. Involved in thyroid hormone generation; thyroid hormone transport; and thyroid-stimulating hormone secretio…	plasma membrane (GO:0005886); integral component of plasma membrane (GO:0005887); thyroid hormone generation (GO:0006590); aromatic amino acid transmembrane transporter activity (GO:0015173); thyroid hormone transmembrane transporter activity (GO:0015349); membrane (GO:0016020); integral component of membrane (GO:0016021); basolateral plasma membrane (GO:0016323); transmembrane transporter activi…	1.14263	1.14263	0.288181	0.348075	1	0.875107	-1.14272	0.288181	0.247484	1	1.25059	1.25059	0.288181	0.37141	1	2.97758	2.97758	0.288181	0.923687	4.91349e-10	6.28849	6.28849	0.288181	1.7232	1.29762e-07
TRAF3IP3	24.0001	0	0	0	8.0001	16	Late (induced)	#N/A	1.74201	chr1:195,001,697-195,027,740	NM_153137	Traf3ip3, TRAF3 interacting protein 3, TRAF3-interacting JNK-activating modulator|TRAF3-interacting Jun N-terminal kinase (JNK)-activating modulator, Predicted to localize to several cellular components, including Golgi apparatus; lysosome; and mitochondrial outer membrane. Is expressed in several structures, including cerebral cortex; eye; foregut; limb segment; and vertebral axis musculature. O…	molecular_function (GO:0003674); cellular_component (GO:0005575); mitochondrion (GO:0005739); mitochondrial outer membrane (GO:0005741); lysosome (GO:0005764); Golgi apparatus (GO:0005794); plasma membrane (GO:0005886); biological_process (GO:0008150); membrane (GO:0016020); integral component of membrane (GO:0016021)	1.34236	1.34236	0.277849	0.39484	1	0.812219	-1.2312	0.277849	0.221339	1	1.42356	1.42356	0.277849	0.408135	1	5.28993	5.28993	0.277849	1.58836	5.04352e-15	6.56251	6.56251	0.277849	1.74201	3.1672e-05
WFS1	24.0001	0	0	0	8.0001	16	Late (induced)	#N/A	1.75303	chr5:37,357,342-37,380,221	NM_011716	Wfs1, wolframin ER transmembrane glycoprotein, wolframin|Wolfram syndrome 1 homolog|Wolfram syndrome 1 protein homolog, Exhibits ATPase binding activity. Involved in several processes, including negative regulation of apoptotic process; protein stabilization; and ubiquitin-dependent ERAD pathway. Localizes to endoplasmic reticulum. Is expressed in several structures, including brain; craniocervic…	negative regulation of transcription by RNA polymerase II (GO:0000122); kidney development (GO:0001822); renal water homeostasis (GO:0003091); calmodulin binding (GO:0005516); endoplasmic reticulum (GO:0005783); visual perception (GO:0007601); sensory perception of sound (GO:0007605); membrane (GO:0016020); integral component of membrane (GO:0016021); secretory granule (GO:0030141); integral comp…	1.32478	1.32478	0.112275	0.157366	1	1.2406	1.2406	0.112275	0.136988	1	1.46653	1.46653	0.112275	0.16999	0.997868	3.70201	3.70201	0.112275	0.44948	1.50867e-06	16.2984	16.2984	0.112275	1.75303	1.68408e-10
GBP2B	24.0001	0	0	0	8.0001	16	Late (induced)	#N/A	1.7537	chr3:142,257,810-142,282,140	NM_010259	Gbp2b, guanylate binding protein 2b, guanylate-binding protein 1|GTP-binding protein 1|guanylate nucleotide binding protein 1|interferon-gamma-inducible protein MAG-1|interferon-induced guanylate-binding protein 1, Exhibits GMP binding activity. Involved in adhesion of symbiont to host; cellular response to interferon-beta; and defense response to other organism. Localizes to cytoplasmic vesicle …	nucleotide binding (GO:0000166); immune system process (GO:0002376); GTPase activity (GO:0003924); GTP binding (GO:0005525); extracellular region (GO:0005576); cytoplasm (GO:0005737); Golgi apparatus (GO:0005794); cytosol (GO:0005829); plasma membrane (GO:0005886); membrane (GO:0016020); hydrolase activity (GO:0016787); GMP binding (GO:0019002); symbiont-containing vacuole membrane (GO:0020005); …	0.93626	-1.06808	0.250859	0.244909	1	1.12471	1.12471	0.250859	0.275531	1	1.67598	1.67598	0.250859	0.428467	1	5.09274	5.09274	0.250859	1.36367	2.82028e-05	7.40216	7.40216	0.250859	1.7537	0.00126699
KLRA17	24.0001	0	0	0	8.0001	16	Late (induced)	#N/A	1.76043	chr6:129,781,171-129,826,690	NM_133203	Klra17, killer cell lectin-like receptor, subfamily A, member 17, killer cell lectin-like receptor, subfamily A, member 17|NK receptor Ly-49Q, Exhibits MHC class I protein binding activity.	MHC class I protein binding (GO:0042288)	1.07348	1.07348	0.302731	0.343509	1	0.909459	-1.09955	0.302731	0.270643	1	1.20076	1.20076	0.302731	0.375677	1	3.21954	3.21954	0.302731	1.05456	0.000194994	6.03142	6.03142	0.302731	1.76043	0.00248218
NRN1	24.0001	0	0	0	8.0001	16	Late (induced)	#N/A	1.77199	chr13:36,817,490-36,826,346	NM_153529	Nrn1, neuritin 1, neuritin|candidate plasticity gene 15 protein|candidate plasticity-related gene 15, Exhibits identical protein binding activity. Involved in neuron projection extension and regulation of synaptic vesicle exocytosis. Localizes to several cellular components, including AMPA glutamate receptor complex; anchored component of plasma membrane; and glutamatergic synapse. Is expressed i…	protein binding (GO:0005515); extracellular space (GO:0005615); plasma membrane (GO:0005886); nervous system development (GO:0007399); axonogenesis (GO:0007409); membrane (GO:0016020); cell junction (GO:0030054); anchored component of membrane (GO:0031225); AMPA glutamate receptor complex (GO:0032281); identical protein binding (GO:0042802); synapse (GO:0045202); anchored component of plasma memb…	0.826179	-1.21039	0.11636	0.100585	1	1.03978	1.03978	0.11636	0.118313	1	1.25579	1.25579	0.11636	0.150931	1	3.86316	3.86316	0.11636	0.490216	0.00557941	15.7555	15.7555	0.11636	1.77199	7.62948e-08
NEDD9	24.0001	0	0	0	8.0001	16	Late (induced)	#N/A	1.77372	chr13:41,405,284-41,454,370 chr13:41,405,284-41,582,729	NM_001111324 NM_017464	Nedd9, neural precursor cell expressed, developmentally down-regulated gene 9, enhancer of filamentation 1|CRK-associated substrate-related protein|Crk-associated substrate lymphocyte-specific protein, Predicted to have protein tyrosine kinase binding activity. Involved in activation of GTPase activity. Localizes to nucleus and spindle pole. Predicted to colocalize with plasma membrane. Is expres…	spindle pole (GO:0000922); protein binding (GO:0005515); nucleus (GO:0005634); nucleoplasm (GO:0005654); cytoplasm (GO:0005737); cytosol (GO:0005829); cytoskeleton (GO:0005856); plasma membrane (GO:0005886); cell cycle (GO:0007049); cell adhesion (GO:0007155); transmembrane receptor protein tyrosine kinase signaling pathway (GO:0007169); cell migration (GO:0016477); positive regulation of cell mi…	0.910469	-1.09833	0.516917	0.497507	1	0.68434	-1.46126	0.516917	0.347746	1	0.824215	-1.21328	0.516917	0.438873	1	2.12144	2.12144	0.516917	1.18089	1.7211e-05	3.60793	3.60793	0.516917	1.77372	0.000461451
NAIP5	24.0001	0	0	0	8.0001	16	Late (induced)	#N/A	1.77422	chr13:100,981,694-101,017,291	NM_010870	Naip5, NLR family, apoptosis inhibitory protein 5, baculoviral IAP repeat-containing protein 1e|Legionella, susceptiblility 1|baculoviral IAP repeat-containing 1e|neuronal apoptosis inhibitory protein 5|neuronal apoptosis inhibitory protein, related sequence 3, Exhibits ATP binding activity. Involved in several processes, including entry of bacterium into host cell; positive regulation of interle…	nucleotide binding (GO:0000166); immune system process (GO:0002376); protein binding (GO:0005515); ATP binding (GO:0005524); cytoplasm (GO:0005737); apoptotic process (GO:0006915); inflammatory response (GO:0006954); detection of bacterium (GO:0016045); positive regulation of interleukin-1 beta production (GO:0032731); entry of bacterium into host cell (GO:0035635); defense response to bacterium …	1.49219	1.49219	0.547207	0.859965	0.779655	1.3297	1.3297	0.547207	0.713582	1	1.65917	1.65917	0.547207	0.932074	0.161764	2.4269	2.4269	0.547207	1.42389	3.7915e-06	3.41294	3.41294	0.547207	1.77422	0.00160727
NSD1	24.0001	0	0	0	8.0001	16	Late (induced)	#N/A	1.78282	chr13:55,311,142-55,419,686	NM_008739	Nsd1, nuclear receptor-binding SET-domain protein 1, histone-lysine N-methyltransferase, H3 lysine-36 specific|H3-K36-HMTase|H4-K20-HMTase|NR-binding SET domain-containing protein|histone-lysine N-methyltransferase, H3 lysine-36 and H4 lysine-20 specific|nuclear receptor-binding SET domain-containing protein 1, Exhibits several functions, including histone-lysine N-methyltransferase activity; nuc…	negative regulation of transcription by RNA polymerase II (GO:0000122); regulation of histone H3-K36 methylation (GO:0000414); chromatin (GO:0000785); RNA polymerase II proximal promoter sequence-specific DNA binding (GO:0000978); gastrulation with mouth forming second (GO:0001702); chromatin binding (GO:0003682); transcription cofactor activity (GO:0003712); transcription corepressor activity (G…	1.26162	1.26162	0.444861	0.588811	1	0.853365	-1.17183	0.444861	0.372809	1	0.85479	-1.16988	0.444861	0.388847	1	2.20938	2.20938	0.444861	1.04988	0.000153811	4.23719	4.23719	0.444861	1.78282	4.11252e-06
STAT4	24.0001	0	0	0	8.0001	16	Late (induced)	#N/A	1.7899	chr1:52,065,087-52,164,028	NM_011487	Stat4, signal transducer and activator of transcription 4, Exhibits DNA-binding transcription activator activity, RNA polymerase II-specific and RNA polymerase II cis-regulatory region sequence-specific DNA binding activity. Involved in several processes, including hematopoietic stem cell homeostasis; positive regulation of macromolecule metabolic process; and protein phosphorylation. Localizes t…	RNA polymerase II proximal promoter sequence-specific DNA binding (GO:0000978); RNA polymerase II transcription factor activity, sequence-specific DNA binding (GO:0000981); transcriptional activator activity, RNA polymerase II transcription regulatory region sequence-specific DNA binding (GO:0001228); DNA binding (GO:0003677); DNA binding transcription factor activity (GO:0003700); protein bindin…	0.877987	-1.13897	0.409142	0.377857	1	0.661818	-1.51099	0.409142	0.265029	1	0.774658	-1.29089	0.409142	0.324814	1	3.12522	3.12522	0.409142	1.37295	1.07014e-06	4.607	4.607	0.409142	1.7899	0.000678295
IL16	24.0001	0	0	0	8.0001	16	Late (induced)	#N/A	1.79479	chr7:90,791,572-90,884,000	NM_010551	Il16, interleukin 16, pro-interleukin-16, Exhibits cytokine activity. Involved in several processes, including induction of positive chemotaxis; positive regulation of chemokine production; and positive regulation of neutrophil activation. Localizes to intracellular anatomical structure. Is expressed in several structures, including foregut; jaw; limb; respiratory system; and vibrissa. Human orth…	cytokine activity (GO:0005125); protein binding (GO:0005515); extracellular region (GO:0005576); extracellular space (GO:0005615); intracellular (GO:0005622); nucleus (GO:0005634); cytoplasm (GO:0005737); cytosol (GO:0005829); plasma membrane (GO:0005886); focal adhesion (GO:0005925); chemotaxis (GO:0006935); positive regulation of gene expression (GO:0010628); nuclear speck (GO:0016607); cytokin…	0.902836	-1.10762	0.541402	0.516641	1	0.670285	-1.4919	0.541402	0.357389	1	0.845933	-1.18213	0.541402	0.471834	1	3.08122	3.08122	0.541402	1.79479	2.88498e-10	3.43524	3.43524	0.541402	1.77135	0.00123517
ENPP4	24.0001	0	0	0	8.0001	16	Late (induced)	#N/A	1.79586	chr17:44,233,258-44,242,757	NM_199016	Enpp4, ectonucleotide pyrophosphatase/phosphodiesterase 4, bis(5'-adenosyl)-triphosphatase enpp4|AP3A hydrolase|AP3Aase|E-NPP4|NPP-4|ectonucleotide pyrophosphatase/phosphodiesterase family member 4, Predicted to have bis(5'-adenosyl)-triphosphatase activity. Predicted to be involved in positive regulation of blood coagulation and purine ribonucleoside catabolic process. Predicted to localize to i…	catalytic activity (GO:0003824); plasma membrane (GO:0005886); blood coagulation (GO:0007596); hemostasis (GO:0007599); membrane (GO:0016020); integral component of membrane (GO:0016021); hydrolase activity (GO:0016787); positive regulation of blood coagulation (GO:0030194); purine ribonucleoside catabolic process (GO:0046130); metal ion binding (GO:0046872); bis(5'-adenosyl)-triphosphatase activ…	1.1412	1.1412	0.375263	0.451963	1	1.3631	1.3631	0.375263	0.501581	1	1.43761	1.43761	0.375263	0.555194	0.552367	2.51408	2.51408	0.375263	1.01495	1.40563e-06	5.0392	5.0392	0.375263	1.79586	3.87843e-05
CD4	24.0001	0	0	0	8.0001	16	Late (induced)	#N/A	1.79625	chr6:124,814,710-124,838,227	NM_013488	Cd4, CD4 antigen, T-cell surface glycoprotein CD4|T-cell differentiation antigen L3T4|T-cell surface antigen T4/Leu-3, Predicted to have several functions, including interleukin-16 binding activity; interleukin-16 receptor activity; and protein homodimerization activity. Involved in several processes, including helper T cell enhancement of adaptive immune response; positive regulation of calcium-…	cytokine production (GO:0001816); positive regulation of protein phosphorylation (GO:0001934); adaptive immune response (GO:0002250); immune system process (GO:0002376); signaling receptor binding (GO:0005102); protein binding (GO:0005515); endoplasmic reticulum lumen (GO:0005788); endoplasmic reticulum membrane (GO:0005789); plasma membrane (GO:0005886); integral component of plasma membrane (GO…	0.660204	-1.51468	0.563202	0.391952	0.811121	0.699972	-1.42863	0.563202	0.386457	1	1.15311	1.15311	0.563202	0.667748	1	2.31534	2.31534	0.563202	1.40281	0.000117358	3.35657	3.35657	0.563202	1.79625	0.00537774
TRPM2	24.0001	0	0	0	8.0001	16	Late (induced)	#N/A	1.79642	chr10:77,370,466-77,432,617	NM_138301	Trpm2, transient receptor potential cation channel, subfamily M, member 2, transient receptor potential cation channel subfamily M member 2|LTrpC-2|long transient receptor potential channel 2|transient receptor potential channel 7|transient receptor protein 7, Exhibits ligand-gated calcium channel activity and manganese ion transmembrane transporter activity. Involved in several processes, includ…	temperature homeostasis (GO:0001659); dendritic cell chemotaxis (GO:0002407); ion channel activity (GO:0005216); cation channel activity (GO:0005261); calcium channel activity (GO:0005262); sodium channel activity (GO:0005272); manganese ion transmembrane transporter activity (GO:0005384); calcium ion binding (GO:0005509); lysosome (GO:0005764); lysosomal membrane (GO:0005765); plasma membrane (G…	1.43001	1.43001	0.316365	0.476111	0.953866	0.902445	-1.1081	0.316365	0.282385	1	1.06699	1.06699	0.316365	0.346193	1	3.47708	3.47708	0.316365	1.17861	3.09155e-10	5.98401	5.98401	0.316365	1.79642	3.49256e-07
TTC38	24.0001	0	0	0	8.0001	16	Late (induced)	#N/A	1.79745	chr15:85,662,733-85,689,252	NM_001033337	Ttc38, tetratricopeptide repeat domain 38, tetratricopeptide repeat protein 38|TPR repeat protein 38, Orthologous to human TTC38 (tetratricopeptide repeat domain 38).	molecular_function (GO:0003674); biological_process (GO:0008150)	0.995008	-1.00502	0.178182	0.187827	1	0.820929	-1.21813	0.178182	0.144021	1	0.84308	-1.18613	0.178182	0.15517	1	2.85711	2.85711	0.178182	0.550104	9.32862e-05	10.5995	10.5995	0.178182	1.79745	9.57167e-06
ADRBK2	24.0001	0	0	0	8.0001	16	Late (induced)	#N/A	1.79842	chr5:113,339,497-113,444,558	NM_177078 NM_001285806	Adrenergic receptor kinase, beta 2, beta-adrenergic receptor kinase 2 isoform 1;beta-adrenergic receptor kinase 2 isoform 3	nucleotide binding (GO:0000166); G-protein coupled receptor binding (GO:0001664); positive regulation of protein phosphorylation (GO:0001934); desensitization of G-protein coupled receptor protein signaling pathway (GO:0002029); protein kinase activity (GO:0004672); protein serine/threonine kinase activity (GO:0004674); G-protein coupled receptor kinase activity (GO:0004703); ATP binding (GO:0005…	1.22006	1.22006	0.74275	0.952418	1	0.747659	-1.33751	0.74275	0.546549	1	0.799311	-1.25108	0.74275	0.608023	0.997964	2.13081	2.13081	0.74275	1.69288	0.000168875	2.55347	2.55347	0.74275	1.79842	0.0117678
SLIT3	24.0001	0	0	0	8.0001	16	Late (induced)	#N/A	1.80059	chr11:34,934,957-35,522,009	NM_011412	Slit3, slit guidance ligand 3, slit homolog 3 protein|slit-3, Predicted to have Roundabout binding activity and heparin binding activity. Involved in several processes, including axon guidance; heart development; and negative regulation of cell population proliferation. Localizes to extracellular space. Predicted to colocalize with mitochondrion. Is expressed in several structures, including alim…	aortic valve morphogenesis (GO:0003180); atrioventricular valve morphogenesis (GO:0003181); signaling receptor binding (GO:0005102); calcium ion binding (GO:0005509); extracellular region (GO:0005576); extracellular space (GO:0005615); mitochondrion (GO:0005739); plasma membrane (GO:0005886); multicellular organism development (GO:0007275); nervous system development (GO:0007399); axon guidance (…	1.36958	1.36958	0.146484	0.211583	1	1.29466	1.29466	0.146484	0.185689	1	0.760801	-1.3144	0.146484	0.114181	1	2.93051	2.93051	0.146484	0.462074	0.000452529	12.9545	12.9545	0.146484	1.80059	1.59283e-08
PPP1R3B	24.0001	0	0	0	8.0001	16	Late (induced)	#N/A	1.80072	chr8:36,438,794-36,451,191	NM_177741	Ppp1r3b, protein phosphatase 1, regulatory subunit 3B, protein phosphatase 1 regulatory subunit 3B|PP1 subunit R4|hepatic glycogen-targeting protein phosphatase 1 regulatory subunit GL|protein phosphatase 1 regulatory subunit 4|protein phosphatase 1, regulatory (inhibitor) subunit 3B, Is predicted to contribute to phosphoprotein phosphatase activity. Predicted to be involved in regulation of glyc…	protein phosphatase type 1 complex (GO:0000164); phosphoprotein phosphatase activity (GO:0004721); carbohydrate metabolic process (GO:0005975); glycogen metabolic process (GO:0005977); regulation of glycogen biosynthetic process (GO:0005979); regulation of glycogen catabolic process (GO:0005981); protein phosphatase 1 binding (GO:0008157); protein phosphatase regulator activity (GO:0019888); enzy…	1.2428	1.2428	0.18677	0.24495	1	1.04925	1.04925	0.18677	0.195721	1	1.15044	1.15044	0.18677	0.22104	1	2.23144	2.23144	0.18677	0.448677	0.00293216	10.0894	10.0894	0.18677	1.80072	3.70061e-07
SLC16A11	24.0001	0	0	0	8.0001	16	Late (induced)	#N/A	1.80105	chr11:70,027,411-70,029,916	NM_153081	Slc16a11, solute carrier family 16 (monocarboxylic acid transporters), member 11, monocarboxylate transporter 11|novel RNA polymerase Rpb1 C-terminal repeat domain containing protein|solute carrier family 16 member 11, Predicted to have pyruvate transmembrane transporter activity. Predicted to be involved in lipid metabolic process and monocarboxylic acid transport. Predicted to localize to endop…	endoplasmic reticulum (GO:0005783); endoplasmic reticulum membrane (GO:0005789); plasma membrane (GO:0005886); integral component of plasma membrane (GO:0005887); lipid metabolic process (GO:0006629); monocarboxylic acid transmembrane transporter activity (GO:0008028); symporter activity (GO:0015293); monocarboxylic acid transport (GO:0015718); membrane (GO:0016020); integral component of membran…	1.1693	1.1693	0.0757525	0.0935028	1	1.34583	1.34583	0.0757525	0.0997621	1	1.35319	1.35319	0.0757525	0.105968	1	12.7989	12.7989	0.0757525	1.06431	1.33959e-16	24.3782	24.3782	0.0757525	1.80105	6.08268e-09
CX3CR1	24.0001	0	0	0	8.0001	16	Late (induced)	#N/A	1.80132	chr9:119,957,800-119,977,414	NM_009987	Cx3cr1, chemokine (C-X3-C motif) receptor 1, CX3C chemokine receptor 1|C-X3-C CKR-1|chemokine (C-X3-C) receptor 1|fractalkine receptor, Exhibits C-X3-C chemokine binding activity; G protein-coupled receptor activity; and cytokine receptor activity. Involved in several processes, including leukocyte migration; microglial cell activation involved in immune response; and nervous system development. …	microglial cell activation (GO:0001774); positive regulation of neuroblast proliferation (GO:0002052); adaptive immune response (GO:0002250); microglial cell activation involved in immune response (GO:0002282); negative regulation of chronic inflammatory response to non-antigenic stimulus (GO:0002881); response to ischemia (GO:0002931); cytokine receptor activity (GO:0004896); G-protein coupled r…	1.14744	1.14744	0.708245	0.849559	1	0.50656	-1.9741	0.708245	0.351523	0.963144	0.449961	-2.22241	0.708245	0.325038	0.533222	2.25016	2.25016	0.708245	1.6992	0.00700551	2.68986	2.68986	0.708245	1.80132	0.043674
COLEC12	24.0001	0	0	0	8.0001	16	Late (induced)	#N/A	1.80756	chr18:9,707,645-9,877,993	NM_130449	Colec12, collectin sub-family member 12, collectin-12|collectin placenta protein 1|scavenger receptor with C-type lectin, Predicted to have several functions, including low-density lipoprotein particle binding activity; pattern recognition receptor activity; and scavenger receptor activity. Involved in immune response. Localizes to collagen-containing extracellular matrix. Is expressed in several…	scavenger receptor activity (GO:0005044); collagen trimer (GO:0005581); phagocytosis, recognition (GO:0006910); immune response (GO:0006955); membrane (GO:0016020); integral component of membrane (GO:0016021); low-density lipoprotein particle binding (GO:0030169); carbohydrate binding (GO:0030246); toll-like receptor 3 signaling pathway (GO:0034138); signaling receptor activity (GO:0038023); patt…	1.21447	1.21447	0.240451	0.308004	1	1.3169	1.3169	0.240451	0.310692	1	1.15059	1.15059	0.240451	0.284494	1	2.4741	2.4741	0.240451	0.640487	0.000659171	7.88776	7.88776	0.240451	1.80756	3.29521e-06
GSTM4	24.0001	0	0	0	8.0001	16	Late (induced)	#N/A	1.81437	chr3:107,843,325-107,847,774 chr3:107,843,325-107,847,777	NM_026764 NM_001160411	Gstm4, glutathione S-transferase, mu 4, glutathione S-transferase Mu 4|GST class-mu 4|glutathione transferase GSTM7-7|leukotriene C4 synthase GSTM4, Exhibits glutathione transferase activity. Involved in nitrobenzene metabolic process and xenobiotic catabolic process. Predicted to localize to cytosol and intercellular bridge. Is expressed in several structures, including alimentary system; centra…	glutathione transferase activity (GO:0004364); leukotriene-C4 synthase activity (GO:0004464); cytoplasm (GO:0005737); cytosol (GO:0005829); lipid metabolic process (GO:0006629); glutathione metabolic process (GO:0006749); transferase activity (GO:0016740); lyase activity (GO:0016829); nitrobenzene metabolic process (GO:0018916); enzyme binding (GO:0019899); xenobiotic catabolic process (GO:004217…	1.14876	1.14876	0.299122	0.364013	1	0.946745	-1.05625	0.299122	0.277485	1	1.58064	1.58064	0.299122	0.488059	0.667533	2.213	2.213	0.299122	0.713375	0.0249947	6.33707	6.33707	0.299122	1.81437	0.000713234
AI839979	24.0001	0	0	0	8.0001	16	Late (induced)	#N/A	1.81594	chr5:31,871,964-31,873,770	NR_102275	AI839979, expressed sequence AI839979	molecular_function (GO:0003674); cellular_component (GO:0005575); biological_process (GO:0008150)	0.643104	-1.55496	0.38863	0.263803	1	0.402794	-2.48266	0.38863	0.15091	0.81782	0.648474	-1.54208	0.38863	0.259038	0.896333	2.9225	2.9225	0.38863	1.22703	0.000155785	4.90325	4.90325	0.38863	1.81594	0.002032
FAM83F	24.0001	0	0	0	8.0001	16	Late (induced)	#N/A	1.81766	chr15:80,502,276-80,530,855	NM_145986	Fam83f, family with sequence similarity 83, member F, protein FAM83F, Predicted to have protein kinase binding activity. Predicted to be involved in signal transduction. Is expressed in alimentary system; lower urinary tract; sensory organ; and vibrissa. Orthologous to human FAM83F (family with sequence similarity 83 member F).	cellular_component (GO:0005575); signal transduction (GO:0007165); protein kinase binding (GO:0019901)	1.29402	1.29402	0.430738	0.589447	1	1.1543	1.1543	0.430738	0.487931	1	1.20285	1.20285	0.430738	0.533884	1	2.3581	2.3581	0.430738	1.09428	2.67724e-05	4.43157	4.43157	0.430738	1.81766	0.000279454
KLK8	24.0001	0	0	0	8.0001	16	Late (induced)	#N/A	1.83386	chr7:51,052,946-51,059,192	NM_008940	Klk8, kallikrein related-peptidase 8, kallikrein-8|Brain Serine protease 1|protease, serine, 19 (neuropsin), Exhibits serine-type endopeptidase activity. Involved in several processes, including keratinocyte proliferation; negative regulation of axon regeneration; and negative regulation of myelination. Localizes to cytoplasm and extracellular space. Is expressed in several structures, including …	serine-type endopeptidase activity (GO:0004252); extracellular region (GO:0005576); extracellular space (GO:0005615); cytoplasm (GO:0005737); proteolysis (GO:0006508); memory (GO:0007613); cell death (GO:0008219); peptidase activity (GO:0008233); serine-type peptidase activity (GO:0008236); response to wounding (GO:0009611); hydrolase activity (GO:0016787); secretory granule (GO:0030141); negativ…	0.680636	-1.46921	0.286352	0.205291	1	0.577506	-1.73158	0.286352	0.163362	1	0.838127	-1.19314	0.286352	0.247261	1	2.23889	2.23889	0.286352	0.692549	0.0410032	6.65557	6.65557	0.286352	1.83386	0.000932426
SH2D1A	24.0001	0	0	0	8.0001	16	Late (induced)	#N/A	1.83619	chrX:39,855,784-39,875,252	NM_011364	Sh2d1a, SH2 domain containing 1A, SH2 domain-containing protein 1A|Duncan disease homolog|SH2 domain protein 1A|T-cell signal transduction molecule SAP|signaling lymphocytic activation molecule-associated protein, Involved in humoral immune response and positive regulation of natural killer cell mediated cytotoxicity. Predicted to localize to cytoplasm. Is expressed in retina. Used to study X-lin…	adaptive immune response (GO:0002250); immune system process (GO:0002376); protein binding (GO:0005515); cytoplasm (GO:0005737); humoral immune response (GO:0006959); cellular defense response (GO:0006968); cell-cell signaling (GO:0007267); innate immune response (GO:0045087); positive regulation of natural killer cell mediated cytotoxicity (GO:0045954); regulation of immune response (GO:0050776)…	1.76863	1.76863	0.135791	0.257541	1	1.13795	1.13795	0.135791	0.152391	1	0.620085	-1.61268	0.135791	0.0852959	1	8.4475	8.4475	0.135791	1.26022	5.19291e-09	13.8109	13.8109	0.135791	1.83619	6.51628e-06
RASGRP1	24.0001	0	0	0	8.0001	16	Late (induced)	#N/A	1.83928	chr2:117,105,728-117,168,613	NM_011246	Rasgrp1, RAS guanyl releasing protein 1, RAS guanyl-releasing protein 1|calcium and DAG-regulated guanine nucleotide exchange factor II, Predicted to have several functions, including cation binding activity; diacylglycerol binding activity; and guanyl-nucleotide exchange factor activity. Involved in several processes, including activation of GTPase activity; mast cell degranulation; and positive…	cytokine production (GO:0001816); positive regulation of protein phosphorylation (GO:0001934); inflammatory response to antigenic stimulus (GO:0002437); guanyl-nucleotide exchange factor activity (GO:0005085); calcium ion binding (GO:0005509); cytoplasm (GO:0005737); endoplasmic reticulum (GO:0005783); Golgi apparatus (GO:0005794); cytosol (GO:0005829); plasma membrane (GO:0005886); small GTPase …	0.991907	-1.00816	0.375585	0.391092	1	1.17804	1.17804	0.375585	0.434318	1	1.34722	1.34722	0.375585	0.51815	0.973547	3.0465	3.0465	0.375585	1.225	1.38252e-05	5.1751	5.1751	0.375585	1.83928	8.82757e-05
SYNGR1	24.0001	0	0	0	8.0001	16	Late (induced)	#N/A	1.85603	chr15:79,921,763-79,949,931 chr15:79,921,763-79,943,870	NM_009303 NM_207708	Syngr1, synaptogyrin 1, synaptogyrin-1, Involved in cellular response to leukemia inhibitory factor; regulation of long-term neuronal synaptic plasticity; and regulation of short-term neuronal synaptic plasticity. Predicted to localize to integral component of synaptic vesicle membrane and neuromuscular junction. Is expressed in several structures, including adrenal gland; central nervous system;…	protein targeting (GO:0006605); synaptic vesicle (GO:0008021); membrane (GO:0016020); integral component of membrane (GO:0016021); cell junction (GO:0030054); integral component of synaptic vesicle membrane (GO:0030285); synaptic vesicle membrane (GO:0030672); cytoplasmic vesicle (GO:0031410); neuromuscular junction (GO:0031594); regulated exocytosis (GO:0045055); synapse (GO:0045202); regulation…	1.18725	1.18725	0.169323	0.212853	1	1.29838	1.29838	0.169323	0.215215	1	1.39073	1.39073	0.169323	0.242922	0.832562	3.04406	3.04406	0.169323	0.5558	1.42552e-06	11.4724	11.4724	0.169323	1.85603	9.36931e-10
PKIB	24.0001	0	0	0	8.0001	16	Late (induced)	#N/A	1.86382	chr10:57,365,674-57,460,918 chr10:57,351,786-57,460,918 chr10:57,370,786-57,460,918	NM_001039053 NM_008863 NM_001039050 NM_001039051 NM_001039052 NM_001190402	Pkib, protein kinase inhibitor beta, cAMP dependent, testis specific, cAMP-dependent protein kinase inhibitor beta|PKI-beta|protein kinase, cAMP-dependent, catalytic, inhibitor 2, Exhibits cAMP-dependent protein kinase inhibitor activity. Involved in negative regulation of cAMP-dependent protein kinase activity. Predicted to localize to cytoplasm and nucleus. Is expressed in several structures, i…	protein kinase inhibitor activity (GO:0004860); cAMP-dependent protein kinase inhibitor activity (GO:0004862); nucleus (GO:0005634); cytoplasm (GO:0005737); negative regulation of protein kinase activity (GO:0006469); positive regulation of telomere maintenance via telomerase (GO:0032212); positive regulation of telomerase activity (GO:0051973); positive regulation of telomere capping (GO:1904355…	0.705106	-1.41823	0.228247	0.17012	0.958925	0.923679	-1.08263	0.228247	0.206974	1	0.927795	-1.07782	0.228247	0.218149	1	2.65291	2.65291	0.228247	0.652944	9.24443e-07	8.57609	8.57609	0.228247	1.86382	1.09997e-09
IFNG	24.0001	0	0	0	8.0001	16	Late (induced)	#N/A	1.87802	chr10:117,878,102-117,882,948	NM_008337	Ifng, interferon gamma, interferon gamma|IFN-gamma|gamma interferon|interferon 2f, Exhibits cytokine activity. Involved in several processes, including defense response to other organism; positive regulation of cellular metabolic process; and positive regulation of macromolecule metabolic process. Localizes to external side of plasma membrane and extracellular space. Is expressed in colon; liver;…	negative regulation of transcription by RNA polymerase II (GO:0000122); microglial cell activation (GO:0001774); neutrophil apoptotic process (GO:0001781); positive regulation of cytokine production (GO:0001819); positive regulation of protein phosphorylation (GO:0001934); regulation of the force of heart contraction (GO:0002026); adaptive immune response (GO:0002250); macrophage activation invol…	1.82083	1.82083	0.183201	0.351527	1	2.05681	2.05681	0.183201	0.37036	1	2.09233	2.09233	0.183201	0.396176	0.520085	5.66827	5.66827	0.183201	1.1279	9.57283e-07	10.6503	10.6503	0.183201	1.87802	0.000212863
CLEC5A	24.0001	0	0	0	8.0001	16	Late (induced)	#N/A	1.90767	chr6:40,524,896-40,535,804	NM_001038604 NM_021364	Clec5a, C-type lectin domain family 5, member a, C-type lectin domain family 5 member A|C-type (calcium dependent, carbohydrate-recognition domain) lectin, superfamily member 5|C-type lectin superfamily member 5|myeloid DAP12-associating lectin 1|type II transmembrane protein MDL-1, Exhibits virus receptor activity. Involved in several processes, including myeloid cell differentiation; negative r…	virus receptor activity (GO:0001618); positive regulation of cytokine production (GO:0001819); osteoblast development (GO:0002076); immune system process (GO:0002376); protein binding (GO:0005515); cytosol (GO:0005829); plasma membrane (GO:0005886); cell surface (GO:0009986); membrane (GO:0016020); integral component of membrane (GO:0016021); myeloid cell differentiation (GO:0030099); carbohydrat…	0.746093	-1.34032	0.461907	0.36282	1	0.683413	-1.46324	0.461907	0.309214	1	1.11891	1.11891	0.461907	0.530939	1	2.37981	2.37981	0.461907	1.18109	3.92964e-05	4.32813	4.32813	0.461907	1.90767	0.00305236
TMEM185B	24.0001	0	0	0	8.0001	16	Late (induced)	#N/A	1.90797	chr1:121,422,730-121,425,560	NM_146103	Tmem185b, transmembrane protein 185B, transmembrane protein 185B|ee3_2|erythropoietin-induced EST 3-2, Predicted to localize to integral component of membrane. Orthologous to human TMEM185B (transmembrane protein 185B).	molecular_function (GO:0003674); cellular_component (GO:0005575); biological_process (GO:0008150); membrane (GO:0016020); integral component of membrane (GO:0016021)	0.934476	-1.07012	0.557568	0.550705	1	0.685952	-1.45783	0.557568	0.375227	1	0.905184	-1.10475	0.557568	0.519635	1	2.12542	2.12542	0.557568	1.27572	0.000186885	3.59612	3.59612	0.557568	1.90797	0.00205906
DOCK11	24.0001	0	0	0	8.0001	16	Late (induced)	#N/A	1.91034	chrX:33,428,826-33,616,557	NM_001009947	Dock11, dedicator of cytokinesis 11, dedicator of cytokinesis protein 11|ACG|activated Cdc42-associated guanine nucleotide exchange factor|spleen specific 238 kDa protein with PH domain|zizimin-2, Exhibits guanyl-nucleotide exchange factor activity and small GTPase binding activity. Involved in several processes, including marginal zone B cell differentiation; positive regulation of GTPase activi…	B cell homeostasis (GO:0001782); marginal zone B cell differentiation (GO:0002315); guanyl-nucleotide exchange factor activity (GO:0005085); cellular_component (GO:0005575); small GTPase mediated signal transduction (GO:0007264); small GTPase binding (GO:0031267); positive regulation of GTPase activity (GO:0043547); positive regulation of filopodium assembly (GO:0051491)	0.977777	-1.02273	0.439341	0.451766	1	0.770489	-1.29788	0.439341	0.331805	1	0.977138	-1.0234	0.439341	0.440165	1	2.94395	2.94395	0.439341	1.38644	1.28462e-07	4.58799	4.58799	0.439341	1.91034	1.72829e-05
XLR4A	24.0001	0	0	0	8.0001	16	Late (induced)	#N/A	1.91093	chrX:70,319,683-70,327,846	NM_001081642	Xlr4a, X-linked lymphocyte-regulated 4A, Predicted to be involved in meiotic cell cycle and spermatid development. Predicted to localize to synaptonemal complex. Is expressed in hindgut diverticulum and yolk sac. Orthologous to human FAM9B (family with sequence similarity 9 member B) and FAM9C (family with sequence similarity 9 member C).	synaptonemal complex (GO:0000795); molecular_function (GO:0003674); spermatid development (GO:0007286); meiotic cell cycle (GO:0051321)	1.96191	1.96191	0.159379	0.333487	0.953866	1.42222	1.42222	0.159379	0.225166	1	1.71467	1.71467	0.159379	0.2838	0.948178	5.39694	5.39694	0.159379	0.939389	1.30809e-05	12.3572	12.3572	0.159379	1.91093	1.11946e-05
9030617O03RIK	24.0001	0	0	0	8.0001	16	Late (induced)	#N/A	1.92068	chr12:102,017,332-102,110,820	NM_145448	RIKEN cDNA 9030617O03 gene, UPF0317 protein C14orf159 homolog, mitochondrial precursor	mitochondrion (GO:0005739); mitochondrial matrix (GO:0005759); glutamate metabolic process (GO:0006536); lyase activity (GO:0016829); D-glutamate cyclase activity (GO:0047820)	1.45382	1.45382	0.561301	0.863563	0.749777	0.918072	-1.08924	0.561301	0.510126	1	1.35264	1.35264	0.561301	0.783194	0.776157	2.46077	2.46077	0.561301	1.48821	7.06313e-07	3.59506	3.59506	0.561301	1.92068	0.00170395
GZMF	24.0001	0	0	0	8.0001	16	Late (induced)	#N/A	1.93211	chr14:56,824,099-56,830,244	NM_010374	Gzmf, granzyme F, granzyme F|AKA granzyme G|C134|CTL serine protease 3|MCSP3|cytotoxic cell protease 4|cytotoxic serine protease 3|granzyme G, Predicted to have serine-type endopeptidase activity. Predicted to be involved in cytolysis and proteolysis. Predicted to localize to cytoplasm and intracellular membrane-bounded organelle. Is expressed in extraembryonic component; placenta; spongiotrophob…	serine-type endopeptidase activity (GO:0004252); cytoplasm (GO:0005737); proteolysis (GO:0006508); peptidase activity (GO:0008233); serine-type peptidase activity (GO:0008236); hydrolase activity (GO:0016787); cytolysis (GO:0019835); intracellular membrane-bounded organelle (GO:0043231)	4.71281	4.71281	0.0242306	0.132652	0.813453	5.69091	5.69091	0.0242306	0.151662	1	6.45921	6.45921	0.0242306	0.179716	0.212392	29.5491	29.5491	0.0242306	0.869912	8.49798e-11	72.4861	72.4861	0.0242306	1.93211	2.28202e-07
PITPNC1	24.0001	0	0	0	8.0001	16	Late (induced)	#N/A	1.93674	chr11:107,069,205-107,332,034	NM_145823	Pitpnc1, phosphatidylinositol transfer protein, cytoplasmic 1, cytoplasmic phosphatidylinositol transfer protein 1|diabetic nephropathy-related protein|mammalian rdgB homolog beta|retinal degeneration B homolog beta, Exhibits phosphatidylinositol binding activity. Predicted to be involved in phosphatidylinositol metabolic process. Localizes to cytoplasm and nucleus. Is expressed in several struct…	phospholipid transporter activity (GO:0005548); nucleus (GO:0005634); cytoplasm (GO:0005737); lipid transport (GO:0006869); lipid binding (GO:0008289); phosphatidylinositol transporter activity (GO:0008526); phospholipid transport (GO:0015914); phosphatidylinositol binding (GO:0035091); phosphatidylinositol metabolic process (GO:0046488)	1.2545	1.2545	0.602604	0.794771	1	1.08087	1.08087	0.602604	0.63631	1	1.06728	1.06728	0.602604	0.659171	1	2.35374	2.35374	0.602604	1.51779	2.55607e-05	3.38246	3.38246	0.602604	1.93674	0.0011819
KDM6A	24.0001	0	0	0	8.0001	16	Late (induced)	#N/A	1.95195	chrX:17,739,792-17,856,484	NM_009483	Kdm6a, lysine (K)-specific demethylase 6A, lysine-specific demethylase 6A|[histone H3]-trimethyl-L-lysine(27) demethylase 6A|histone demethylase UTX|ubiquitously transcribed TPR protein on the X chromosome|ubiquitously transcribed X chromosome tetratricopeptide repeat protein|ubiquitously transcribed tetratricopeptide repeat gene, X chromosome, Exhibits DNA binding activity; histone demethylase a…	RNA polymerase II proximal promoter sequence-specific DNA binding (GO:0000978); in utero embryonic development (GO:0001701); neural tube closure (GO:0001843); heart morphogenesis (GO:0003007); respiratory system process (GO:0003016); chromatin binding (GO:0003682); protein binding (GO:0005515); nucleus (GO:0005634); nucleoplasm (GO:0005654); chromatin organization (GO:0006325); chromatin remodeli…	1.20721	1.20721	0.683232	0.869753	1	0.884424	-1.13068	0.683232	0.59085	1	0.984931	-1.0153	0.683232	0.69145	1	2.05513	2.05513	0.683232	1.50818	5.81266e-05	3.01074	3.01074	0.683232	1.95195	0.0022609
CD7	24.0001	0	0	0	8.0001	16	Late (induced)	#N/A	1.95229	chr11:120,898,062-120,900,792	NM_009854	Cd7, CD7 antigen, T-cell antigen CD7, Predicted to have signaling receptor activity. Involved in homeostasis of number of cells within a tissue. Predicted to localize to integral component of membrane. Is expressed in several structures, including brain; hemolymphoid system gland; intestine; liver and biliary system; and reproductive system. Orthologous to human CD7 (CD7 molecule).	adaptive immune response (GO:0002250); immune system process (GO:0002376); membrane (GO:0016020); integral component of membrane (GO:0016021); signaling receptor activity (GO:0038023); homeostasis of number of cells within a tissue (GO:0048873)	0.643344	-1.55438	0.20349	0.13716	1	0.406042	-2.4628	0.20349	0.0788292	1	0.75041	-1.3326	0.20349	0.156632	1	6.86545	6.86545	0.20349	1.52182	5.26525e-10	9.90715	9.90715	0.20349	1.95229	2.67762e-05
NLRP3	24.0001	0	0	0	8.0001	16	Late (induced)	#N/A	1.95269	chr11:59,356,187-59,380,458	NM_145827	Nlrp3, NLR family, pyrin domain containing 3, NACHT, LRR and PYD domains-containing protein 3|NACHT/LRR/pyrin domain-containing protein 3|PYRIN-containing APAF1-like protein 1|cold autoinflammatory syndrome 1 protein homolog|cryopyrin|mast cell maturation-associated-inducible protein 1, Exhibits sequence-specific DNA binding activity and transcription factor binding activity. Involved in several …	Golgi membrane (GO:0000139); nucleotide binding (GO:0000166); immune system process (GO:0002376); acute inflammatory response (GO:0002526); negative regulation of acute inflammatory response (GO:0002674); positive regulation of cytokine production involved in immune response (GO:0002720); positive regulation of type 2 immune response (GO:0002830); protein binding (GO:0005515); ATP binding (GO:000…	1.28754	1.28754	0.483448	0.657478	1	1.08011	1.08011	0.483448	0.517171	1	1.53213	1.53213	0.483448	0.762729	0.288393	2.85733	2.85733	0.483448	1.48726	1.31731e-08	4.21602	4.21602	0.483448	1.95269	0.00850276
CABLES1	24.0001	0	0	0	8.0001	16	Late (induced)	#N/A	1.966	chr18:11,997,782-12,104,136	NM_022021 NM_001146287	Cables1, CDK5 and Abl enzyme substrate 1, CDK5 and ABL1 enzyme substrate 1|cdk3-binding protein ik3-1|interactor with CDK3 1|interactor-1 with cdk3, Involved in nervous system development. Predicted to localize to cytosol and nucleoplasm. Is expressed in several structures, including central nervous system; genitourinary system; liver; retina; and vibrissa. Orthologous to human CABLES1 (Cdk5 and …	G1/S transition of mitotic cell cycle (GO:0000082); protein binding (GO:0005515); nucleus (GO:0005634); nucleoplasm (GO:0005654); cytoplasm (GO:0005737); cytosol (GO:0005829); cell cycle (GO:0007049); nervous system development (GO:0007399); cell projection (GO:0042995); cell division (GO:0051301); regulation of cell cycle (GO:0051726)	0.724521	-1.38022	0.146311	0.111587	1	0.994427	-1.0056	0.146311	0.142688	1	1.22518	1.22518	0.146311	0.18488	1	3.42457	3.42457	0.146311	0.54091	3.86488e-06	14.0872	14.0872	0.146311	1.966	4.97693e-08
CIITA	24.0001	0	0	0	8.0001	16	Late (induced)	#N/A	1.9687	chr16:10,488,270-10,527,733 chr16:10,489,873-10,527,733 chr16:10,480,164-10,527,733	NM_007575 NM_001243760 NM_001243761 NM_001302618 NM_001302619	Ciita, class II transactivator, MHC class II transactivator, Predicted to have activating transcription factor binding activity; protein C-terminus binding activity; and transcription regulatory region sequence-specific DNA binding activity. Involved in negative regulation of transcription, DNA-templated; positive regulation of transcription by RNA polymerase II; and response to interferon-gamma.…	negative regulation of transcription by RNA polymerase II (GO:0000122); nucleotide binding (GO:0000166); transcription regulatory region sequence-specific DNA binding (GO:0000976); protein binding (GO:0005515); ATP binding (GO:0005524); GTP binding (GO:0005525); nucleus (GO:0005634); nucleoplasm (GO:0005654); cytosol (GO:0005829); regulation of transcription, DNA-templated (GO:0006355); inflammat…	0.915922	-1.0918	0.621005	0.596799	1	0.609359	-1.64107	0.621005	0.373187	1	0.599564	-1.66788	0.621005	0.380645	0.495825	2.96541	2.96541	0.621005	1.9687	1.87347e-06	3.33296	3.33296	0.621005	1.95602	0.00263249
TLR4	24.0001	0	0	0	8.0001	16	Late (induced)	#N/A	1.97755	chr4:66,488,844-66,503,830	NM_021297	Tlr4, toll-like receptor 4, toll-like receptor 4|Toll like receptor 4|lipopolysaccharide response, Exhibits lipopolysaccharide immune receptor activity. Involved in several processes, including regulation of cytokine production; regulation of intracellular signal transduction; and response to bacterium. Localizes to plasma membrane and receptor complex. Predicted to colocalize with membrane raft.…	activation of MAPK activity (GO:0000187); lipopolysaccharide binding (GO:0001530); microglial cell activation (GO:0001774); lipopolysaccharide receptor activity (GO:0001875); phagocytic cup (GO:0001891); activation of innate immune response (GO:0002218); toll-like receptor signaling pathway (GO:0002224); B cell proliferation involved in immune response (GO:0002322); immune system process (GO:0002…	1.13012	1.13012	0.720599	0.855223	1	1.02072	1.02072	0.720599	0.723799	1	1.50837	1.50837	0.720599	1.11309	0.507928	2.14716	2.14716	0.720599	1.65473	0.00185063	2.89049	2.89049	0.720599	1.97755	0.0185013
SH2D2A	24.0001	0	0	0	8.0001	16	Late (induced)	#N/A	1.98587	chr3:87,650,676-87,659,644	NM_021309 NM_001025571	Sh2d2a, SH2 domain containing 2A, SH2 domain-containing protein 2A|Lck-associated adapter protein|Rlk/Itk-binding protein|SH2 domain protein 2A|T cell-specific adapter protein|p56Lck-associated adapter protein, Predicted to have protein-macromolecule adaptor activity. Involved in cell population proliferation. Predicted to localize to cytoplasm and plasma membrane. Human ortholog(s) of this gene …	protein binding (GO:0005515); cytoplasm (GO:0005737); plasma membrane (GO:0005886); cell proliferation (GO:0008283); membrane (GO:0016020); SH3 domain binding (GO:0017124); protein binding, bridging (GO:0030674)	1.11052	1.11052	0.331088	0.387294	1	0.941391	-1.06226	0.331088	0.306633	1	1.02386	1.02386	0.331088	0.347986	1	5.5813	5.5813	0.331088	1.98587	4.87373e-21	4.82641	4.82641	0.331088	1.51868	0.000120062
PRKCB	24.0001	0	0	0	8.0001	16	Late (induced)	#N/A	1.99178	chr7:129,432,638-129,777,915	NM_008855	Prkcb, protein kinase C, beta, protein kinase C beta type|protein kinase C beta-II|protein kinase C, beta 1, Exhibits calcium channel regulator activity and protein kinase C activity. Involved in several processes, including modulation of chemical synaptic transmission; positive regulation of NF-kappaB transcription factor activity; and positive regulation of signal transduction. Localizes to sev…	nucleotide binding (GO:0000166); response to hypoxia (GO:0001666); adaptive immune response (GO:0002250); immune system process (GO:0002376); chromatin binding (GO:0003682); protein kinase activity (GO:0004672); protein serine/threonine kinase activity (GO:0004674); protein kinase C activity (GO:0004697); calcium-dependent protein kinase C activity (GO:0004698); protein kinase C binding (GO:00050…	1.19838	1.19838	0.516565	0.65175	1	1.00787	1.00787	0.516565	0.512369	1	1.01792	1.01792	0.516565	0.539645	1	2.4394	2.4394	0.516565	1.34982	9.08283e-07	4.07074	4.07074	0.516565	1.99178	1.07888e-05
SLC43A3	24.0001	0	0	0	8.0001	16	Late (induced)	#N/A	1.99806	chr2:84,776,802-84,798,666	NM_021398	Slc43a3, solute carrier family 43, member 3, solute carrier family 43 member 3|embryonic epithelia gene 1 protein|embryonic epithelial gene 1|selectively expressed in embryonic epithelia protein-1, Predicted to be involved in transmembrane transport. Predicted to localize to integral component of membrane. Is expressed in several structures, including central nervous system; genitourinary system;…	membrane (GO:0016020); integral component of membrane (GO:0016021); transmembrane transporter activity (GO:0022857); transmembrane transport (GO:0055085)	1.00713	1.00713	0.589138	0.62598	1	0.961413	-1.04014	0.589138	0.557316	1	0.954299	-1.04789	0.589138	0.578159	1	2.00845	2.00845	0.589138	1.27253	0.00153235	3.56695	3.56695	0.589138	1.99806	0.00323262
MEG3	24.0001	0	0	0	8.0001	16	Late (induced)	#N/A	2.08393	chr12:110,779,205-110,809,939 chr12:110,779,205-110,806,860 chr12:110,783,607-110,806,860	NR_027651 NR_027652 NR_003633	Meg3, maternally expressed 3, GTL2, imprinted maternally expressed untranslated mRNA|gene trap locus 2|maternally expressed gene 3	in utero embryonic development (GO:0001701); liver development (GO:0001889); DNA methylation (GO:0006306); skeletal muscle tissue development (GO:0007519); determination of adult lifespan (GO:0008340); post-embryonic development (GO:0009791); multicellular organism growth (GO:0035264); lung alveolus development (GO:0048286); SMAD protein signal transduction (GO:0060395); genetic imprinting (GO:00…	0.958956	-1.0428	0.20008	0.203182	1	0.909688	-1.09928	0.20008	0.179601	1	0.907727	-1.10165	0.20008	0.187393	1	2.14153	2.14153	0.20008	0.461932	3.76416e-05	10.9349	10.9349	0.20008	2.08393	9.80303e-19
GM156	24.0001	0	0	0	8.0001	16	Late (induced)	#N/A	2.09964	chr6:129,716,664-129,725,867	NM_001014997	predicted gene 156, killer cell lectin-like receptor subfamily H, member 1	(1->3)-beta-D-glucan binding (GO:0001872); antigen binding (GO:0003823); phagocytosis, recognition (GO:0006910); positive regulation of cell proliferation (GO:0008284); cell surface (GO:0009986); membrane (GO:0016020); detection of fungus (GO:0016046); positive regulation of cell migration (GO:0030335); detection of molecule of fungal origin (GO:0032491); pattern recognition receptor activity (GO…	1.40811	1.40812	0.227024	0.338576	1	0.827363	-1.20866	0.227024	0.183003	1	0.953958	-1.04826	0.227024	0.221402	1	7.683	7.683	0.227024	1.90835	1.73935e-09	9.60612	9.60612	0.227024	2.09964	0.00733548
ZFP362	24.0001	0	0	0	8.0001	16	Late (induced)	#N/A	2.10043	chr4:128,450,328-128,483,356	NM_001081098	Zfp362, zinc finger protein 362, Predicted to have DNA-binding transcription factor activity and RNA polymerase II cis-regulatory region sequence-specific DNA binding activity. Predicted to be involved in regulation of transcription by RNA polymerase II. Orthologous to human ZNF362 (zinc finger protein 362).	RNA polymerase II proximal promoter sequence-specific DNA binding (GO:0000978); DNA binding transcription factor activity (GO:0003700); regulation of transcription by RNA polymerase II (GO:0006357)	1.17822	1.17822	0.44298	0.550898	1	0.889918	-1.1237	0.44298	0.386572	1	1.32163	1.32163	0.44298	0.60228	0.989351	2.95971	2.95971	0.44298	1.4108	4.34439e-08	4.98562	4.98562	0.44298	2.10043	8.98746e-05
ARHGEF6	24.0001	0	0	0	8.0001	16	Late (induced)	#N/A	2.11603	chrX:54,484,661-54,591,906	NM_152801	Arhgef6, Rac/Cdc42 guanine nucleotide exchange factor (GEF) 6, rho guanine nucleotide exchange factor 6|Rac/Cdc42 guanine exchange factor (GEF) 6|alpha PIX Rho GTPase guanine nucleotide exchange factor|rac/Cdc42 guanine nucleotide exchange factor 6, Predicted to have guanyl-nucleotide exchange factor activity. Involved in lamellipodium assembly. Localizes to cell-cell junction and lamellipodium. …	guanyl-nucleotide exchange factor activity (GO:0005085); protein binding (GO:0005515); cell-cell junction (GO:0005911); lamellipodium (GO:0030027); lamellipodium assembly (GO:0030032); intracellular signal transduction (GO:0035556); cell projection (GO:0042995)	1.00754	1.00754	0.5103	0.542229	1	0.746606	-1.33939	0.5103	0.376853	1	0.934335	-1.07028	0.5103	0.490075	1	3.14698	3.14698	0.5103	1.72601	9.43334e-12	4.36458	4.36458	0.5103	2.11603	4.55709e-05
CCDC102A	24.0001	0	0	0	8.0001	16	Late (induced)	#N/A	2.13082	chr8:97,426,768-97,441,998	NM_001033533	Ccdc102a, coiled-coil domain containing 102A, coiled-coil domain-containing protein 102A, Predicted to have motor activity. Predicted to localize to myosin complex. Orthologous to human CCDC102A (coiled-coil domain containing 102A).	molecular_function (GO:0003674); motor activity (GO:0003774); cellular_component (GO:0005575); biological_process (GO:0008150); myosin complex (GO:0016459)	0.671984	-1.48813	0.492818	0.351034	0.98322	0.85244	-1.1731	0.492818	0.414865	1	0.774075	-1.29186	0.492818	0.394026	1	2.44216	2.44216	0.492818	1.29896	8.02873e-05	4.53075	4.53075	0.492818	2.13082	0.000469191
RASAL3	24.0001	0	0	0	8.0001	16	Late (induced)	#N/A	2.13765	chr17:32,527,605-32,540,526	NM_178785	Rasal3, RAS protein activator like 3, RAS protein activator like-3, Predicted to have identical protein binding activity. Predicted to be involved in negative regulation of Ras protein signal transduction and positive regulation of NK T cell proliferation. Predicted to localize to cytoplasm and cytoplasmic side of membrane. Is expressed in thymus primordium. Orthologous to human RASAL3 (RAS prote…	GTPase activator activity (GO:0005096); cytoplasm (GO:0005737); signal transduction (GO:0007165); identical protein binding (GO:0042802); regulation of GTPase activity (GO:0043087); negative regulation of Ras protein signal transduction (GO:0046580); positive regulation of NK T cell proliferation (GO:0051142); cytoplasmic side of membrane (GO:0098562)	1.11179	1.11179	0.416503	0.488161	1	0.810276	-1.23415	0.416503	0.332444	1	1.13411	1.13411	0.416503	0.48543	1	4.5202	4.5202	0.416503	2.02484	2.1726e-12	5.40089	5.40089	0.416503	2.13765	1.47972e-05
ZDHHC14	24.0001	0	0	0	8.0001	16	Late (induced)	#N/A	2.14293	chr17:5,492,599-5,753,891	NM_146073	Zdhhc14, zinc finger, DHHC domain containing 14, palmitoyltransferase ZDHHC14|probable palmitoyltransferase ZDHHC14|DHHC domain-containing cysteine-rich protein 14|DHHC-14|NEW1 domain containing protein|zinc finger DHHC domain-containing protein 14, Predicted to have protein-cysteine S-palmitoyltransferase activity. Predicted to be involved in peptidyl-L-cysteine S-palmitoylation and protein targ…	endoplasmic reticulum (GO:0005783); Golgi apparatus (GO:0005794); protein targeting to membrane (GO:0006612); membrane (GO:0016020); integral component of membrane (GO:0016021); palmitoyltransferase activity (GO:0016409); transferase activity (GO:0016740); transferase activity, transferring acyl groups (GO:0016746); peptidyl-L-cysteine S-palmitoylation (GO:0018230); protein palmitoylation (GO:001…	0.863628	-1.15791	0.22482	0.205093	1	0.483044	-2.0702	0.22482	0.105863	0.838919	1.00223	1.00223	0.22482	0.232151	1	2.62482	2.62482	0.22482	0.635867	0.000343398	9.97552	9.97552	0.22482	2.14293	4.70603e-08
NFKBID	24.0001	0	0	0	8.0001	16	Late (induced)	#N/A	2.1443	chr7:31,208,322-31,213,765	NM_172142	Nfkbid, nuclear factor of kappa light polypeptide gene enhancer in B cells inhibitor, delta, NF-kappa-B inhibitor delta, Exhibits NF-kappaB binding activity. Involved in several processes, including T cell receptor signaling pathway; positive regulation of thymocyte apoptotic process; and regulation of T cell differentiation. Localizes to nucleus. Orthologous to human NFKBID (NFKB inhibitor delta…	protein binding (GO:0005515); nucleus (GO:0005634); inflammatory response (GO:0006954); regulation of gene expression (GO:0010468); negative regulation of NF-kappaB transcription factor activity (GO:0032088); negative regulation of T cell differentiation in thymus (GO:0033085); negative regulation of I-kappaB kinase/NF-kappaB signaling (GO:0043124); T cell receptor signaling pathway (GO:0050852);…	0.87592	-1.14166	0.42674	0.396761	1	0.894033	-1.11853	0.42674	0.376317	1	1.18344	1.18344	0.42674	0.522094	1	3.11716	3.11716	0.42674	1.43783	1.10549e-06	5.257	5.257	0.42674	2.1443	0.000586228
SPON1	24.0001	0	0	0	8.0001	16	Late (induced)	#N/A	2.14803	chr7:120,909,511-121,186,889	NM_145584	Spon1, spondin 1, (f-spondin) extracellular matrix protein, spondin-1|F-spondin, Exhibits LBD domain binding activity. Involved in positive regulation of protein binding activity; positive regulation of protein processing; and regulation of amyloid precursor protein catabolic process. Localizes to collagen-containing extracellular matrix. Is expressed in aorta; jaw bone; nervous system; and senso…	extracellular matrix structural constituent (GO:0005201); protein binding (GO:0005515); extracellular region (GO:0005576); cell adhesion (GO:0007155); positive regulation of protein processing (GO:0010954); extracellular matrix (GO:0031012); positive regulation of protein binding (GO:0032092); metal ion binding (GO:0046872); LBD domain binding (GO:0050693); collagen-containing extracellular matri…	1.17597	1.17597	0.50824	0.631582	1	0.7346	-1.36128	0.50824	0.368349	1	0.744686	-1.34285	0.50824	0.389614	0.643127	2.61475	2.61475	0.50824	1.42941	3.32269e-09	4.44411	4.44411	0.50824	2.14803	3.9191e-06
SNTA1	24.0001	0	0	0	8.0001	16	Late (induced)	#N/A	2.14864	chr2:154,202,049-154,233,820	NM_009228	Snta1, syntrophin, acidic 1, alpha-1-syntrophin|59 kDa dystrophin-associated protein A1 acidic component 1|alpha1-syntrophin|syntrophin-1, Exhibits ion channel binding activity. Involved in neuromuscular junction development and regulation of vasoconstriction by circulating norepinephrine. Localizes to postsynaptic membrane and sarcolemma. Human ortholog(s) of this gene implicated in long QT synd…	regulation of heart rate (GO:0002027); regulation of vasoconstriction by circulating norepinephrine (GO:0003117); actin binding (GO:0003779); structural molecule activity (GO:0005198); protein binding (GO:0005515); calmodulin binding (GO:0005516); intracellular (GO:0005622); cytoplasm (GO:0005737); cytoskeleton (GO:0005856); plasma membrane (GO:0005886); neuromuscular junction development (GO:000…	0.910844	-1.09788	0.320499	0.30888	1	0.665603	-1.5024	0.320499	0.208757	1	0.901187	-1.10965	0.320499	0.297265	1	2.37802	2.37802	0.320499	0.82032	0.00758857	7.02277	7.02277	0.320499	2.14864	9.3975e-06
B3GALNT1	24.0001	0	0	0	8.0001	16	Late (induced)	#N/A	2.14937	chr3:69,377,840-69,402,882	NM_020026	B3galnt1, UDP-GalNAc:betaGlcNAc beta 1,3-galactosaminyltransferase, polypeptide 1, UDP-GalNAc:beta-1,3-N-acetylgalactosaminyltransferase 1|Brainiac 1|Globoside blood group|Mbrn 1|UDP-Gal:betaGlcNAc beta 1,3-galactosyltransferase III|UDP-Gal:betaGlcNAc beta 1,3-galactosyltransferase, polypeptide 3|UDP-N-acetylgalactosamine:globotriaosylceramide beta-1,3-N-acetylgalactosaminyltransferase|b3Gal-T3|b…	Golgi apparatus (GO:0005794); protein glycosylation (GO:0006486); acetylglucosaminyltransferase activity (GO:0008375); acetylgalactosaminyltransferase activity (GO:0008376); UDP-galactose:beta-N-acetylglucosamine beta-1,3-galactosyltransferase activity (GO:0008499); N-acetyllactosaminide beta-1,3-N-acetylglucosaminyltransferase activity (GO:0008532); oligosaccharide biosynthetic process (GO:00093…	1.67166	1.67166	0.264239	0.466975	0.793586	1.38169	1.38169	0.264239	0.358304	1	1.88848	1.88848	0.264239	0.514242	0.240434	3.81578	3.81578	0.264239	1.08777	8.4495e-08	8.52962	8.52962	0.264239	2.14937	1.86308e-06
GM13710	24.0001	0	0	0	8.0001	16	Late (induced)	#N/A	2.15403	chr2:84,340,904-84,347,030	NR_046046	Gm13710, predicted gene 13710	molecular_function (GO:0003674); cellular_component (GO:0005575); biological_process (GO:0008150)	1.28846	1.28846	0.213602	0.291182	1	0.641787	-1.55815	0.213602	0.132435	1	0.959508	-1.0422	0.213602	0.210787	1	4.38555	4.38555	0.213602	1.01765	0.000279683	10.4788	10.4788	0.213602	2.15403	7.37223e-05
GIMAP8	24.0001	0	0	0	8.0001	16	Late (induced)	#N/A	2.19728	chr6:48,597,359-48,610,874 chr6:48,597,359-48,610,872 chr6:48,597,232-48,610,874	NM_212486 NM_001077410 NM_001286629	Gimap8, GTPase, IMAP family member 8, GTPase IMAP family member 8|immune-associated nucleotide-binding protein 9|immunity-associated protein 8, Predicted to have GTP binding activity. Involved in regulation of T cell apoptotic process. Predicted to localize to cytosol. Is expressed in several structures, including alimentary system; brain; cardiovascular system; genitourinary system; and immune s…	nucleotide binding (GO:0000166); GTP binding (GO:0005525); cytoplasm (GO:0005737); mitochondrion (GO:0005739); endoplasmic reticulum (GO:0005783); Golgi apparatus (GO:0005794); cytosol (GO:0005829); regulation of T cell apoptotic process (GO:0070232)	0.813869	-1.2287	0.401891	0.344347	1	0.861207	-1.16116	0.401891	0.339912	1	1.22171	1.22171	0.401891	0.504593	1	2.94861	2.94861	0.401891	1.27412	6.68288e-07	5.76437	5.76437	0.401891	2.19728	2.46261e-05
CFH	24.0001	0	0	0	8.0001	16	Late (induced)	#N/A	2.19764	chr1:141,982,431-142,079,988	NM_009888	Cfh, complement component factor h, complement factor H|complement factor H related protein 3A4/5G4|protein beta-1-H, Exhibits complement component C3b binding activity and heparin binding activity. Involved in several processes, including animal organ development; complement activation; and vasculature development. Localizes to several cellular components, including axon; external side of plasma…	angiogenesis (GO:0001525); neutrophil homeostasis (GO:0001780); kidney development (GO:0001822); complement component C3b binding (GO:0001851); activation of membrane attack complex (GO:0001905); response to dietary excess (GO:0002021); organ or tissue specific immune response (GO:0002251); immune system process (GO:0002376); immune complex clearance (GO:0002434); retinal pigment epithelium devel…	1.50597	1.50597	0.244393	0.389365	0.813453	0.676566	-1.47805	0.244393	0.162215	1	0.807443	-1.23848	0.244393	0.203096	1	2.28749	2.28749	0.244393	0.603025	0.000974772	9.42655	9.42655	0.244393	2.19764	2.47283e-09
P2RY14	24.0001	0	0	0	8.0001	16	Late (induced)	#N/A	2.21234	chr3:58,918,544-58,935,040 chr3:58,918,544-58,935,250 chr3:58,918,544-58,936,384 chr3:58,918,544-58,957,414 chr3:58,918,544-58,934,684	NM_133200 NM_001008497 NM_001287119 NM_001287120 NM_001287121 NM_001287122 NM_001287123 NM_001287124	P2ry14, purinergic receptor P2Y, G-protein coupled, 14, P2Y purinoceptor 14|G-protein coupled receptor 105|UDP-glucose receptor, Predicted to have G protein-coupled purinergic nucleotide receptor activity. Involved in hematopoietic stem cell homeostasis. Predicted to localize to integral component of membrane and plasma membrane. Orthologous to human P2RY14 (purinergic receptor P2Y14).	G-protein coupled receptor activity (GO:0004930); plasma membrane (GO:0005886); immune response (GO:0006955); signal transduction (GO:0007165); G-protein coupled receptor signaling pathway (GO:0007186); membrane (GO:0016020); integral component of membrane (GO:0016021); G-protein coupled purinergic nucleotide receptor activity (GO:0045028); hematopoietic stem cell homeostasis (GO:0061484)	1.63694	1.63694	0.470948	0.814872	0.704911	1.17541	1.17541	0.470948	0.543431	1	1.83918	1.83918	0.470948	0.892686	0.170441	4.36133	4.36133	0.470948	2.21234	5.10531e-16	4.13947	4.13947	0.470948	1.85769	0.00420135
OLFML2B	24.0001	0	0	0	8.0001	16	Late (induced)	#N/A	2.22254	chr1:172,574,662-172,612,920	NM_177068	Olfml2b, olfactomedin-like 2B, olfactomedin-like protein 2B|photomedin-2, Exhibits extracellular matrix binding activity and identical protein binding activity. Involved in extracellular matrix organization. Localizes to extracellular matrix. Is expressed in several structures, including alimentary system; embryo mesenchyme; limb; nervous system; and skeleton. Orthologous to human OLFML2B (olfact…	extracellular region (GO:0005576); extracellular matrix organization (GO:0030198); extracellular matrix (GO:0031012); identical protein binding (GO:0042802); extracellular matrix binding (GO:0050840)	1.19277	1.19277	0.509408	0.641315	1	1.14648	1.14648	0.509408	0.573656	1	1.2082	1.2082	0.509408	0.63314	1	2.23409	2.23409	0.509408	1.22414	0.000117523	4.58581	4.58581	0.509408	2.22254	0.000184698
RIAN	24.0001	0	0	0	8.0001	16	Late (induced)	#N/A	2.23062	chr12:110,842,154-110,899,921	NR_028261	Rian, RNA imprinted and accumulated in nucleus	epithelial to mesenchymal transition (GO:0001837); molecular_function (GO:0003674); nucleus (GO:0005634); negative regulation of cell proliferation (GO:0008285); negative regulation of Notch signaling pathway (GO:0045746); negative regulation of hepatic stellate cell activation (GO:2000490)	1.40246	1.40246	0.295048	0.437883	0.956137	0.658469	-1.51867	0.295048	0.190546	1	0.858382	-1.16498	0.295048	0.260826	1	2.04265	2.04265	0.295048	0.649953	0.00359768	7.92195	7.92195	0.295048	2.23062	2.43997e-07
GIMAP7	24.0001	0	0	0	8.0001	16	Late (induced)	#N/A	2.23078	chr6:48,668,619-48,674,635	NM_146167	Gimap7, GTPase, IMAP family member 7, GTPase, IMAP family member 7|immune associated nucleotide 3, Predicted to have GTP binding activity; GTPase activity; and protein homodimerization activity. Predicted to be involved in GTP metabolic process. Predicted to localize to Golgi apparatus; cytosol; and lipid droplet. Orthologous to human GIMAP7 (GTPase, IMAP family member 7).	GTPase activity (GO:0003924); GTP binding (GO:0005525); Golgi apparatus (GO:0005794); lipid droplet (GO:0005811); cytosol (GO:0005829); identical protein binding (GO:0042802); protein homodimerization activity (GO:0042803); intracellular membrane-bounded organelle (GO:0043231); GTP metabolic process (GO:0046039)	0.964599	-1.0367	0.297115	0.301217	1	0.746251	-1.34003	0.297115	0.215828	1	1.08224	1.08224	0.297115	0.330905	1	5.3205	5.3205	0.297115	1.70795	7.01378e-10	7.8482	7.8482	0.297115	2.23078	3.96991e-05
APH1C	24.0001	0	0	0	8.0001	16	Late (induced)	#N/A	2.23188	chr9:66,662,800-66,682,513	NM_026674	Aph1c, aph1 homolog C, gamma secretase subunit, putative gamma-secretase subunit APH-1C|anterior pharynx defective 1b|anterior pharynx defective 1c homolog, Exhibits protein-glycine ligase activity. Involved in several processes, including chemical synaptic transmission; prepulse inhibition; and proteolysis. Predicted to localize to endoplasmic reticulum; gamma-secretase complex; and integral com…	metanephros development (GO:0001656); synaptic transmission, dopaminergic (GO:0001963); endoplasmic reticulum (GO:0005783); plasma membrane (GO:0005886); membrane protein ectodomain proteolysis (GO:0006509); Notch signaling pathway (GO:0007219); Notch receptor processing (GO:0007220); short-term memory (GO:0007614); membrane (GO:0016020); integral component of membrane (GO:0016021); protein proce…	1.11032	1.11032	0.389366	0.455025	1	0.847575	-1.17984	0.389366	0.321891	1	1.06972	1.06972	0.389366	0.427351	1	2.64793	2.64793	0.389366	1.10534	4.12955e-06	6.03144	6.03144	0.389366	2.23188	8.8777e-07
PDCD1LG2	24.0001	0	0	0	8.0001	16	Late (induced)	#N/A	2.23997	chr19:29,485,408-29,547,417	NM_021396	Pdcd1lg2, programmed cell death 1 ligand 2, programmed cell death 1 ligand 2|PD-1 ligand 2|PDCD1 ligand 2|butyrophilin B7-DC|butyrophilin-like protein|programmed death ligand 2, Involved in negative regulation of T cell proliferation and positive regulation of T cell proliferation. Predicted to localize to external side of plasma membrane. Is expressed in several structures, including alimentary …	adaptive immune response (GO:0002250); immune system process (GO:0002376); protein binding (GO:0005515); plasma membrane (GO:0005886); immune response (GO:0006955); cell surface receptor signaling pathway (GO:0007166); external side of plasma membrane (GO:0009897); membrane (GO:0016020); integral component of membrane (GO:0016021); T cell costimulation (GO:0031295); negative regulation of interfe…	0.673428	-1.48494	0.330394	0.232001	1	1.03942	1.03942	0.330394	0.337228	1	1.22625	1.22625	0.330394	0.412923	1	4.43284	4.43284	0.330394	1.56189	8.62726e-05	7.19857	7.19857	0.330394	2.23997	0.000433947
PVRL4	24.0001	0	0	0	8.0001	16	Late (induced)	#N/A	2.24047	chr1:173,300,303-173,318,418	NM_001122680 NM_027893	Poliovirus receptor-related 4, nectin-4 isoform b precursor;nectin-4 isoform a precursor	plasma membrane (GO:0005886); adherens junction (GO:0005912); cell adhesion (GO:0007155); homophilic cell adhesion via plasma membrane adhesion molecules (GO:0007156); heterophilic cell-cell adhesion via plasma membrane cell adhesion molecules (GO:0007157); membrane (GO:0016020); integral component of membrane (GO:0016021); cell junction (GO:0030054); identical protein binding (GO:0042802); viral…	0.999083	-1.00092	0.513425	0.541418	1	1.03155	1.03155	0.513425	0.525441	1	1.44044	1.44044	0.513425	0.761203	0.722529	2.16677	2.16677	0.513425	1.19633	8.95857e-05	4.59331	4.59331	0.513425	2.24047	8.90844e-05
GNPDA2	24.0001	0	0	0	8.0001	16	Late (induced)	#N/A	2.25689	chr5:69,966,240-69,983,524	NM_001038015	Gnpda2, glucosamine-6-phosphate deaminase 2, glucosamine-6-phosphate isomerase 2|GNPDA 2|glcN6P deaminase 2|oscillin, Predicted to have glucosamine-6-phosphate deaminase activity and identical protein binding activity. Predicted to be involved in UDP-N-acetylglucosamine biosynthetic process and amino sugar catabolic process. Predicted to localize to cytoplasm. Is expressed in several structures, …	glucosamine-6-phosphate deaminase activity (GO:0004342); cytoplasm (GO:0005737); carbohydrate metabolic process (GO:0005975); glucosamine catabolic process (GO:0006043); N-acetylglucosamine metabolic process (GO:0006044); N-acetylglucosamine catabolic process (GO:0006046); UDP-N-acetylglucosamine biosynthetic process (GO:0006048); hydrolase activity (GO:0016787); N-acetylneuraminate catabolic pro…	1.156	1.156	0.308529	0.377175	1	1.28234	1.28234	0.308529	0.389117	1	1.37122	1.37122	0.308529	0.43683	1	3.15071	3.15071	0.308529	1.05093	8.84378e-06	7.65678	7.65678	0.308529	2.25689	8.50736e-06
SLC7A2	24.0001	0	0	0	8.0001	16	Late (induced)	#N/A	2.25743	chr8:41,947,720-42,007,424	NM_007514 NM_001044740	Slc7a2, solute carrier family 7 (cationic amino acid transporter, y+ system), member 2, cationic amino acid transporter 2|T-cell early activation protein|amino acid transporter, cationic 2 (low affinity)|cationic amino acid transporter 2A|cationic amino acid transporter 2B|low affinity cationic amino acid transporter 2|solute carrier family 7 member 2, Exhibits amino acid transmembrane transporte…	L-ornithine transmembrane transporter activity (GO:0000064); nitric oxide production involved in inflammatory response (GO:0002537); high-affinity arginine transmembrane transporter activity (GO:0005289); high-affinity lysine transmembrane transporter activity (GO:0005292); plasma membrane (GO:0005886); nitric oxide biosynthetic process (GO:0006809); amino acid transport (GO:0006865); amino acid …	1.18674	1.18674	0.0988613	0.123682	1	1.15166	1.15166	0.0988613	0.112182	1	0.993731	-1.00631	0.0988613	0.101009	1	2.62529	2.62529	0.0988613	0.279522	0.000127909	24.1578	24.1578	0.0988613	2.25743	1.65406e-12
E230029C05RIK	24.0001	0	0	0	8.0001	16	Late (induced)	#N/A	2.26184	chr7:97,177,668-97,197,581	NR_110364 NR_110365	E230029C05Rik, RIKEN cDNA E230029C05 gene	molecular_function (GO:0003674); cellular_component (GO:0005575); biological_process (GO:0008150)	0.850312	-1.17604	0.496484	0.444797	1	0.848384	-1.17871	0.496484	0.412766	1	0.452409	-2.21039	0.496484	0.229129	0.398633	3.28672	3.28672	0.496484	1.76044	2.15956e-05	4.79455	4.79455	0.496484	2.26184	0.0085081
ZAP70	24.0001	0	0	0	8.0001	16	Late (induced)	#N/A	2.26705	chr1:36,818,642-36,839,665 chr1:36,821,359-36,839,665 chr1:36,823,778-36,839,665 chr1:36,835,828-36,839,665	NM_009539 NM_001289612 NM_001289765 NM_001289766	Zap70, zeta-chain (TCR) associated protein kinase, tyrosine-protein kinase ZAP-70|70 kDa zeta-chain associated protein|syk-related tyrosine kinase, Exhibits ATP binding activity; phosphotyrosine residue binding activity; and protein tyrosine kinase activity. Involved in several processes, including T cell selection; positive regulation of alpha-beta T cell activation; and protein phosphorylation.…	nucleotide binding (GO:0000166); immunological synapse (GO:0001772); phosphotyrosine residue binding (GO:0001784); adaptive immune response (GO:0002250); immune system process (GO:0002376); protein kinase activity (GO:0004672); protein tyrosine kinase activity (GO:0004713); non-membrane spanning protein tyrosine kinase activity (GO:0004715); signaling receptor binding (GO:0005102); protein bindin…	1.0792	1.0792	0.35134	0.400937	1	0.74502	-1.34225	0.35134	0.256775	1	0.993915	-1.00612	0.35134	0.359769	1	4.94238	4.94238	0.35134	1.8754	2.30761e-13	6.77157	6.77157	0.35134	2.26705	4.86664e-06
SGK3	24.0001	0	0	0	8.0001	16	Late (induced)	#N/A	2.27137	chr1:9,788,210-9,892,649 chr1:9,838,361-9,892,649	NM_177547 NM_133220 NM_001037759	Sgk3, serum/glucocorticoid regulated kinase 3, serine/threonine-protein kinase Sgk3|cytokine-independent survival kinase, Exhibits protein serine/threonine kinase activity. Involved in negative regulation of extrinsic apoptotic signaling pathway in absence of ligand. Localizes to cytoplasmic vesicle. Is expressed in several structures, including alimentary system; brain; genitourinary system; res…	nucleotide binding (GO:0000166); protein kinase activity (GO:0004672); protein serine/threonine kinase activity (GO:0004674); ATP binding (GO:0005524); nucleoplasm (GO:0005654); endosome (GO:0005768); protein phosphorylation (GO:0006468); potassium channel regulator activity (GO:0015459); kinase activity (GO:0016301); phosphorylation (GO:0016310); transferase activity (GO:0016740); peptidyl-serin…	0.915427	-1.09239	0.620671	0.599794	1	0.764638	-1.30781	0.620671	0.4688	1	1.01973	1.01973	0.620671	0.651319	1	2.29139	2.29139	0.620671	1.52928	1.68302e-07	3.85041	3.85041	0.620671	2.27137	3.96875e-05
GBGT1	24.0001	0	0	0	8.0001	16	Late (induced)	#N/A	2.29547	chr2:28,352,410-28,360,935	NM_139197	Gbgt1, globoside alpha-1,3-N-acetylgalactosaminyltransferase 1, globoside alpha-1,3-N-acetylgalactosaminyltransferase 1|forssman glycolipid synthase|forssman glycolipid synthetase, Exhibits globoside alpha-N-acetylgalactosaminyltransferase activity. Predicted to be involved in lipid glycosylation. Predicted to localize to Golgi apparatus and vesicle. Is expressed in nervous system. Orthologous to…	Golgi apparatus (GO:0005794); carbohydrate metabolic process (GO:0005975); membrane (GO:0016020); integral component of membrane (GO:0016021); transferase activity (GO:0016740); transferase activity, transferring glycosyl groups (GO:0016757); transferase activity, transferring hexosyl groups (GO:0016758); lipid glycosylation (GO:0030259); vesicle (GO:0031982); metal ion binding (GO:0046872); glob…	1.26805	1.26805	0.615322	0.8237	1	1.11777	1.11777	0.615322	0.68835	1	1.04659	1.04659	0.615322	0.662197	1	3.14366	3.14366	0.615322	2.08556	6.84352e-06	3.92419	3.92419	0.615322	2.29547	0.013148
SAYSD1	24.0001	0	0	0	8.0001	16	Late (induced)	#N/A	2.30335	chr14:20,894,857-20,902,394	NM_026209	Saysd1, SAYSVFN motif domain containing 1, SAYSvFN domain-containing protein 1, Predicted to localize to intracellular membrane-bounded organelle. Orthologous to human SAYSD1 (SAYSVFN motif domain containing 1).	molecular_function (GO:0003674); biological_process (GO:0008150); membrane (GO:0016020); integral component of membrane (GO:0016021); cytoplasmic vesicle (GO:0031410); intracellular membrane-bounded organelle (GO:0043231)	0.473208	-2.11323	0.250248	0.123825	0.716985	1.7341	1.7341	0.250248	0.422737	1	1.57192	1.57192	0.250248	0.404962	0.658847	2.28109	2.28109	0.250248	0.613751	0.0137132	9.67122	9.67122	0.250248	2.30335	4.61799e-06
ALCAM	24.0001	0	0	0	8.0001	16	Late (induced)	#N/A	2.31661	chr16:52,249,108-52,453,110	NM_009655	Alcam, activated leukocyte cell adhesion molecule, CD166 antigen, Predicted to have identical protein binding activity. Involved in motor neuron axon guidance. Localizes to axon; external side of plasma membrane; and neuronal cell body. Predicted to colocalize with T cell receptor complex. Is expressed in several structures, including alimentary system; central nervous system; genitourinary syste…	immunological synapse (GO:0001772); adaptive immune response (GO:0002250); immune system process (GO:0002376); protein binding (GO:0005515); plasma membrane (GO:0005886); cell adhesion (GO:0007155); heterophilic cell-cell adhesion via plasma membrane cell adhesion molecules (GO:0007157); axon guidance (GO:0007411); motor neuron axon guidance (GO:0008045); external side of plasma membrane (GO:0009…	0.981743	-1.0186	0.604289	0.624982	1	0.513542	-1.94726	0.604289	0.303538	0.326399	0.750378	-1.33266	0.604289	0.465464	0.829904	2.16514	2.16514	0.604289	1.40454	6.26015e-05	4.04172	4.04172	0.604289	2.31661	7.90222e-05
CD209D	24.0001	0	0	0	8.0001	16	Late (induced)	#N/A	2.34816	chr8:3,871,823-3,878,499	NM_130904	Cd209d, CD209d antigen, CD209 antigen-like protein D|DC-SIGN-related protein 3|DC-SIGNR3, Exhibits identical protein binding activity and mannose binding activity. Involved in defense response to bacterium; endocytosis; and positive regulation of cytokine production. Predicted to localize to integral component of membrane. Human ortholog(s) of this gene implicated in Coronavirus infectious diseas…	positive regulation of cytokine production (GO:0001819); mannose binding (GO:0005537); endocytosis (GO:0006897); membrane (GO:0016020); integral component of membrane (GO:0016021); carbohydrate binding (GO:0030246); defense response to bacterium (GO:0042742); identical protein binding (GO:0042802); metal ion binding (GO:0046872)	3.81982	3.81982	0.0643081	0.269979	0.562896	1.97017	1.97017	0.0643081	0.127371	1	3.1508	3.1508	0.0643081	0.215979	0.529897	10.081	10.081	0.0643081	0.731516	4.18569e-05	36.0322	36.0322	0.0643081	2.34816	4.13837e-08
MATN2	24.0001	0	0	0	8.0001	16	Late (induced)	#N/A	2.37735	chr15:34,236,435-34,365,995	NM_016762	Matn2, matrilin 2, matrilin-2, Predicted to have calcium ion binding activity. Predicted to be an extracellular matrix structural constituent. Involved in neurogenesis and response to axon injury. Localizes to basement membrane. Is expressed in several structures, including brain; chondrocranium; forelimb; heart; and spinal cord meninges. Orthologous to human MATN2 (matrilin 2).	neuron migration (GO:0001764); extracellular matrix structural constituent (GO:0005201); calcium ion binding (GO:0005509); extracellular region (GO:0005576); basement membrane (GO:0005604); extracellular space (GO:0005615); axon guidance (GO:0007411); glial cell migration (GO:0008347); extracellular matrix (GO:0031012); dendrite regeneration (GO:0031104); neuron projection development (GO:0031175…	0.853399	-1.17178	0.104229	0.0937874	1	0.929634	-1.07569	0.104229	0.0953008	1	1.23236	1.23236	0.104229	0.132454	1	2.49384	2.49384	0.104229	0.281419	0.0141641	23.977	23.977	0.104229	2.37735	1.58003e-08
HNMT	24.0001	0	0	0	8.0001	16	Late (induced)	#N/A	2.39112	chr2:23,858,431-23,904,899	NM_080462	Hnmt, histamine N-methyltransferase, histamine N-methyltransferase|HMT, Exhibits N-methyltransferase activity. Predicted to be involved in histamine catabolic process and methylation. Predicted to localize to several cellular components, including centrosome; cytosol; and nucleoplasm. Human ortholog(s) of this gene implicated in Parkinson's disease; asthma; atopic dermatitis; autosomal recessive …	regulation of neurotransmitter levels (GO:0001505); histamine metabolic process (GO:0001692); histamine catabolic process (GO:0001695); nucleoplasm (GO:0005654); cytoplasm (GO:0005737); centrosome (GO:0005813); cytosol (GO:0005829); methyltransferase activity (GO:0008168); N-methyltransferase activity (GO:0008170); transferase activity (GO:0016740); methylation (GO:0032259); neuron projection (GO…	1.29037	1.29037	0.176553	0.241061	1	1.04468	1.04468	0.176553	0.180794	1	0.900918	-1.10998	0.176553	0.163888	1	3.0385	3.0385	0.176553	0.581445	0.00156631	14.0833	14.0833	0.176553	2.39112	6.42954e-07
RAB19	24.0001	0	0	0	8.0001	16	Late (induced)	#N/A	2.39145	chr6:39,331,426-39,340,378	NM_011226	Rab19, RAB19, member RAS oncogene family, ras-related protein Rab-19, Predicted to have GTPase activity. Predicted to be involved in autophagosome assembly and intracellular protein transport. Predicted to localize to endomembrane system. Orthologous to human RAB19 (RAB19, member RAS oncogene family).	autophagosome assembly (GO:0000045); nucleotide binding (GO:0000166); GTPase activity (GO:0003924); GTP binding (GO:0005525); plasma membrane (GO:0005886); intracellular protein transport (GO:0006886); endomembrane system (GO:0012505); membrane (GO:0016020)	0.99592	-1.0041	0.464759	0.492959	1	1.53113	1.53113	0.464759	0.70505	1	1.66636	1.66636	0.464759	0.80447	0.668964	3.13389	3.13389	0.464759	1.58112	0.000411222	5.36674	5.36674	0.464759	2.39145	0.00120093
SOCS2	24.0001	0	0	0	8.0001	16	Late (induced)	#N/A	2.39586	chr10:94,874,123-94,879,491 chr10:94,874,123-94,877,917 chr10:94,874,123-94,878,118 chr10:94,874,123-94,878,846	NM_007706 NM_001168655 NM_001168657 NM_001168656	Socs2, suppressor of cytokine signaling 2, suppressor of cytokine signaling 2|CIS-2|STAT-induced STAT inhibitor 2|cytokine inducible SH2-containing protein 2|cytokine-inducible SH2 protein 2, Exhibits growth hormone receptor binding activity. Involved in several processes, including mammary gland development; negative regulation of receptor signaling pathway via JAK-STAT; and positive regulation …	regulation of cell growth (GO:0001558); growth hormone receptor binding (GO:0005131); insulin-like growth factor receptor binding (GO:0005159); protein binding (GO:0005515); cytoplasm (GO:0005737); phosphatidylinositol 3-kinase complex (GO:0005942); lactation (GO:0007595); JAK pathway signal transduction adaptor activity (GO:0008269); negative regulation of signal transduction (GO:0009968); respo…	1.24472	1.24472	0.301271	0.397914	1	1.65593	1.65593	0.301271	0.492302	1	2.02519	2.02519	0.301271	0.630983	0.0713879	3.9697	3.9697	0.301271	1.29365	6.43462e-10	8.32591	8.32591	0.301271	2.39586	4.2683e-07
RBM47	24.0001	0	0	0	8.0001	16	Late (induced)	#N/A	2.40126	chr5:66,407,787-66,489,418 chr5:66,407,787-66,542,217 chr5:66,407,787-66,543,193	NM_139065 NM_178446 NM_001127382 NM_001291226	Rbm47, RNA binding motif protein 47, RNA-binding protein 47, Exhibits RNA binding activity. Involved in cytidine to uridine editing and hematopoietic progenitor cell differentiation. Localizes to nucleus. Is expressed in several structures, including alimentary system; brain ventricle and choroid plexus; genitourinary system; nasal cavity epithelium; and yolk sac. Orthologous to human RBM47 (RNA …	hematopoietic progenitor cell differentiation (GO:0002244); nucleic acid binding (GO:0003676); RNA binding (GO:0003723); mRNA binding (GO:0003729); protein binding (GO:0005515); nucleus (GO:0005634); cytidine to uridine editing (GO:0016554)	1.43228	1.43228	0.389595	0.589462	0.9134	0.841414	-1.18848	0.389595	0.321545	1	1.04078	1.04078	0.389595	0.417264	1	2.90289	2.90289	0.389595	1.21582	3.00429e-09	6.48409	6.48409	0.389595	2.40126	1.78057e-08
ENGASE	24.0001	0	0	0	8.0001	16	Late (induced)	#N/A	2.4193	chr11:118,338,273-118,350,512	NM_172573	Engase, endo-beta-N-acetylglucosaminidase, cytosolic endo-beta-N-acetylglucosaminidase, Predicted to have hydrolase activity, hydrolyzing O-glycosyl compounds. Involved in protein deglycosylation. Predicted to localize to cytoplasm. Orthologous to human ENGASE (endo-beta-N-acetylglucosaminidase).	hydrolase activity, hydrolyzing O-glycosyl compounds (GO:0004553); cytoplasm (GO:0005737); protein deglycosylation (GO:0006517); metabolic process (GO:0008152); hydrolase activity (GO:0016787); hydrolase activity, acting on glycosyl bonds (GO:0016798); mannosyl-glycoprotein endo-beta-N-acetylglucosaminidase activity (GO:0033925)	0.837166	-1.19451	0.286424	0.25384	1	0.751389	-1.33087	0.286424	0.211892	1	0.685089	-1.45967	0.286424	0.202076	0.756672	2.17609	2.17609	0.286424	0.67212	0.000545061	8.87704	8.87704	0.286424	2.4193	3.47563e-08
SPATA6	24.0001	0	0	0	8.0001	16	Late (induced)	#N/A	2.45117	chr4:111,392,614-111,501,745	NM_026470	Spata6, spermatogenesis associated 6, spermatogenesis-associated protein 6|kinesin-related protein, Exhibits myosin light chain binding activity. Involved in motile cilium assembly and spermatogenesis. Localizes to sperm connecting piece. Is expressed in several structures, including adipose tissue; central nervous system; genitourinary system; gut; and liver and biliary system. Orthologous to hu…	extracellular region (GO:0005576); cilium (GO:0005929); multicellular organism development (GO:0007275); spermatogenesis (GO:0007283); cell differentiation (GO:0030154); motile cilium (GO:0031514); myosin light chain binding (GO:0032027); cell projection (GO:0042995); motile cilium assembly (GO:0044458); sperm connecting piece (GO:0097224)	1.01486	1.01486	0.483622	0.519243	1	0.990194	-1.0099	0.483622	0.473873	1	1.37091	1.37091	0.483622	0.684138	0.756672	2.79713	2.79713	0.483622	1.46069	1.46994e-06	5.31614	5.31614	0.483622	2.45117	3.53529e-05
PPFIA4	24.0001	0	0	0	8.0001	16	Late (induced)	#N/A	2.45594	chr1:136,193,359-136,229,505	NM_001144855	Ppfia4, protein tyrosine phosphatase, receptor type, f polypeptide (PTPRF), interacting protein (liprin), alpha 4, liprin-alpha-4|Liprin-alpha4, Predicted to be involved in synapse organization. Localizes to synapse. Is expressed in several structures, including central nervous system; diaphragm; limb segment; retina; and skeletal musculature. Orthologous to human PPFIA4 (PTPRF interacting protei…	protein binding (GO:0005515); synapse (GO:0045202); presynaptic active zone (GO:0048786); synapse organization (GO:0050808)	0.83091	-1.2035	0.575013	0.504454	1	0.676416	-1.47838	0.575013	0.381988	1	0.939401	-1.06451	0.575013	0.556329	1	2.88214	2.88214	0.575013	1.78175	8.88269e-12	4.49779	4.49779	0.575013	2.45594	1.83227e-06
PIRA2	24.0001	0	0	0	8.0001	16	Late (induced)	#N/A	2.47157	chr7:3,788,411-3,796,653	NM_011089	Pira2, paired-Ig-like receptor A2, Orthologous to several human genes including LILRB5 (leukocyte immunoglobulin like receptor B5).	molecular_function (GO:0003674); cellular_component (GO:0005575); biological_process (GO:0008150)	0.995548	-1.00447	0.820455	0.861106	1	0.62971	-1.58803	0.820455	0.506071	0.981545	1.18217	1.18217	0.820455	0.996872	1	2.80428	2.80428	0.820455	2.47157	7.68243e-10	2.81132	2.81132	0.820455	2.20151	0.0484238
VWF	24.0001	0	0	0	8.0001	16	Late (induced)	#N/A	2.48474	chr6:125,502,965-125,636,697	NM_011708	Vwf, Von Willebrand factor, von Willebrand factor|Von Willebrand factor homolog, Predicted to have several functions, including chaperone binding activity; identical protein binding activity; and integrin binding activity. Involved in several processes, including liver development; placenta development; and platelet activation. Localizes to external side of plasma membrane. Is expressed in severa…	liver development (GO:0001889); placenta development (GO:0001890); protease binding (GO:0002020); integrin binding (GO:0005178); extracellular matrix structural constituent (GO:0005201); protein binding (GO:0005515); collagen binding (GO:0005518); extracellular region (GO:0005576); extracellular space (GO:0005615); cytoplasm (GO:0005737); endoplasmic reticulum (GO:0005783); cell adhesion (GO:0007…	0.716053	-1.39654	0.739967	0.5579	0.90952	0.885589	-1.12919	0.739967	0.646021	1	1.01614	1.01614	0.739967	0.77145	1	2.18657	2.18657	0.739967	1.73285	9.74368e-06	3.54181	3.54181	0.739967	2.48474	9.51994e-06
FABP1	24.0001	0	0	0	8.0001	16	Late (induced)	#N/A	2.49186	chr6:71,149,881-71,155,017	NM_017399	Fabp1, fatty acid binding protein 1, liver, fatty acid-binding protein, liver|14 kDa selenium-binding protein|fatty acid-binding protein 1|liver-type fatty acid-binding protein, Exhibits chromatin binding activity. Predicted to be involved in several processes, including cellular response to hydrogen peroxide; negative regulation of cysteine-type endopeptidase activity involved in apoptotic proce…	chromatin binding (GO:0003682); long-chain fatty acid transporter activity (GO:0005324); fatty acid binding (GO:0005504); phospholipid binding (GO:0005543); nucleus (GO:0005634); nucleoplasm (GO:0005654); cytoplasm (GO:0005737); peroxisomal matrix (GO:0005782); cytosol (GO:0005829); lipid binding (GO:0008289); long-chain fatty acid transport (GO:0015909); antioxidant activity (GO:0016209); positi…	1.66941	1.66941	0.202336	0.361967	1	0.950534	-1.05204	0.202336	0.185702	1	2.01789	2.01789	0.202336	0.425014	1	4.04283	4.04283	0.202336	0.901292	0.0167144	12.4805	12.4805	0.202336	2.49186	0.00253965
ITGA9	24.0001	0	0	0	8.0001	16	Late (induced)	#N/A	2.49771	chr9:118,515,826-118,810,121 chr9:118,620,809-118,810,121	NM_001113514 NM_133721	Itga9, integrin alpha 9, integrin alpha-9, Predicted to have collagen binding activity and laminin binding activity. Involved in neutrophil chemotaxis. Localizes to basal plasma membrane. Is expressed in several structures, including alimentary system; brain; genitourinary system; skin; and vascular system. Used to study congenital chylothorax. Human ortholog(s) of this gene implicated in cerebra…	collagen binding (GO:0005518); cell adhesion (GO:0007155); integrin-mediated signaling pathway (GO:0007229); integrin complex (GO:0008305); basal plasma membrane (GO:0009925); membrane (GO:0016020); integral component of membrane (GO:0016021); neutrophil chemotaxis (GO:0030593); integrin alpha9-beta1 complex (GO:0034679); laminin binding (GO:0043236); metal ion binding (GO:0046872)	1.16752	1.16752	0.931081	1.14374	1	0.822734	-1.21546	0.931081	0.758918	1	0.806456	-1.23999	0.931081	0.770339	1	2.08691	2.08691	0.931081	2.08068	2.26869e-05	2.82206	2.82206	0.931081	2.49771	0.00154481
TIGD2	24.0001	0	0	0	8.0001	16	Late (induced)	#N/A	2.52285	chr6:59,158,863-59,162,027	NM_001081145	Tigd2, tigger transposable element derived 2, tigger transposable element-derived protein 2|tigger transposable element derived 2 homolog, Predicted to have DNA binding activity. Predicted to localize to nucleus. Orthologous to human TIGD2 (tigger transposable element derived 2).	nucleic acid binding (GO:0003676); DNA binding (GO:0003677); nucleus (GO:0005634); biological_process (GO:0008150)	1.08004	1.08004	0.276483	0.314153	1	1.01226	1.01226	0.276483	0.273179	1	1.29702	1.29702	0.276483	0.368108	1	3.15961	3.15961	0.276483	0.939115	4.45848e-06	9.59749	9.59749	0.276483	2.52285	1.25714e-07
CP	24.0001	0	0	0	8.0001	16	Late (induced)	#N/A	2.5246	chr3:19,857,053-19,892,998 chr3:19,857,053-19,909,750 chr3:19,857,053-19,907,609	NM_007752 NM_001276248 NM_001276250	Cp, ceruloplasmin, ceruloplasmin|ferroxidase, Exhibits copper ion binding activity and ferroxidase activity. Predicted to be involved in iron ion homeostasis; iron ion transport; and response to copper ion. Localizes to extracellular space. Is expressed in several structures, including alimentary system; central nervous system; genitourinary system; hemolymphoid system; and sensory organ. Used to…	ferroxidase activity (GO:0004322); copper ion binding (GO:0005507); extracellular region (GO:0005576); extracellular space (GO:0005615); plasma membrane (GO:0005886); ion transport (GO:0006811); copper ion transport (GO:0006825); iron ion transport (GO:0006826); oxidoreductase activity (GO:0016491); anchored component of plasma membrane (GO:0046658); response to copper ion (GO:0046688); metal ion…	1.32724	1.32724	0.196712	0.275609	1	1.18851	1.18851	0.196712	0.22988	1	1.76286	1.76286	0.196712	0.357036	0.244852	2.78315	2.78315	0.196712	0.588829	8.46322e-07	13.5415	13.5415	0.196712	2.5246	5.96526e-12
LRP12	24.0001	0	0	0	8.0001	16	Late (induced)	#N/A	2.5442	chr15:39,702,148-39,775,303	NM_172814	Lrp12, low density lipoprotein-related protein 12, low-density lipoprotein receptor-related protein 12, Involved in neuron migration and neuron projection development. Predicted to localize to integral component of plasma membrane. Is expressed in nervous system; renal vasculature; sensory organ; and turbinate bone primordium. Orthologous to human LRP12 (LDL receptor related protein 12).	neuron migration (GO:0001764); molecular_function (GO:0003674); integral component of plasma membrane (GO:0005887); clathrin-coated pit (GO:0005905); endocytosis (GO:0006897); membrane (GO:0016020); integral component of membrane (GO:0016021); neuron projection development (GO:0031175)	1.27338	1.27338	0.595176	0.798232	1	1.15603	1.15603	0.595176	0.677144	1	1.78955	1.78955	0.595176	1.09381	0.0570665	2.63532	2.63532	0.595176	1.68243	5.36371e-07	4.48693	4.48693	0.595176	2.5442	0.000331713
TRP53INP1	24.0001	0	0	0	8.0001	16	Late (induced)	#N/A	2.54819	chr4:11,083,587-11,101,524	NM_021897 NM_001199105	Trp53inp1, transformation related protein 53 inducible nuclear protein 1, tumor protein p53-inducible nuclear protein 1|p53-dependent damage-inducible nuclear protein 1|stress induced protein|thymus-expressed acidic protein, Exhibits antioxidant activity. Involved in several processes, including cellular response to methyl methanesulfonate; negative regulation of myofibroblast differentiation; an…	autophagosome assembly (GO:0000045); nucleus (GO:0005634); nucleolus (GO:0005730); cytoplasm (GO:0005737); autophagosome (GO:0005776); cytosol (GO:0005829); regulation of transcription, DNA-templated (GO:0006355); autophagy (GO:0006914); apoptotic process (GO:0006915); negative regulation of cell proliferation (GO:0008285); response to heat (GO:0009408); regulation of autophagy (GO:0010506); posi…	1.91401	1.914	0.50073	1.01038	0.124076	1.58657	1.58657	0.50073	0.781604	0.981545	1.7226	1.7226	0.50073	0.886211	0.176965	2.84457	2.84457	0.50073	1.52839	4.37803e-09	5.36522	5.36522	0.50073	2.54819	7.37106e-07
NRGN	24.0001	0	0	0	8.0001	16	Late (induced)	#N/A	2.57363	chr9:37,352,077-37,360,330	NM_022029	Nrgn, neurogranin, neurogranin|neurogranin (protein kinase C substrate, RC3)|postsynaptic spine 1|protein kinase C substrate, Exhibits calmodulin binding activity. Predicted to be involved in positive regulation of long-term synaptic potentiation and postsynaptic modulation of chemical synaptic transmission. Predicted to localize to several cellular components, including dendritic spine head; glu…	calmodulin binding (GO:0005516); phosphatidylinositol-3,4,5-trisphosphate binding (GO:0005547); nucleus (GO:0005634); cytoplasm (GO:0005737); trans-Golgi network transport vesicle membrane (GO:0012510); postsynaptic density (GO:0014069); cell junction (GO:0030054); axon (GO:0030424); dendrite (GO:0030425); mitochondrial membrane (GO:0031966); intracellular signal transduction (GO:0035556); cell p…	1.40991	1.40991	0.412183	0.615164	1	0.930118	-1.07513	0.412183	0.37601	1	0.766611	-1.30444	0.412183	0.324643	1	5.18231	5.18231	0.412183	2.3064	4.7624e-13	6.53163	6.53163	0.412183	2.57363	0.000200245
FLI1	24.0001	0	0	0	8.0001	16	Late (induced)	#N/A	2.60408	chr9:32,229,788-32,349,037	NM_008026	Fli1, Friend leukemia integration 1, Friend leukemia integration 1 transcription factor|retroviral integration site protein Fli-1, Exhibits DNA-binding transcription activator activity, RNA polymerase II-specific; RNA polymerase II cis-regulatory region sequence-specific DNA binding activity; and chromatin binding activity. Involved in several processes, including blood circulation; megakaryocyte…	transcription regulatory region sequence-specific DNA binding (GO:0000976); RNA polymerase II proximal promoter sequence-specific DNA binding (GO:0000978); RNA polymerase II transcription factor activity, sequence-specific DNA binding (GO:0000981); transcriptional activator activity, RNA polymerase II transcription regulatory region sequence-specific DNA binding (GO:0001228); DNA binding (GO:0003…	1.06936	1.06936	0.747678	0.84137	1	0.762799	-1.31096	0.747678	0.557402	1	1.10657	1.10657	0.747678	0.848748	1	2.62617	2.62617	0.747678	2.10401	3.47319e-06	3.66788	3.66788	0.747678	2.60408	0.00105558
DOCK8	24.0001	0	0	0	8.0001	16	Late (induced)	#N/A	2.62943	chr19:25,074,018-25,276,922	NM_028785	Dock8, dedicator of cytokinesis 8, dedicator of cytokinesis protein 8, Exhibits guanyl-nucleotide exchange factor activity. Involved in several processes, including immunological synapse formation; positive regulation of T cell migration; and positive regulation of establishment of T cell polarity. Localizes to cell leading edge. Is expressed in central nervous system; retina; and thymus primordi…	immunological synapse formation (GO:0001771); guanyl-nucleotide exchange factor activity (GO:0005085); protein binding (GO:0005515); cytoplasm (GO:0005737); plasma membrane (GO:0005886); small GTPase mediated signal transduction (GO:0007264); membrane (GO:0016020); cell leading edge (GO:0031252); leading edge membrane (GO:0031256); dendritic cell migration (GO:0036336); cell projection (GO:004299…	1.03958	1.03958	0.89519	0.979563	1	0.939869	-1.06398	0.89519	0.829976	1	1.03674	1.03674	0.89519	0.952326	1	2.74111	2.74111	0.89519	2.62943	2.07042e-11	2.99345	2.99345	0.89519	2.54613	0.000330173
AIG1	24.0001	0	0	0	8.0001	16	Late (induced)	#N/A	2.63675	chr10:13,372,514-13,588,636	NM_025446	Aig1, androgen-induced 1, androgen-induced gene 1 protein|AIG-1|FAHFA hydrolase AIG1|fatty acid esters of hydroxy fatty acids hydrolase AIG1, Predicted to have hydrolase activity. Predicted to be involved in long-chain fatty acid catabolic process. Predicted to localize to membrane. Orthologous to human AIG1 (androgen induced 1).	plasma membrane (GO:0005886); lipid metabolic process (GO:0006629); membrane (GO:0016020); integral component of membrane (GO:0016021); hydrolase activity (GO:0016787); long-chain fatty acid catabolic process (GO:0042758)	0.979748	-1.02067	0.981185	1.01758	1	1.78671	1.78671	0.981185	1.72125	0.689214	2.01794	2.01794	0.981185	2.04481	0.0796332	2.0423	2.0423	0.981185	2.1614	0.00374675	2.82809	2.82809	0.981185	2.63675	0.0475176
AU022793	24.0001	0	0	0	8.0001	16	Late (induced)	#N/A	2.64126	chr15:39,794,194-39,799,061	NR_045719	AU022793, expressed sequence AU022793	molecular_function (GO:0003674); cellular_component (GO:0005575); biological_process (GO:0008150)	1.42838	1.42838	0.255249	0.385438	1	1.91622	1.91622	0.255249	0.480689	0.909101	2.51004	2.51004	0.255249	0.660567	0.111935	2.78199	2.78199	0.255249	0.766314	0.00114314	10.8353	10.8353	0.255249	2.64126	1.96954e-07
RNASE6	24.0001	0	0	0	8.0001	16	Late (induced)	#N/A	2.65138	chr14:51,748,742-51,750,796	NM_030098	Rnase6, ribonuclease, RNase A family, 6, ribonuclease K6|RNase K6|ribonuclease A family, member 6, Predicted to have ribonuclease activity. Involved in antimicrobial humoral immune response mediated by antimicrobial peptide and defense response to other organism. Localizes to extracellular space. Orthologous to human RNASE6 (ribonuclease A family member k6).	nucleic acid binding (GO:0003676); nuclease activity (GO:0004518); endonuclease activity (GO:0004519); ribonuclease activity (GO:0004540); extracellular region (GO:0005576); extracellular space (GO:0005615); lysosome (GO:0005764); hydrolase activity (GO:0016787); antibacterial humoral response (GO:0019731); cytoplasmic vesicle (GO:0031410); defense response to bacterium (GO:0042742); innate immun…	0.630626	-1.58572	0.769226	0.512155	0.953866	0.443779	-2.25337	0.769226	0.33399	0.553749	0.824481	-1.21288	0.769226	0.654433	1	2.80735	2.80735	0.769226	2.33412	1.4956e-05	3.60628	3.60628	0.769226	2.65138	0.00839597
ATP8A1	24.0001	0	0	0	8.0001	16	Late (induced)	#N/A	2.65837	chr5:68,009,377-68,238,670	NM_001038999 NM_009727 NM_001284345	Atp8a1, ATPase, aminophospholipid transporter (APLT), class I, type 8A, member 1, phospholipid-transporting ATPase IA|ATPase 8A1, aminophospholipid transporter (APLT), class I|ATPase 8A1, p type|ATPase class I type 8A member 1|P4-ATPase flippase complex alpha subunit ATP8A1|chromaffin granule ATPase II|probable phospholipid-transporting ATPase IA, Exhibits flippase activity and transmembrane tran…	nucleotide binding (GO:0000166); magnesium ion binding (GO:0000287); protein binding (GO:0005515); ATP binding (GO:0005524); endoplasmic reticulum (GO:0005783); Golgi apparatus (GO:0005794); trans-Golgi network (GO:0005802); plasma membrane (GO:0005886); lipid transport (GO:0006869); learning (GO:0007612); phospholipid transport (GO:0015914); membrane (GO:0016020); integral component of membrane …	1.08925	1.08925	0.504973	0.581093	1	0.688465	-1.45251	0.504973	0.341895	1	0.836613	-1.1953	0.504973	0.434824	1	2.54446	2.54446	0.504973	1.38113	4.91349e-10	5.53515	5.53515	0.504973	2.65837	8.5707e-10
TMEM26	24.0001	0	0	0	8.0001	16	Late (induced)	#N/A	2.66626	chr10:68,186,493-68,245,402	NM_177794	Tmem26, transmembrane protein 26, Predicted to localize to integral component of membrane. Is expressed in embryo; forelimb bud mesenchyme; lower lip; palatal shelf; and upper lip. Orthologous to human TMEM26 (transmembrane protein 26).	molecular_function (GO:0003674); cellular_component (GO:0005575); biological_process (GO:0008150); membrane (GO:0016020); integral component of membrane (GO:0016021)	1.24494	1.24494	0.287927	0.378477	1	1.25939	1.25939	0.287927	0.354302	1	1.68838	1.68838	0.287927	0.500458	0.283899	3.44704	3.44704	0.287927	1.06709	2.44035e-10	9.74686	9.74686	0.287927	2.66626	6.93225e-11
TMEM38B	24.0001	0	0	0	8.0001	16	Late (induced)	#N/A	2.66824	chr4:53,838,916-53,874,890	NM_028053	Tmem38b, transmembrane protein 38B, trimeric intracellular cation channel type B|Mitsugumin33B|TRICB|mitsugumin-33B, Predicted to have potassium channel activity. Involved in several processes, including cellular response to caffeine; lung development; and regulation of cardiac muscle contraction by regulation of the release of sequestered calcium ion. Localizes to endoplasmic reticulum. Human or…	ossification (GO:0001503); cation channel activity (GO:0005261); potassium channel activity (GO:0005267); endoplasmic reticulum (GO:0005783); ion transport (GO:0006811); potassium ion transport (GO:0006813); endoplasmic reticulum organization (GO:0007029); phospholipid biosynthetic process (GO:0008654); regulation of cardiac muscle contraction by regulation of the release of sequestered calcium i…	0.864089	-1.15729	0.354227	0.324656	1	0.836371	-1.19564	0.354227	0.293752	1	1.19097	1.19097	0.354227	0.436052	1	2.22968	2.22968	0.354227	0.852789	0.0148851	7.8861	7.8861	0.354227	2.66824	1.82514e-07
KLRB1B	24.0001	0	0	0	8.0001	16	Late (induced)	#N/A	2.6816	chr6:128,763,723-128,776,333	NM_030599	Klrb1b, killer cell lectin-like receptor subfamily B member 1B, killer cell lectin-like receptor subfamily B member 1B allele B|CD161 antigen-like family member B|NKR-P1 34|inhibitory receptor NKR-P1B|killer cell lectin-like receptor subfamily B member 1B allele A|killer cell lectin-like receptor subfamily B member 1D|lymphocyte antigen 55 complex, locus B|lymphocyte antigen 55 complex, locus D|l…	protein binding (GO:0005515); plasma membrane (GO:0005886); integral component of plasma membrane (GO:0005887); external side of plasma membrane (GO:0009897); membrane (GO:0016020); integral component of membrane (GO:0016021); carbohydrate binding (GO:0030246); signaling receptor activity (GO:0038023); identical protein binding (GO:0042802); negative regulation of natural killer cell mediated cyt…	0.787518	-1.26981	0.687667	0.570646	1	0.604475	-1.65433	0.687667	0.409442	1	0.736303	-1.35814	0.687667	0.520387	1	3.39585	3.39585	0.687667	2.51342	1.48759e-10	4.10103	4.10103	0.687667	2.6816	0.000654594
CISH	24.0001	0	0	0	8.0001	16	Late (induced)	#N/A	2.68362	chr9:107,199,019-107,204,292	NM_009895	Cish, cytokine inducible SH2-containing protein, cytokine-inducible SH2-containing protein|cytokine-inducible SH2 protein|suppressor of cytokine signaling, Predicted to have 1-phosphatidylinositol-3-kinase regulator activity. Involved in protein kinase C-activating G protein-coupled receptor signaling pathway. Localizes to plasma membrane. Is expressed in liver; retina; and thymus primordium. Hum…	protein binding (GO:0005515); plasma membrane (GO:0005886); phosphatidylinositol 3-kinase complex (GO:0005942); protein kinase C-activating G-protein coupled receptor signaling pathway (GO:0007205); negative regulation of signal transduction (GO:0009968); intracellular signal transduction (GO:0035556); regulation of growth (GO:0040008); phosphatidylinositol phosphorylation (GO:0046854); 1-phospha…	0.896604	-1.11532	0.375734	0.355935	1	1.02194	1.02194	0.375734	0.377578	1	1.77155	1.77155	0.375734	0.687158	0.419632	2.78436	2.78436	0.375734	1.12946	6.46708e-06	7.49173	7.49173	0.375734	2.68362	8.62971e-06
PKDCC	24.0001	0	0	0	8.0001	16	Late (induced)	#N/A	2.68788	chr17:83,614,622-83,624,409	NM_134117	Pkdcc, protein kinase domain containing, cytoplasmic, extracellular tyrosine-protein kinase PKDCC|protein kinase domain-containing protein, cytoplasmic|protein kinase-like protein SgK493|sugen kinase 493|vertebrate lonesome kinase, Exhibits non-membrane spanning protein tyrosine kinase activity. Involved in several processes, including animal organ development; negative regulation of Golgi to pla…	nucleotide binding (GO:0000166); skeletal system development (GO:0001501); ossification (GO:0001503); protein kinase activity (GO:0004672); protein tyrosine kinase activity (GO:0004713); non-membrane spanning protein tyrosine kinase activity (GO:0004715); ATP binding (GO:0005524); extracellular region (GO:0005576); Golgi apparatus (GO:0005794); protein phosphorylation (GO:0006468); multicellular …	1.05569	1.05569	0.294264	0.328516	1	1.01461	1.01461	0.294264	0.293022	1	1.39667	1.39667	0.294264	0.423666	0.884093	3.36917	3.36917	0.294264	1.06937	4.05536e-08	9.56959	9.56959	0.294264	2.68788	4.51395e-08
GGT5	24.0001	0	0	0	8.0001	16	Late (induced)	#N/A	2.70325	chr10:75,052,125-75,079,713	NM_011820	Ggt5, gamma-glutamyltransferase 5, glutathione hydrolase 5 proenzyme|gamma-glutamyl leukotrienase|gamma-glutamyltransferase-like activity 1|gamma-glutamyltranspeptidase 5|leukotriene-C4 hydrolase, Exhibits leukotriene-C(4) hydrolase. Involved in inflammatory response and leukotriene D4 biosynthetic process. Localizes to plasma membrane. Orthologous to human GGT5 (gamma-glutamyltransferase 5).	peptidyltransferase activity (GO:0000048); leukotriene-C(4) hydrolase (GO:0002951); plasma membrane (GO:0005886); proteolysis (GO:0006508); cellular amino acid metabolic process (GO:0006520); fatty acid metabolic process (GO:0006631); glutathione biosynthetic process (GO:0006750); glutathione catabolic process (GO:0006751); inflammatory response (GO:0006954); spermatogenesis (GO:0007283); peptida…	1.37821	1.37821	0.158895	0.232584	1	1.52843	1.52843	0.158895	0.24002	1	0.927754	-1.07787	0.158895	0.152236	1	2.35202	2.35202	0.158895	0.403976	0.00332515	17.8575	17.8575	0.158895	2.70325	8.56652e-11
PRND	24.0001	0	0	0	8.0001	16	Late (induced)	#N/A	2.71819	chr2:131,776,772-131,781,867 chr2:131,776,596-131,781,867	NM_001126338 NM_023043 NM_001278257 NM_001278520	Prnd, prion like protein doppel, prion-like protein doppel|doppelganger|prion protein dublet|prion protein-like protein, Exhibits copper ion binding activity. Involved in acrosome reaction and cellular copper ion homeostasis. Localizes to anchored component of external side of plasma membrane. Is expressed in several structures, including embryo mesenchyme; gut; heart; nervous system; and testis.…	copper ion binding (GO:0005507); protein binding (GO:0005515); plasma membrane (GO:0005886); cellular copper ion homeostasis (GO:0006878); spermatogenesis (GO:0007283); single fertilization (GO:0007338); acrosome reaction (GO:0007340); membrane (GO:0016020); anchored component of membrane (GO:0031225); anchored component of external side of plasma membrane (GO:0031362); metal ion binding (GO:0046…	1.01485	1.01485	0.798568	0.85483	1	1.55172	1.55172	0.798568	1.21205	0.931995	1.86598	1.86598	0.798568	1.53292	0.0100257	2.11073	2.11073	0.798568	1.81106	6.1568e-05	3.57484	3.57484	0.798568	2.71819	0.00185008
CECR5	24.0001	0	0	0	8.0001	16	Late (induced)	#N/A	2.74971	chr6:120,459,511-120,481,317	NM_144815	Cat eye syndrome chromosome region, candidate 5 homolog (human), cat eye syndrome critical region protein 5 homolog precursor	molecular_function (GO:0003674); mitochondrion (GO:0005739); glycerophospholipid biosynthetic process (GO:0046474)	1.35375	1.35375	0.279212	0.399942	1	0.99982	-1.00018	0.279212	0.273411	1	1.44429	1.44429	0.279212	0.415622	0.851392	3.95674	3.95674	0.279212	1.1921	2.08004e-08	10.3156	10.3156	0.279212	2.74971	2.22665e-07
RELT	24.0001	0	0	0	8.0001	16	Late (induced)	#N/A	2.75433	chr7:107,994,361-108,011,927	NM_177073	Relt, RELT tumor necrosis factor receptor, tumor necrosis factor receptor superfamily member 19L, Involved in amelogenesis. Predicted to localize to nucleoplasm. Is expressed in female associated reproductive structure and urethra of female. Used to study amelogenesis imperfecta. Human ortholog(s) of this gene implicated in amelogenesis imperfecta type 3C. Orthologous to human RELT (RELT TNF rece…	nucleoplasm (GO:0005654); cytoplasm (GO:0005737); plasma membrane (GO:0005886); apoptotic process (GO:0006915); programmed cell death (GO:0012501); membrane (GO:0016020); integral component of membrane (GO:0016021); amelogenesis (GO:0097186)	1.37025	1.37025	1.16146	1.68688	0.869951	1.06984	1.06984	1.16146	1.22607	1	1.35017	1.35017	1.16146	1.6197	0.561561	2.19716	2.19716	1.16146	2.75433	3.47892e-06	2.4304	2.4304	1.16146	2.68818	0.0239906
GPR35	24.0001	0	0	0	8.0001	16	Late (induced)	#N/A	2.76718	chr1:94,875,479-94,882,968 chr1:94,871,923-94,882,968 chr1:94,869,695-94,882,968	NM_001104529 NM_022320 NM_001271766	Gpr35, G protein-coupled receptor 35, G-protein coupled receptor 35|KYNA receptor|kynurenic acid receptor, Predicted to have C-X-C chemokine receptor activity. Involved in cytoskeleton organization. Localizes to integral component of plasma membrane. Is expressed in gut and lower urinary tract. Orthologous to human GPR35 (G protein-coupled receptor 35).	G-protein coupled receptor activity (GO:0004930); chemokine receptor activity (GO:0004950); plasma membrane (GO:0005886); integral component of plasma membrane (GO:0005887); cytoskeleton organization (GO:0007010); signal transduction (GO:0007165); G-protein coupled receptor signaling pathway (GO:0007186); positive regulation of cytosolic calcium ion concentration (GO:0007204); membrane (GO:001602…	0.982886	-1.01741	0.867145	0.900443	1	0.793648	-1.26	0.867145	0.678048	1	0.888389	-1.12563	0.867145	0.793171	1	2.64166	2.64166	0.867145	2.46404	4.99846e-11	3.33627	3.33627	0.867145	2.76718	0.00607883
IKZF1	24.0001	0	0	0	8.0001	16	Late (induced)	#N/A	2.78249	chr11:11,590,179-11,672,929 chr11:11,585,927-11,672,929	NM_009578 NM_001025597 NM_001301863 NM_001301865 NM_001301866 NM_001301868	Ikzf1, IKAROS family zinc finger 1, DNA-binding protein Ikaros|ikaros family zinc finger protein 1|lymphoid transcription factor LyF-1|zinc finger protein, subfamily 1A, 1 (Ikaros), Exhibits DNA-binding transcription repressor activity, RNA polymerase II-specific; RNA polymerase II cis-regulatory region sequence-specific DNA binding activity; and poly-pyrimidine tract binding activity. Involved i…	negative regulation of transcription by RNA polymerase II (GO:0000122); transcription regulatory region sequence-specific DNA binding (GO:0000976); RNA polymerase II regulatory region sequence-specific DNA binding (GO:0000977); RNA polymerase II proximal promoter sequence-specific DNA binding (GO:0000978); transcriptional repressor activity, RNA polymerase II transcription regulatory region seque…	1.0981	1.0981	0.865876	1.00063	1	0.670396	-1.49166	0.865876	0.573752	1	1.01451	1.01451	0.865876	0.901198	1	2.99844	2.99844	0.865876	2.78249	8.49778e-12	3.11818	3.11818	0.865876	2.56624	0.00113496
MMP27	24.0001	0	0	0	8.0001	16	Late (induced)	#N/A	2.8061	chr9:7,571,457-7,581,393	NM_001030289	Mmp27, matrix metallopeptidase 27, matrix metalloproteinase-27|matrix metalloproteinase 27, Predicted to have metalloendopeptidase activity. Predicted to be involved in collagen catabolic process and extracellular matrix organization. Predicted to localize to extrinsic component of endoplasmic reticulum membrane. Orthologous to human MMP27 (matrix metallopeptidase 27).	metalloendopeptidase activity (GO:0004222); extracellular matrix organization (GO:0030198); collagen catabolic process (GO:0030574); extrinsic component of endoplasmic reticulum membrane (GO:0042406)	1.02751	1.02751	0.428759	0.464163	1	0.672394	-1.48722	0.428759	0.281274	1	1.07163	1.07163	0.428759	0.472431	1	3.56429	3.56429	0.428759	1.64361	1.056e-06	6.83725	6.83725	0.428759	2.8061	0.00140789
CD80	24.0001	0	0	0	8.0001	16	Late (induced)	#N/A	2.82573	chr16:38,459,012-38,487,014	NM_009855	Cd80, CD80 antigen, T-lymphocyte activation antigen CD80|B7 protein|activation B7-1 antigen, Predicted to have coreceptor activity. Involved in T cell costimulation; cellular response to lipopolysaccharide; and positive regulation of alpha-beta T cell proliferation. Localizes to external side of plasma membrane. Is expressed in heart ventricle and skin. Human ortholog(s) of this gene implicated i…	protein binding (GO:0005515); immune response (GO:0006955); cell surface receptor signaling pathway (GO:0007166); external side of plasma membrane (GO:0009897); cell surface (GO:0009986); coreceptor activity (GO:0015026); membrane (GO:0016020); integral component of membrane (GO:0016021); T cell costimulation (GO:0031295); positive regulation of T cell proliferation (GO:0042102); negative regulat…	0.844188	-1.18457	0.659777	0.587059	1	0.928668	-1.07681	0.659777	0.605093	1	1.03173	1.03173	0.659777	0.700487	1	2.41536	2.41536	0.659777	1.71626	5.99477e-05	4.49915	4.49915	0.659777	2.82573	0.00107945
ISYNA1	24.0001	0	0	0	8.0001	16	Late (induced)	#N/A	2.83249	chr8:73,118,379-73,121,189	NM_023627	Isyna1, myo-inositol 1-phosphate synthase A1, inositol-3-phosphate synthase 1|MI-1-P synthase|MIP synthase, Predicted to have inositol-3-phosphate synthase activity. Predicted to be involved in inositol biosynthetic process. Predicted to localize to cytoplasm. Is expressed in early conceptus and retina. Orthologous to human ISYNA1 (inositol-3-phosphate synthase 1).	inositol-3-phosphate synthase activity (GO:0004512); cytoplasm (GO:0005737); inositol biosynthetic process (GO:0006021); lipid metabolic process (GO:0006629); phospholipid biosynthetic process (GO:0008654); isomerase activity (GO:0016853)	1.30413	1.30413	0.761331	1.04862	1	0.952416	-1.04996	0.761331	0.710444	1	1.20813	1.20813	0.761331	0.946572	1	2.90097	2.90097	0.761331	2.378	3.29292e-08	3.91121	3.91121	0.761331	2.83249	0.00121545
CAR2	24.0001	0	0	0	8.0001	16	Late (induced)	#N/A	2.83574	chr3:14,886,425-14,900,770	NM_009801	Car2, carbonic anhydrase 2, carbonic anhydrase 2|carbonate dehydratase II|carbonic anhydrase II, Exhibits carbonate dehydratase activity. Involved in several processes, including positive regulation of GABAergic synaptic transmission; positive regulation of cellular pH reduction; and regulation of anion transport. Localizes to cytosol and myelin sheath. Is expressed in several structures, includi…	morphogenesis of an epithelium (GO:0002009); arylesterase activity (GO:0004064); carbonate dehydratase activity (GO:0004089); extracellular space (GO:0005615); cytoplasm (GO:0005737); cytosol (GO:0005829); plasma membrane (GO:0005886); microvillus (GO:0005902); one-carbon metabolic process (GO:0006730); regulation of pH (GO:0006885); zinc ion binding (GO:0008270); carbon dioxide transport (GO:001…	0.326596	-3.06188	0.217515	0.074545	0.475257	1.33096	1.33096	0.217515	0.285051	1	1.39006	1.39006	0.217515	0.312298	1	3.19925	3.19925	0.217515	0.753054	7.69977e-05	13.5877	13.5877	0.217515	2.83574	3.78257e-08
KLHL6	24.0001	0	0	0	8.0001	16	Late (induced)	#N/A	2.84893	chr16:19,946,585-19,983,122	NM_183390	Klhl6, kelch-like 6, kelch-like protein 6, Involved in B cell receptor signaling pathway; germinal center formation; and response to bacterium. Is expressed in blood vessel; notochord; and thymus primordium. Orthologous to human KLHL6 (kelch like family member 6).	germinal center formation (GO:0002467); response to bacterium (GO:0009617); B cell receptor signaling pathway (GO:0050853)	1.02353	1.02353	0.604736	0.653152	1	0.619063	-1.61535	0.604736	0.366406	1	1.0756	1.0756	0.604736	0.668912	1	2.78143	2.78143	0.604736	1.80749	9.08867e-07	4.95282	4.95282	0.604736	2.84893	6.44025e-05
PTH1R	24.0001	0	0	0	8.0001	16	Late (induced)	#N/A	2.8554	chr9:110,624,588-110,649,649 chr9:110,624,588-110,645,114 chr9:110,624,588-110,646,190	NM_011199 NM_001083936 NM_001083935	Pth1r, parathyroid hormone 1 receptor, parathyroid hormone/parathyroid hormone-related peptide receptor|PTH-related peptide receptor|PTH/PTHr receptor|PTH/PTHrP receptor|PTH/PTHrP type I receptor|PTH1 receptor|parathyroid hormone receptor 1, Exhibits parathyroid hormone receptor activity. Involved in several processes, including G protein-coupled receptor signaling pathway; bone resorption; and o…	skeletal system development (GO:0001501); ossification (GO:0001503); in utero embryonic development (GO:0001701); chondrocyte differentiation (GO:0002062); osteoblast development (GO:0002076); transmembrane signaling receptor activity (GO:0004888); G-protein coupled receptor activity (GO:0004930); parathyroid hormone receptor activity (GO:0004991); intracellular (GO:0005622); nucleus (GO:0005634)…	1.09777	1.09777	0.0940454	0.10919	1	1.15398	1.15398	0.0940454	0.106802	1	1.49835	1.49835	0.0940454	0.145748	1	2.59963	2.59963	0.0940454	0.265433	0.023354	31.7508	31.7508	0.0940454	2.8554	3.98659e-09
GATA3	24.0001	0	0	0	8.0001	16	Late (induced)	#N/A	2.87332	chr2:9,778,704-9,800,227	NM_008091	Gata3, GATA binding protein 3, trans-acting T-cell-specific transcription factor GATA-3|GATA-binding factor 3, Exhibits several functions, including DNA-binding transcription activator activity, RNA polymerase II-specific; identical protein binding activity; and interleukin-2 receptor binding activity. Involved in several processes, including animal organ development; regulation of gene expressio…	negative regulation of transcription by RNA polymerase II (GO:0000122); chromatin (GO:0000785); cell morphogenesis (GO:0000902); transcription regulatory region sequence-specific DNA binding (GO:0000976); RNA polymerase II regulatory region sequence-specific DNA binding (GO:0000977); RNA polymerase II proximal promoter sequence-specific DNA binding (GO:0000978); RNA polymerase II transcription fa…	1.08562	1.08562	0.1248	0.143483	1	1.52319	1.52319	0.1248	0.187695	1	1.45462	1.45462	0.1248	0.188202	1	2.78459	2.78459	0.1248	0.37802	0.0234359	24.2449	24.2449	0.1248	2.87332	8.39485e-07
COL12A1	24.0001	0	0	0	8.0001	16	Late (induced)	#N/A	2.87952	chr9:79,446,793-79,566,529	NM_001290308	Col12a1, collagen, type XII, alpha 1, collagen alpha-1(XII) chain|procollagen, type XII, alpha 1, Predicted to be an extracellular matrix structural constituent conferring tensile strength. Predicted to be involved in endodermal cell differentiation. Localizes to collagen-containing extracellular matrix and extracellular space. Is expressed in several structures, including connective tissue; mitr…	extracellular region (GO:0005576); collagen trimer (GO:0005581); collagen type XII trimer (GO:0005595); extracellular space (GO:0005615); cell adhesion (GO:0007155); extracellular matrix structural constituent conferring tensile strength (GO:0030020); endodermal cell differentiation (GO:0035987); collagen-containing extracellular matrix (GO:0062023)	1.50656	1.50656	0.476595	0.757134	0.445517	0.778169	-1.28507	0.476595	0.371017	1	0.617846	-1.61853	0.476595	0.302497	0.107186	2.86983	2.86983	0.476595	1.46922	2.09498e-12	6.31677	6.31677	0.476595	2.87952	4.13837e-08
MRC2	24.0001	0	0	0	8.0001	16	Late (induced)	#N/A	2.90656	chr11:105,153,959-105,212,459	NM_008626	Mrc2, mannose receptor, C type 2, C-type mannose receptor 2|lectin lambda|macrophage mannose receptor 2|novel lectin, Predicted to have carbohydrate binding activity; collagen binding activity; and signaling receptor activity. Predicted to be involved in collagen catabolic process. Predicted to localize to cell surface. Is expressed in several structures, including brain; head bone; meninges; met…	collagen binding (GO:0005518); plasma membrane (GO:0005886); endocytosis (GO:0006897); cell surface (GO:0009986); membrane (GO:0016020); integral component of membrane (GO:0016021); carbohydrate binding (GO:0030246); collagen catabolic process (GO:0030574); signaling receptor activity (GO:0038023)	1.26686	1.26686	0.225959	0.302535	1	0.742427	-1.34693	0.225959	0.164773	1	0.795891	-1.25645	0.225959	0.185005	1	2.09089	2.09089	0.225959	0.508655	0.000846702	13.5207	13.5207	0.225959	2.90656	2.1166e-15
IDO1	24.0001	0	0	0	8.0001	16	Late (induced)	#N/A	2.90948	chr8:25,694,604-25,707,424 chr8:25,694,604-25,706,138	NM_008324 NM_001293690	Ido1, indoleamine 2,3-dioxygenase 1, indoleamine 2,3-dioxygenase 1|IDO-1|indole 2,3-dioxygenase|indoleamine-pyrrole 2,3 dioxygenase, Exhibits tryptophan 2,3-dioxygenase activity. Involved in several processes, including carboxylic acid metabolic process; regulation of apoptotic process; and regulation of cytokine production. Localizes to smooth muscle contractile fiber and stereocilium bundle. Is…	immune system process (GO:0002376); cytokine production involved in inflammatory response (GO:0002534); positive regulation of T cell tolerance induction (GO:0002666); positive regulation of chronic inflammatory response (GO:0002678); positive regulation of type 2 immune response (GO:0002830); tryptophan 2,3-dioxygenase activity (GO:0004833); protein binding (GO:0005515); cytoplasm (GO:0005737); …	2.87079	2.87079	0.0562107	0.173256	0.687685	4.57336	4.57336	0.0562107	0.258748	0.0700627	3.78278	3.78278	0.0562107	0.223406	0.16412	5.45882	5.45882	0.0562107	0.337798	0.0176002	53.3886	53.3886	0.0562107	2.90948	3.71935e-06
GALNT6	24.0001	0	0	0	8.0001	16	Late (induced)	#N/A	2.9124	chr15:100,520,345-100,550,908 chr15:100,520,345-100,559,807	NM_172451 NM_001161767 NM_001161768	Galnt6, polypeptide N-acetylgalactosaminyltransferase 6, polypeptide N-acetylgalactosaminyltransferase 6|N-acetylgalactosaminyltransferase T-6|Protein-UDP acetylgalactosaminyltransferase 6|UDP-GalNAc:polypeptide N-acetylgalactosaminyltransferase 6|UDP-N-acetyl-alpha-D-galactosamine:polypeptide N-acetylgalactosaminyltransferase 6|polypeptide GalNAc transferase 6|pp-GaNTase 6, Exhibits polypeptide …	polypeptide N-acetylgalactosaminyltransferase activity (GO:0004653); Golgi apparatus (GO:0005794); membrane (GO:0016020); integral component of membrane (GO:0016021); transferase activity (GO:0016740); transferase activity, transferring glycosyl groups (GO:0016757); carbohydrate binding (GO:0030246); metal ion binding (GO:0046872); perinuclear region of cytoplasm (GO:0048471)	1.03702	1.03702	0.614486	0.67333	1	0.892236	-1.12078	0.614486	0.542275	1	1.26461	1.26461	0.614486	0.800408	0.804795	2.70171	2.70171	0.614486	1.78588	7.25095e-11	4.96376	4.96376	0.614486	2.9124	4.86664e-06
MEFV	24.0001	0	0	0	8.0001	16	Late (induced)	#N/A	2.92526	chr16:3,707,214-3,718,124	NM_019453 NM_001161790 NM_001161791	Mefv, Mediterranean fever, pyrin|familial mediterranean fever|marenostrin, Predicted to have actin binding activity; identical protein binding activity; and ubiquitin protein ligase activity. Predicted to be involved in several processes, including negative regulation of NLRP3 inflammasome complex assembly; negative regulation of cytokine production; and positive regulation of cellular metabolic …	immune system process (GO:0002376); actin binding (GO:0003779); nucleus (GO:0005634); nucleoplasm (GO:0005654); cytoplasm (GO:0005737); cytosol (GO:0005829); cytoskeleton (GO:0005856); microtubule (GO:0005874); microtubule associated complex (GO:0005875); inflammatory response (GO:0006954); zinc ion binding (GO:0008270); regulation of gene expression (GO:0010468); positive regulation of autophagy…	0.73711	-1.35665	0.919061	0.710977	1	0.52964	-1.88807	0.919061	0.479354	0.925148	0.789662	-1.26636	0.919061	0.742708	1	2.38616	2.38616	0.919061	2.34636	0.000162534	3.34542	3.34542	0.919061	2.92526	0.00778531
PRF1	24.0001	0	0	0	8.0001	16	Late (induced)	#N/A	2.9253	chr10:60,760,583-60,767,011	NM_011073	Prf1, perforin 1 (pore forming protein), perforin-1|P1|cytolysin|lymphocyte pore-forming protein|pore forming protein, Exhibits calcium ion binding activity and wide pore channel activity. Involved in several processes, including T cell mediated cytotoxicity; defense response to tumor cell; and protein homooligomerization. Localizes to cytolytic granule; cytoplasmic vesicle; and integral componen…	immunological synapse formation (GO:0001771); T cell mediated cytotoxicity (GO:0001913); defense response to tumor cell (GO:0002357); immune response to tumor cell (GO:0002418); calcium ion binding (GO:0005509); extracellular region (GO:0005576); extracellular space (GO:0005615); endosome (GO:0005768); cytosol (GO:0005829); plasma membrane (GO:0005886); apoptotic process (GO:0006915); circadian r…	0.995159	-1.00486	0.632275	0.663264	1	1.03377	1.03377	0.632275	0.640301	1	1.22936	1.22936	0.632275	0.799244	1	4.29886	4.29886	0.632275	2.9253	5.24679e-15	3.38444	3.38444	0.632275	2.03465	0.0175828
HIP1	24.0001	0	0	0	8.0001	16	Late (induced)	#N/A	2.93238	chr5:135,882,387-136,020,992	NM_146001	Hip1, huntingtin interacting protein 1, huntingtin-interacting protein 1|HIP-I|huntingtin-interacting protein I, Predicted to have several functions, including clathrin binding activity; phosphatidylinositol phosphate binding activity; and protein dimerization activity. Involved in endocytosis and positive regulation of receptor-mediated endocytosis. Predicted to localize to several cellular comp…	actin binding (GO:0003779); protein binding (GO:0005515); phospholipid binding (GO:0005543); nucleus (GO:0005634); cytoplasm (GO:0005737); Golgi apparatus (GO:0005794); endocytosis (GO:0006897); apoptotic process (GO:0006915); activation of cysteine-type endopeptidase activity involved in apoptotic process (GO:0006919); actin filament organization (GO:0007015); membrane (GO:0016020); clathrin-coa…	1.47049	1.47049	1.11299	1.72105	0.565716	1.13832	1.13832	1.11299	1.24981	1	1.15393	1.15393	1.11299	1.31624	1	2.46223	2.46223	1.11299	2.93238	2.97836e-08	2.37259	2.37259	1.11299	2.50653	0.00590756
TBC1D2B	24.0001	0	0	0	8.0001	16	Late (induced)	#N/A	2.93774	chr9:90,096,886-90,165,607	NM_194334	Tbc1d2b, TBC1 domain family, member 2B, TBC1 domain family member 2B, Predicted to have GTPase activator activity. Predicted to be involved in activation of GTPase activity and intracellular protein transport. Predicted to localize to cytosol. Is expressed in genitourinary system. Orthologous to human TBC1D2B (TBC1 domain family member 2B).	GTPase activator activity (GO:0005096); cytosol (GO:0005829); intracellular protein transport (GO:0006886); activation of GTPase activity (GO:0090630)	1.14718	1.14718	0.616938	0.744702	1	0.734458	-1.36155	0.616938	0.447155	1	0.934729	-1.06983	0.616938	0.59133	1	3.03272	3.03272	0.616938	2.00535	2.8689e-10	5.00789	5.00789	0.616938	2.93774	1.30372e-06
RASGRP2	24.0001	0	0	0	8.0001	16	Late (induced)	#N/A	2.94025	chr19:6,400,582-6,415,216	NM_011242	Rasgrp2, RAS, guanyl releasing protein 2, RAS guanyl-releasing protein 2|F25B3.3 kinase like protein|RAP 1A protein-specific guanine nucleotide exchange factor 1|calcium and DAG-regulated guanine nucleotide exchange factor I, Predicted to have guanyl-nucleotide exchange factor activity. Predicted to be involved in cellular response to calcium ion and positive regulation of GTPase activity. Predic…	guanyl-nucleotide exchange factor activity (GO:0005085); calcium ion binding (GO:0005509); cytoplasm (GO:0005737); cytosol (GO:0005829); plasma membrane (GO:0005886); small GTPase mediated signal transduction (GO:0007264); membrane (GO:0016020); cell junction (GO:0030054); intracellular signal transduction (GO:0035556); cell projection (GO:0042995); neuron projection (GO:0043005); positive regula…	1.34022	1.34022	0.23397	0.333942	1	1.89809	1.89809	0.23397	0.437346	1	2.17166	2.17166	0.23397	0.526874	0.131028	3.37225	3.37225	0.23397	0.854892	0.000263274	13.1326	13.1326	0.23397	2.94025	1.45327e-07
PPM1H	24.0001	0	0	0	8.0001	16	Late (induced)	#N/A	2.95363	chr10:122,115,817-122,359,030 chr10:122,115,817-122,382,849	NM_001110218 NM_176919	Ppm1h, protein phosphatase 1H (PP2C domain containing), protein phosphatase 1H, Predicted to have identical protein binding activity and magnesium-dependent protein serine/threonine phosphatase activity. Predicted to be involved in protein dephosphorylation. Localizes to glutamatergic synapse. Is expressed in ganglia; liver lobe; spinal cord; and thymus primordium. Orthologous to human PPM1H (pro…	phosphoprotein phosphatase activity (GO:0004721); protein serine/threonine phosphatase activity (GO:0004722); nucleus (GO:0005634); nucleoplasm (GO:0005654); cytoplasm (GO:0005737); protein dephosphorylation (GO:0006470); hydrolase activity (GO:0016787); phosphatase activity (GO:0016791); identical protein binding (GO:0042802); synapse (GO:0045202); glutamatergic synapse (GO:0098978)	0.978136	-1.02235	0.634392	0.655894	1	1.06583	1.06583	0.634392	0.664499	1	1.26016	1.26016	0.634392	0.823695	0.77437	2.36227	2.36227	0.634392	1.61268	1.19199e-09	4.8953	4.8953	0.634392	2.95363	4.02328e-09
FAHD2A	24.0001	0	0	0	8.0001	16	Late (induced)	#N/A	2.95674	chr2:127,261,950-127,270,301	NM_029629	Fahd2a, fumarylacetoacetate hydrolase domain containing 2A, fumarylacetoacetate hydrolase domain-containing protein 2A, Predicted to have hydro-lyase activity. Localizes to mitochondrion. Orthologous to several human genes including FAHD2A (fumarylacetoacetate hydrolase domain containing 2A).	catalytic activity (GO:0003824); mitochondrion (GO:0005739); hydrolase activity (GO:0016787); hydro-lyase activity (GO:0016836); metal ion binding (GO:0046872)	1.01784	1.01784	0.208195	0.223065	1	1.28635	1.28635	0.208195	0.26299	1	1.72047	1.72047	0.208195	0.370243	0.878553	2.94299	2.94299	0.208195	0.664909	0.00569088	14.7871	14.7871	0.208195	2.95674	4.46821e-06
IL27	24.0001	0	0	0	8.0001	16	Late (induced)	#N/A	2.965	chr7:133,732,808-133,738,424	NM_145636	Il27, interleukin 27, interleukin-27 subunit alpha|IL-27 p28 subunit|IL-27 subunit alpha|interleukin 30, Exhibits interleukin-27 receptor binding activity. Involved in positive regulation of defense response to virus by host and regulation of T cell proliferation. Localizes to extracellular space. Is expressed in decidua; embryo; and extraembryonic component. Human ortholog(s) of this gene implic…	positive regulation of defense response to virus by host (GO:0002230); immune system process (GO:0002376); signaling receptor binding (GO:0005102); cytokine activity (GO:0005125); protein binding (GO:0005515); extracellular region (GO:0005576); extracellular space (GO:0005615); cytosol (GO:0005829); inflammatory response (GO:0006954); positive regulation of interferon-gamma production (GO:0032729…	1.25285	1.25285	0.755039	0.99787	1	1.44659	1.44659	0.755039	1.0645	1	2.10288	2.10288	0.755039	1.63672	0.144902	3.35788	3.35788	0.755039	2.73308	4.51179e-06	4.11635	4.11635	0.755039	2.965	0.00747387
CD300LB	24.0001	0	0	0	8.0001	16	Late (induced)	#N/A	2.97219	chr11:114,784,094-114,795,700	NM_199221	Cd300lb, CD300 molecule like family member B, CMRF35-like molecule 7|CD300 antigen like family member B|CMRF-35-like molecule-7|IREM-3|immune receptor expressed on myeloid cells 3|leukocyte mono-Ig-like receptor 5, Predicted to have transmembrane signaling receptor activity. Involved in cellular response to lipopolysaccharide; neutrophil mediated immunity; and positive regulation of mast cell act…	immune system process (GO:0002376); neutrophil mediated immunity (GO:0002446); transmembrane signaling receptor activity (GO:0004888); protein binding (GO:0005515); plasma membrane (GO:0005886); membrane (GO:0016020); integral component of membrane (GO:0016021); positive regulation of mast cell activation (GO:0033005); identical protein binding (GO:0042802); cellular response to lipopolysaccharid…	1.1936	1.1936	0.854553	1.07168	1	0.674451	-1.48269	0.854553	0.563443	1	0.998537	-1.00146	0.854553	0.873754	1	3.2494	3.2494	0.854553	2.97219	1.94323e-08	3.5924	3.5924	0.854553	2.91516	0.00250421
CYTIP	24.0001	0	0	0	8.0001	16	Late (induced)	#N/A	2.98491	chr2:57,981,549-58,012,533	NM_139200	Cytip, cytohesin 1 interacting protein, cytohesin-interacting protein|cbp HE|cytohesin binding protein|cytohesin-binding protein HE|pleckstrin homology, Sec7 and coiled-coil domains, binding protein|tamalin, Predicted to be involved in regulation of cell adhesion. Predicted to localize to cell cortex; cytosol; and nucleoplasm. Is expressed in metanephros. Orthologous to human CYTIP (cytohesin 1 i…	nucleoplasm (GO:0005654); cytoplasm (GO:0005737); endosome (GO:0005768); cytosol (GO:0005829); cell cortex (GO:0005938); regulation of cell adhesion (GO:0030155)	0.724468	-1.38032	0.962738	0.736125	0.745519	0.487862	-2.04976	0.962738	0.460606	0.0562716	0.64455	-1.55147	0.962738	0.638312	0.16175	2.49973	2.49973	0.962738	2.58766	4.21319e-11	3.24991	3.24991	0.962738	2.98491	0.000801037
2021-03-01	24.0001	0	0	0	8.0001	16	Late (induced)	#N/A	2.99181	chr8:68,142,423-68,995,536 chr8:68,910,199-68,995,536 chr8:68,141,938-68,995,536	NM_175188 NM_001166372 NM_001166375 NM_001293784	Membrane-associated ring finger (C3HC4) 1, E3 ubiquitin-protein ligase MARCH1 isoform 2;E3 ubiquitin-protein ligase MARCH1 isoform 3;E3 ubiquitin-protein ligase MARCH1 isoform 4;E3 ubiquitin-protein ligase MARCH1 isoform 1	protein polyubiquitination (GO:0000209); immune system process (GO:0002376); antigen processing and presentation of peptide antigen via MHC class II (GO:0002495); ubiquitin-protein transferase activity (GO:0004842); cytoplasm (GO:0005737); lysosome (GO:0005764); lysosomal membrane (GO:0005765); endosome (GO:0005768); endoplasmic reticulum membrane (GO:0005789); Golgi apparatus (GO:0005794); plasm…	1.25418	1.25418	0.702293	0.929012	1	0.9735	-1.02722	0.702293	0.675841	1	1.201	1.201	0.702293	0.867214	1	3.29605	3.29605	0.702293	2.48581	2.99156e-14	4.47122	4.47122	0.702293	2.99181	2.7703e-05
DOCK10	24.0001	0	0	0	8.0001	16	Late (induced)	#N/A	3.00954	chr1:80,497,642-80,755,128 chr1:80,497,642-80,661,927	NM_175291 NM_001285927	Dock10, dedicator of cytokinesis 10, dedicator of cytokinesis protein 10|zizimin-3, Exhibits guanyl-nucleotide exchange factor activity and small GTPase binding activity. Involved in several processes, including dendritic spine morphogenesis; marginal zone B cell differentiation; and positive regulation of GTPase activity. Localizes to dendritic spine. Is expressed in several structures, includin…	B cell homeostasis (GO:0001782); marginal zone B cell differentiation (GO:0002315); guanyl-nucleotide exchange factor activity (GO:0005085); nucleus (GO:0005634); nucleoplasm (GO:0005654); cytoplasm (GO:0005737); cytosol (GO:0005829); small GTPase mediated signal transduction (GO:0007264); cell junction (GO:0030054); regulation of cell migration (GO:0030334); small GTPase binding (GO:0031267); ce…	1.02557	1.02557	0.659557	0.711342	1	0.64828	-1.54254	0.659557	0.420402	1	0.892771	-1.12011	0.659557	0.603617	1	2.86151	2.86151	0.659557	2.02159	4.81421e-10	4.81812	4.81812	0.659557	3.00954	1.06145e-07
ZFP358	24.0001	0	0	0	8.0001	16	Late (induced)	#N/A	3.02478	chr8:3,493,137-3,497,208	NM_080461	Zfp358, zinc finger protein 358, Predicted to have DNA-binding transcription activator activity, RNA polymerase II-specific and RNA polymerase II cis-regulatory region sequence-specific DNA binding activity. Predicted to be involved in regulation of transcription by RNA polymerase II. Predicted to localize to nucleus. Is expressed in several structures, including eye; genitourinary system; integu…	RNA polymerase II proximal promoter sequence-specific DNA binding (GO:0000978); transcriptional activator activity, RNA polymerase II transcription regulatory region sequence-specific DNA binding (GO:0001228); nucleus (GO:0005634); regulation of transcription by RNA polymerase II (GO:0006357)	0.953985	-1.04823	0.405532	0.40868	1	0.839347	-1.1914	0.405532	0.3336	1	0.825683	-1.21112	0.405532	0.34436	1	2.51231	2.51232	0.405532	1.09746	0.000139792	7.83047	7.83047	0.405532	3.02478	1.472e-06
ANKRD44	24.0001	0	0	0	8.0001	16	Late (induced)	#N/A	3.03124	chr1:54,702,183-54,983,231	NM_001081433	Ankrd44, ankyrin repeat domain 44, serine/threonine-protein phosphatase 6 regulatory ankyrin repeat subunit B|ankyrin repeat domain-containing protein 44|serine/threonine-protein phosphatase 6 regulatory subunit ARS-B, Orthologous to human ANKRD44 (ankyrin repeat domain 44).	molecular_function (GO:0003674); cellular_component (GO:0005575); biological_process (GO:0008150)	0.996999	-1.00301	0.651001	0.684373	1	0.635896	-1.57258	0.651001	0.404083	0.919618	0.869513	-1.15007	0.651001	0.581586	1	2.03284	2.03284	0.651001	1.42126	3.57752e-05	4.91267	4.91267	0.651001	3.03124	2.74345e-07
SPINT1	24.0001	0	0	0	8.0001	16	Late (induced)	#N/A	3.04097	chr2:119,063,095-119,075,249	NM_016907	Spint1, serine protease inhibitor, Kunitz type 1, kunitz-type protease inhibitor 1|hepatocyte growth factor activator inhibitor type 1, Predicted to have serine-type endopeptidase inhibitor activity. Involved in extracellular matrix organization; neural tube closure; and placenta development. Localizes to plasma membrane. Is expressed in several structures, including alimentary system; brain; ext…	neural tube closure (GO:0001843); embryonic placenta development (GO:0001892); serine-type endopeptidase inhibitor activity (GO:0004867); extracellular region (GO:0005576); plasma membrane (GO:0005886); negative regulation of peptidase activity (GO:0010466); extracellular matrix organization (GO:0030198); peptidase inhibitor activity (GO:0030414); positive regulation of glial cell differentiation…	0.653823	-1.52947	0.66825	0.459197	0.915404	1.0705	1.0705	0.66825	0.70131	1	1.15183	1.15183	0.66825	0.790093	1	2.10596	2.10596	0.66825	1.50794	0.00681932	4.79029	4.79029	0.66825	3.04097	0.000140572
ARSB	24.0001	0	0	0	8.0001	16	Late (induced)	#N/A	3.05093	chr13:94,541,633-94,712,971	NM_009712	Arsb, arylsulfatase B, arylsulfatase B|ASB|G4S|N-acetylgalactosamine-4-sulfatase|arylsulfatase B complex|arylsulfatase B regulation|arylsulfatase B structural|arylsulfatase B temporal regulation, Exhibits arylsulfatase activity. Involved in anterior head development. Localizes to cell surface. Is expressed in skeleton. Used to study mucopolysaccharidosis VI. Human ortholog(s) of this gene implica…	catalytic activity (GO:0003824); N-acetylgalactosamine-4-sulfatase activity (GO:0003943); arylsulfatase activity (GO:0004065); mitochondrion (GO:0005739); lysosome (GO:0005764); rough endoplasmic reticulum (GO:0005791); Golgi apparatus (GO:0005794); autophagy (GO:0006914); central nervous system development (GO:0007417); response to nutrient (GO:0007584); sulfuric ester hydrolase activity (GO:000…	0.781966	-1.27883	0.367579	0.303196	1	0.707356	-1.41372	0.367579	0.255009	1	1.03515	1.03515	0.367579	0.39163	1	3.66397	3.66397	0.367579	1.4503	2.14889e-13	8.74412	8.74412	0.367579	3.05093	5.67619e-09
PLA2G4A	24.0001	0	0	0	8.0001	16	Late (induced)	#N/A	3.10299	chr1:151,676,751-151,808,414	NM_008869	Pla2g4a, phospholipase A2, group IVA (cytosolic, calcium-dependent), cytosolic phospholipase A2|Cytosolic phospholipase A2 (CPLA2)|Type IV PLA2|cytosolic PLA2|phospholipase A2 group IVA|phospholipase A2, group 4, Exhibits calcium-dependent phospholipase A2 activity. Involved in several processes, including arachidonic acid secretion; glycerophospholipid metabolic process; and icosanoid biosynthet…	Golgi membrane (GO:0000139); prostaglandin biosynthetic process (GO:0001516); ovulation from ovarian follicle (GO:0001542); positive regulation of T-helper 1 type immune response (GO:0002827); phospholipase activity (GO:0004620); lysophospholipase activity (GO:0004622); phospholipase A2 activity (GO:0004623); calcium ion binding (GO:0005509); calcium-dependent phospholipid binding (GO:0005544); n…	1.17875	1.17875	0.704509	0.8705	1	1.21408	1.21408	0.704509	0.837958	1	1.48859	1.48859	0.704509	1.07241	0.815405	3.06726	3.06726	0.704509	2.30739	1.65892e-05	4.63678	4.63678	0.704509	3.10299	0.000551861
RUNX3	24.0001	0	0	0	8.0001	16	Late (induced)	#N/A	3.10504	chr4:134,676,559-134,733,905	NM_019732	Runx3, runt related transcription factor 3, runt-related transcription factor 3|CBF-alpha-3|PEA2-alpha C|PEBP2-alpha C|SL3-3 enhancer factor 1 alpha C subunit|SL3/AKV core-binding factor alpha C subunit|acute myeloid leukemia 2 protein|core binding factor alpha 3|core-binding factor subunit alpha-3|oncogene AML-2|polyomavirus enhancer-binding protein 2 alpha C subunit|runt domain, alpha subunit 3…	negative regulation of transcription by RNA polymerase II (GO:0000122); chromatin (GO:0000785); RNA polymerase II regulatory region sequence-specific DNA binding (GO:0000977); RNA polymerase II proximal promoter sequence-specific DNA binding (GO:0000978); RNA polymerase II transcription factor activity, sequence-specific DNA binding (GO:0000981); ossification (GO:0001503); chondrocyte differentia…	0.775604	-1.28932	1.19477	0.974602	1	0.54389	-1.83861	1.19477	0.631877	0.485896	0.572014	-1.74821	1.19477	0.700627	0.197909	2.00453	2.00453	1.19477	2.56526	0.000279099	2.73601	2.73601	1.19477	3.10504	0.00664939
ISOC1	24.0001	0	0	0	8.0001	16	Late (induced)	#N/A	3.11449	chr18:58,819,135-58,839,224	NM_025478	Isoc1, isochorismatase domain containing 1, isochorismatase domain-containing protein 1, Predicted to have catalytic activity. Predicted to localize to peroxisome. Is expressed in brain. Orthologous to human ISOC1 (isochorismatase domain containing 1).	molecular_function (GO:0003674); cytoplasm (GO:0005737); peroxisome (GO:0005777); biological_process (GO:0008150)	1.15948	1.15948	1.18732	1.45294	1	0.824465	-1.21291	1.18732	0.961672	1	0.997955	-1.00205	1.18732	1.21875	1	2.04617	2.04617	1.18732	2.61184	5.14402e-05	2.76511	2.76511	1.18732	3.11449	0.0137046
HEMK1	24.0001	0	0	0	8.0001	16	Late (induced)	#N/A	3.13728	chr9:107,229,412-107,240,681	NM_133984	Hemk1, HemK methyltransferase family member 1, MTRF1L release factor glutamine methyltransferase, Predicted to have nucleic acid binding activity and protein methyltransferase activity. Predicted to be involved in protein methylation. Localizes to mitochondrion. Orthologous to human HEMK1 (HemK methyltransferase family member 1).	nucleic acid binding (GO:0003676); mitochondrion (GO:0005739); protein methylation (GO:0006479); biological_process (GO:0008150); methyltransferase activity (GO:0008168); protein methyltransferase activity (GO:0008276); transferase activity (GO:0016740); methylation (GO:0032259); protein-(glutamine-N5) methyltransferase activity (GO:0102559)	0.937538	-1.06662	0.243507	0.24185	1	0.866364	-1.15425	0.243507	0.207189	1	1.22651	1.22651	0.243507	0.30833	1	2.61387	2.61387	0.243507	0.687426	0.000776963	13.5455	13.5455	0.243507	3.13728	2.65468e-06
TLR7	24.0001	0	0	0	8.0001	16	Late (induced)	#N/A	3.14246	chrX:163,742,857-163,768,503	NM_133211 NM_001290755 NM_001290756 NM_001290757 NM_001290758	Tlr7, toll-like receptor 7, toll-like receptor 7|Toll like receptor 7, Exhibits siRNA binding activity and single-stranded RNA binding activity. Involved in several processes, including defense response to virus; positive regulation of cytokine production; and toll-like receptor 7 signaling pathway. Localizes to cytoplasmic vesicle; endoplasmic reticulum; and lysosome. Is expressed in brain and l…	regulation of protein phosphorylation (GO:0001932); toll-like receptor signaling pathway (GO:0002224); immune system process (GO:0002376); MyD88-dependent toll-like receptor signaling pathway (GO:0002755); double-stranded RNA binding (GO:0003725); single-stranded RNA binding (GO:0003727); transmembrane signaling receptor activity (GO:0004888); protein binding (GO:0005515); cytoplasm (GO:0005737);…	1.08524	1.08524	1.01633	1.15645	1	0.810994	-1.23306	1.01633	0.805339	1	1.23054	1.23054	1.01633	1.27767	1	2.90061	2.90061	1.01633	3.14246	1.11493e-05	3.23857	3.23857	1.01633	3.13341	0.0111828
SORT1	24.0001	0	0	0	8.0001	16	Late (induced)	#N/A	3.14714	chr3:108,086,981-108,164,437	NM_019972 NM_001271599	Sort1, sortilin 1, sortilin|mNTR3|neurotensin receptor 3, Predicted to have several functions, including nerve growth factor binding activity; nerve growth factor receptor activity; and neurotensin receptor activity, non-G protein-coupled. Involved in several processes, including negative regulation of fat cell differentiation; organic substance transport; and response to insulin. Localizes to cy…	ossification (GO:0001503); protein binding (GO:0005515); nucleus (GO:0005634); lysosome (GO:0005764); endosome (GO:0005768); early endosome (GO:0005769); endoplasmic reticulum (GO:0005783); Golgi apparatus (GO:0005794); cytosol (GO:0005829); plasma membrane (GO:0005886); clathrin-coated pit (GO:0005905); protein targeting to lysosome (GO:0006622); post-Golgi vesicle-mediated transport (GO:0006892…	1.15123	1.15123	0.135179	0.165572	1	0.741737	-1.34819	0.135179	0.0992017	1	0.841443	-1.18844	0.135179	0.117799	1	3.05095	3.05095	0.135179	0.446862	3.02122e-05	24.5196	24.5196	0.135179	3.14714	1.3038e-13
ZNF41-PS	24.0001	0	0	0	8.0001	16	Late (induced)	#N/A	3.15272	chr4:146,514,185-146,556,724	NR_040355	Znf41-ps, ZNF41, pseudogene		1.30297	1.30297	0.707913	0.973435	0.99316	1.11555	1.11555	0.707913	0.768249	1	1.43673	1.43673	0.707913	1.04638	0.560864	2.83575	2.83575	0.707913	2.15746	3.08982e-11	4.6815	4.6815	0.707913	3.15272	2.72669e-06
PLCG2	24.0001	0	0	0	8.0001	16	Late (induced)	#N/A	3.18022	chr8:120,022,190-120,159,042	NM_172285	Plcg2, phospholipase C, gamma 2, 1-phosphatidylinositol 4,5-bisphosphate phosphodiesterase gamma-2|phosphoinositide phospholipase C-gamma-2, Exhibits phosphatidylinositol phospholipase C activity and phosphorylation-dependent protein binding activity. Involved in several processes, including antigen receptor-mediated signaling pathway; follicular B cell differentiation; and positive regulation of…	phosphotyrosine residue binding (GO:0001784); positive regulation of receptor internalization (GO:0002092); follicular B cell differentiation (GO:0002316); phosphatidylinositol phospholipase C activity (GO:0004435); phospholipase C activity (GO:0004629); protein binding (GO:0005515); cytoplasm (GO:0005737); cytosol (GO:0005829); plasma membrane (GO:0005886); lipid metabolic process (GO:0006629); …	1.23786	1.23786	0.968739	1.26404	1	0.79834	-1.2526	0.968739	0.759421	1	1.10873	1.10873	0.968739	1.10394	1	3.05697	3.05697	0.968739	3.18022	7.01234e-14	3.22562	3.22562	0.968739	2.97553	0.00159816
ALDH1B1	24.0001	0	0	0	8.0001	16	Late (induced)	#N/A	3.20603	chr4:45,811,893-45,817,480	NM_028270	Aldh1b1, aldehyde dehydrogenase 1 family, member B1, aldehyde dehydrogenase X, mitochondrial|aldehyde dehydrogenase family 1 member B1, Predicted to have aldehyde dehydrogenase (NAD+) activity. Localizes to mitochondrion. Is expressed in several structures, including alimentary system; hemolymphoid system; and liver. Orthologous to human ALDH1B1 (aldehyde dehydrogenase 1 family member B1).	aldehyde dehydrogenase (NAD) activity (GO:0004029); nucleoplasm (GO:0005654); mitochondrion (GO:0005739); cytosol (GO:0005829); oxidoreductase activity (GO:0016491); oxidoreductase activity, acting on the aldehyde or oxo group of donors, NAD or NADP as acceptor (GO:0016620); intracellular membrane-bounded organelle (GO:0043231); glyceraldehyde-3-phosphate dehydrogenase (NAD+) (non-phosphorylating…	0.790346	-1.26527	0.705062	0.588939	1	1.27962	1.27962	0.705062	0.887766	1	1.67949	1.67949	0.705062	1.22111	0.116618	2.43673	2.43673	0.705062	1.85076	1.66834e-06	4.77099	4.77099	0.705062	3.20603	9.14236e-05
TARM1	24.0001	0	0	0	8.0001	16	Late (induced)	#N/A	3.21541	chr7:3,489,956-3,503,433	NM_177363	Tarm1, T cell-interacting, activating receptor on myeloid cells 1, T-cell-interacting, activating receptor on myeloid cells protein 1|OSCAR-like transcript-2 protein, Predicted to have immunoglobulin receptor binding activity. Involved in negative regulation of CD4-positive, alpha-beta T cell proliferation and positive regulation of cytokine production involved in inflammatory response. Localizes…	adaptive immune response (GO:0002250); immune system process (GO:0002376); plasma membrane (GO:0005886); membrane (GO:0016020); integral component of membrane (GO:0016021); immunoglobulin receptor binding (GO:0034987); innate immune response (GO:0045087); positive regulation of cytokine production involved in inflammatory response (GO:1900017); negative regulation of CD4-positive, alpha-beta T ce…	0.724447	-1.38036	0.451971	0.343681	1	0.922735	-1.08373	0.451971	0.408721	1	0.842491	-1.18696	0.451971	0.390986	1	4.27803	4.27803	0.451971	2.08998	3.37502e-08	7.45434	7.45434	0.451971	3.21541	0.00028593
ADAMTS2	24.0001	0	0	0	8.0001	16	Late (induced)	#N/A	3.24675	chr11:50,415,586-50,621,075 chr11:50,415,586-50,611,848	NM_175643 NM_001277305	Adamts2, a disintegrin-like and metallopeptidase (reprolysin type) with thrombospondin type 1 motif, 2, A disintegrin and metalloproteinase with thrombospondin motifs 2|a disintegrin and metalloproteinase with thrombospondin repeats|a disintegrin-like and metalloprotease (reprolysin type) with thrombospondin type 1 motif, 2|procollagen I/II amino propeptide-processing enzyme|procollagen N-endopep…	metalloendopeptidase activity (GO:0004222); extracellular region (GO:0005576); proteolysis (GO:0006508); spermatogenesis (GO:0007283); peptidase activity (GO:0008233); metallopeptidase activity (GO:0008237); zinc ion binding (GO:0008270); protein processing (GO:0016485); hydrolase activity (GO:0016787); extracellular matrix organization (GO:0030198); collagen fibril organization (GO:0030199); lun…	1.20691	1.20691	0.269679	0.345407	1	1.07826	1.07826	0.269679	0.290289	1	0.939249	-1.06468	0.269679	0.261869	1	2.61589	2.61589	0.269679	0.762271	1.33836e-07	12.6557	12.6557	0.269679	3.24675	3.46283e-19
PARVG	24.0001	0	0	0	8.0001	16	Late (induced)	#N/A	3.25015	chr15:84,155,149-84,173,408 chr15:84,156,548-84,173,408	NM_022321 NM_001162500	Parvg, parvin, gamma, gamma-parvin, Predicted to have actin binding activity. Predicted to be involved in several processes, including actin cytoskeleton reorganization; cell projection assembly; and substrate adhesion-dependent cell spreading. Predicted to localize to actin cytoskeleton; cytoplasm; and focal adhesion. Is expressed in alimentary system; embryo mesenchyme; hemolymphoid system; liv…	actin binding (GO:0003779); cytoplasm (GO:0005737); cytoskeleton (GO:0005856); plasma membrane (GO:0005886); focal adhesion (GO:0005925); cell adhesion (GO:0007155); establishment or maintenance of cell polarity (GO:0007163); actin cytoskeleton (GO:0015629); membrane (GO:0016020); cell projection assembly (GO:0030031); cell junction (GO:0030054); actin cytoskeleton reorganization (GO:0031532); su…	1.16778	1.16778	0.659741	0.813678	1	0.744343	-1.34347	0.659741	0.481627	1	1.2391	1.2391	0.659741	0.841683	1	4.57877	4.57877	0.659741	3.25015	1.04772e-19	4.27607	4.27607	0.659741	2.68758	0.000470036
DUSP22	24.0001	0	0	0	8.0001	16	Late (induced)	#N/A	3.27577	chr13:30,751,927-30,803,101	NM_001037955 NM_134068	Dusp22, dual specificity phosphatase 22, dual specificity protein phosphatase 22|low molecular weight dual specificity phosphatase 2, Exhibits protein tyrosine kinase binding activity and protein tyrosine phosphatase activity. Involved in several processes, including negative regulation of T cell mediated immunity; regulation of signal transduction; and transforming growth factor beta receptor si…	negative regulation of transcription by RNA polymerase II (GO:0000122); negative regulation of T cell mediated immunity (GO:0002710); phosphoprotein phosphatase activity (GO:0004721); protein serine/threonine phosphatase activity (GO:0004722); protein tyrosine phosphatase activity (GO:0004725); non-membrane spanning protein tyrosine phosphatase activity (GO:0004726); protein binding (GO:0005515);…	0.675386	-1.48063	0.549685	0.393342	0.86531	0.678784	-1.47322	0.549685	0.367323	1	0.960848	-1.04075	0.549685	0.545482	1	2.07827	2.07827	0.549685	1.23301	0.000849479	6.26911	6.26911	0.549685	3.27577	6.18165e-06
PTPLAD2	24.0001	0	0	0	8.0001	16	Late (induced)	#N/A	3.29079	chr4:88,058,833-88,084,830	NM_025760	Protein tyrosine phosphatase-like A domain containing 2,	endoplasmic reticulum (GO:0005783); lipid metabolic process (GO:0006629); fatty acid metabolic process (GO:0006631); fatty acid biosynthetic process (GO:0006633); membrane (GO:0016020); integral component of membrane (GO:0016021); lyase activity (GO:0016829); 3-hydroxyacyl-CoA dehydratase activity (GO:0018812); enzyme binding (GO:0019899); sphingolipid biosynthetic process (GO:0030148); integral …	0.766365	-1.30486	0.615891	0.496701	1	0.623701	-1.60333	0.615891	0.374482	1	0.88361	-1.13172	0.615891	0.558356	1	2.05948	2.05948	0.615891	1.36102	0.00664339	5.62183	5.62183	0.615891	3.29079	3.21219e-05
CST7	24.0001	0	0	0	8.0001	16	Late (induced)	#N/A	3.29316	chr2:150,396,150-150,404,680	NM_009977	Cst7, cystatin F (leukocystatin), cystatin-F|cystatin-7|cystatin-like metastasis-associated protein, Exhibits cysteine-type endopeptidase inhibitor activity. Involved in inhibition of cysteine-type endopeptidase activity; negative regulation of microglial cell activation; and positive regulation of myelination. Localizes to several cellular components, including Golgi apparatus; late endosome; an…	cysteine-type endopeptidase inhibitor activity (GO:0004869); extracellular region (GO:0005576); extracellular space (GO:0005615); cytoplasm (GO:0005737); lysosome (GO:0005764); endosome (GO:0005768); late endosome (GO:0005770); multivesicular body (GO:0005771); endoplasmic reticulum (GO:0005783); Golgi apparatus (GO:0005794); immune response (GO:0006955); negative regulation of peptidase activity…	1.23016	1.23016	0.629434	0.816041	1	1.74836	1.74836	0.629434	1.07883	1	1.6637	1.6637	0.629434	1.07701	0.546419	3.91732	3.91732	0.629434	2.65557	3.51718e-07	5.49724	5.49724	0.629434	3.29316	0.000660012
IL13RA1	24.0001	0	0	0	8.0001	16	Late (induced)	#N/A	3.30527	chrX:33,652,133-33,711,256	NM_133990	Il13ra1, interleukin 13 receptor, alpha 1, interleukin-13 receptor subunit alpha-1|IL-13 receptor subunit alpha-1|IL-13R subunit alpha-1|interleukin-13-binding protein|novel cytokine receptor 4, Is predicted to contribute to oncostatin-M receptor activity. Predicted to be involved in cytokine-mediated signaling pathway and positive regulation of cell population proliferation. Predicted to localiz…	cytokine receptor activity (GO:0004896); leukemia inhibitory factor receptor activity (GO:0004923); oncostatin-M receptor activity (GO:0004924); ciliary neurotrophic factor receptor binding (GO:0005127); positive regulation of cell proliferation (GO:0008284); external side of plasma membrane (GO:0009897); membrane (GO:0016020); integral component of membrane (GO:0016021); interleukin-13 receptor …	1.15112	1.15112	0.740717	0.89787	1	0.872858	-1.14566	0.740717	0.63555	1	1.44781	1.44781	0.740717	1.10107	0.520418	2.50326	2.50326	0.740717	1.98896	1.27986e-06	4.68083	4.68083	0.740717	3.30527	0.000152563
RAB10OS	24.0001	0	0	0	8.0001	16	Late (induced)	#N/A	3.30805	chr12:3,235,790-3,250,374	NR_015551	Rab10os, RAB10, member RAS oncogene family, opposite strand, Rab10 opposite strand transcript	molecular_function (GO:0003674); cellular_component (GO:0005575); biological_process (GO:0008150)	1.39692	1.39692	0.403918	0.598311	1	1.40093	1.40093	0.403918	0.555352	1	1.3539	1.3539	0.403918	0.564192	1	3.35526	3.35526	0.403918	1.46772	0.000237069	8.55238	8.55238	0.403918	3.30805	5.16437e-06
VNN3	24.0001	0	0	0	8.0001	16	Late (induced)	#N/A	3.31403	chr10:23,571,267-23,589,649	NM_011979	Vnn3, vanin 3, vascular non-inflammatory molecule 3, Exhibits pantetheine hydrolase activity. Involved in pantothenate metabolic process. Localizes to extracellular space. Is expressed in early conceptus. Orthologous to human VNN3 (vanin 3).	extracellular space (GO:0005615); plasma membrane (GO:0005886); nitrogen compound metabolic process (GO:0006807); pantothenate metabolic process (GO:0015939); membrane (GO:0016020); hydrolase activity (GO:0016787); hydrolase activity, acting on carbon-nitrogen (but not peptide) bonds, in linear amides (GO:0016811); pantetheine hydrolase activity (GO:0017159); anchored component of membrane (GO:00…	1.48664	1.48664	0.134981	0.212793	1	1.47326	1.47326	0.134981	0.195491	1	1.24629	1.24629	0.134981	0.173583	1	3.32192	3.32192	0.134981	0.485096	0.0029496	25.6563	25.6563	0.134981	3.31403	8.71874e-08
ABCG3	24.0001	0	0	0	8.0001	16	Late (induced)	#N/A	3.34758	chr5:105,364,075-105,411,736	NM_030239	Abcg3, ATP binding cassette subfamily G member 3, ATP-binding cassette sub-family G member 3|ATP-binding cassette, sub-family G (WHITE), member 3, Predicted to have ATP binding activity and ATPase activity. Predicted to localize to plasma membrane. Human ortholog(s) of this gene implicated in gout; hematologic cancer (multiple); renal cell carcinoma; and toxic encephalopathy. Orthologous to human…	ATP binding (GO:0005524); plasma membrane (GO:0005886); membrane (GO:0016020); integral component of membrane (GO:0016021); ATPase activity, coupled to transmembrane movement of substances (GO:0042626)	1.21443	1.21443	1.3884	1.76913	1	0.85275	-1.17268	1.3884	1.16501	1	0.966705	-1.03444	1.3884	1.37364	1	2.25788	2.25788	1.3884	3.34758	0.000455939	2.5359	2.5359	1.3884	3.34576	0.0385711
BC064078	24.0001	0	0	0	8.0001	16	Late (induced)	#N/A	3.35962	chr6:128,943,037-128,956,667	NR_015455	BC064078, cDNA sequence BC064078		0.891527	-1.12167	0.55658	0.524754	1	1.09157	1.09157	0.55658	0.598693	1	1.46397	1.46397	0.55658	0.844142	1	3.30296	3.30296	0.55658	1.98626	2.73355e-05	6.30897	6.30897	0.55658	3.35962	0.00014014
SMARCA2	24.0001	0	0	0	8.0001	16	Late (induced)	#N/A	3.36005	chr19:26,822,892-26,852,811 chr19:26,679,649-26,852,811	NM_011416 NM_026003	Smarca2, SWI/SNF related, matrix associated, actin dependent regulator of chromatin, subfamily a, member 2, probable global transcription activator SNF2L2|ATP-dependent helicase SMARCA2|BAF190B|BRG1-associated factor 190B|SNF2-alpha|SWI/SNF-related matrix-associated actin-dependent regulator of chromatin subfamily A member 2|protein brahma homolog|subunit of the SWI/SNF chromatin remodeling compl…	nucleotide binding (GO:0000166); chromatin (GO:0000785); transcription regulatory region sequence-specific DNA binding (GO:0000976); DNA binding (GO:0003677); chromatin binding (GO:0003682); transcription coactivator activity (GO:0003713); helicase activity (GO:0004386); protein binding (GO:0005515); ATP binding (GO:0005524); nucleus (GO:0005634); nucleoplasm (GO:0005654); chromatin organization …	1.04883	1.04883	0.372388	0.412468	1	0.89428	-1.11822	0.372388	0.326913	1	1.10939	1.10939	0.372388	0.425285	1	2.26614	2.26614	0.372388	0.907608	5.87177e-06	9.55018	9.55018	0.372388	3.36005	1.61035e-09
CLN8	24.0001	0	0	0	8.0001	16	Late (induced)	#N/A	3.36368	chr8:14,888,535-14,901,719	NM_012000	Cln8, CLN8 transmembrane ER and ERGIC protein, protein CLN8|ceroid-lipofuscinosis, neuronal 8|motor neuron degeneration, Predicted to have ceramide binding activity. Involved in several processes, including adult walking behavior; glutamate reuptake; and neurofilament cytoskeleton organization. Localizes to endoplasmic reticulum. Is expressed in several structures, including adrenal gland; gonad;…	age-dependent response to oxidative stress (GO:0001306); protein binding (GO:0005515); endoplasmic reticulum (GO:0005783); endoplasmic reticulum-Golgi intermediate compartment (GO:0005793); phospholipid metabolic process (GO:0006644); ceramide metabolic process (GO:0006672); mitochondrial membrane organization (GO:0007006); lysosome organization (GO:0007040); nervous system development (GO:000739…	1.07972	1.07972	0.894143	1.02229	1	0.909424	-1.0996	0.894143	0.802138	1	1.00297	1.00297	0.894143	0.925821	1	2.39038	2.39038	0.894143	2.30296	1.53375e-09	3.94373	3.94373	0.894143	3.36368	2.29149e-06
B430306N03RIK	24.0001	0	0	0	8.0001	16	Late (induced)	#N/A	3.38469	chr17:48,455,486-48,465,836	NM_177083	B430306N03Rik, RIKEN cDNA B430306N03 gene, RIKEN cDNA B430306N03|triggering receptor expressed on myeloid cells-like 6|triggering receptor expressed on myeloid cells-like 6b, Predicted to have signaling receptor activity. Predicted to localize to cell surface.	cell surface (GO:0009986); signaling receptor activity (GO:0038023)	1.11747	1.11747	0.732172	0.865571	1	1.11487	1.11487	0.732172	0.802841	1	1.98924	1.98924	0.732172	1.50213	0.00259944	2.8253	2.8253	0.732172	2.22702	1.09846e-09	4.84026	4.84026	0.732172	3.38469	4.51571e-05
ARRDC4	24.0001	0	0	0	8.0001	16	Late (induced)	#N/A	3.40401	chr7:75,886,478-75,894,124 chr7:75,881,879-75,894,124	NM_025549 NM_001042592	Arrdc4, arrestin domain containing 4, arrestin domain-containing protein 4, Exhibits ubiquitin ligase-substrate adaptor activity. Involved in extracellular vesicle biogenesis; protein transport; and protein ubiquitination. Localizes to extracellular vesicle and plasma membrane. Orthologous to human ARRDC4 (arrestin domain containing 4).	cytoplasm (GO:0005737); endosome (GO:0005768); plasma membrane (GO:0005886); ubiquitin-dependent protein catabolic process (GO:0006511); protein transport (GO:0015031); membrane (GO:0016020); protein ubiquitination (GO:0016567); cytoplasmic vesicle (GO:0031410); intracellular membrane-bounded organelle (GO:0043231); positive regulation of ubiquitin-protein transferase activity (GO:0051443); extra…	0.624272	-1.60187	0.508058	0.334093	0.664018	0.809185	-1.23581	0.508058	0.405656	1	1.14609	1.14609	0.508058	0.598631	1	2.14087	2.14087	0.508058	1.16874	0.000140304	7.05461	7.05461	0.508058	3.40401	6.68885e-09
CD69	24.0001	0	0	0	8.0001	16	Late (induced)	#N/A	3.50433	chr6:129,217,342-129,225,387	NM_001033122	Cd69, CD69 antigen, early activation antigen CD69|Very Early Activation Antigen, Predicted to have calcium ion binding activity and identical protein binding activity. Involved in cellular response to drug. Localizes to external side of plasma membrane. Orthologous to human CD69 (CD69 molecule).	calcium ion binding (GO:0005509); external side of plasma membrane (GO:0009897); cell surface (GO:0009986); membrane (GO:0016020); integral component of membrane (GO:0016021); carbohydrate binding (GO:0030246); protein-containing complex (GO:0032991); cellular response to drug (GO:0035690); identical protein binding (GO:0042802)	1.0614	1.0614	1.13798	1.27457	1	1.47386	1.47386	1.13798	1.6384	1	1.8886	1.8886	1.13798	2.2122	0.020272	2.50206	2.50206	1.13798	3.06335	9.08261e-07	3.23955	3.23955	1.13798	3.50433	0.00468591
RNF113A2	24.0001	0	0	0	8.0001	16	Late (induced)	#N/A	3.50488	chr12:85,758,149-85,759,528	NM_025525	Rnf113a2, ring finger protein 113A2, Predicted to have ubiquitin protein ligase activity. Predicted to be involved in RNA splicing; isopeptide cross-linking via N6-glycyl-L-lysine; and negative regulation of chemokine-mediated signaling pathway. Predicted to localize to U2-type precatalytic spliceosome and nucleoplasm. Human ortholog(s) of this gene implicated in nonphotosensitive trichothiodystr…	mRNA splicing, via spliceosome (GO:0000398); nucleus (GO:0005634); nucleoplasm (GO:0005654); U2-type spliceosomal complex (GO:0005684); protein ubiquitination (GO:0016567); isopeptide cross-linking via N6-glycyl-L-lysine (GO:0018276); snoRNA splicing (GO:0034247); ubiquitin protein ligase activity (GO:0061630); negative regulation of chemokine-mediated signaling pathway (GO:0070100); U2-type prec…	0.934517	-1.07007	0.427667	0.422333	1	0.976682	-1.02388	0.427667	0.410681	1	1.56669	1.56669	0.427667	0.692513	0.768637	2.4247	2.4247	0.427667	1.1197	0.00158165	8.56916	8.56916	0.427667	3.50488	9.62399e-07
PILRB1	24.0001	0	0	0	8.0001	16	Late (induced)	#N/A	3.52095	chr5:138,293,374-138,299,277	NM_133209	Pilrb1, paired immunoglobin-like type 2 receptor beta 1, paired immunoglobulin-like type 2 receptor beta|activating receptor PILR-beta|cell surface receptor FDFACT|immunoglobulin-like cell surface receptor FDFACT, activating counterpart, Exhibits MHC class I protein binding activity. Involved in myeloid dendritic cell activation and negative regulation of osteoclast differentiation. Localizes to …	myeloid dendritic cell activation (GO:0001773); protein binding (GO:0005515); plasma membrane (GO:0005886); membrane (GO:0016020); integral component of membrane (GO:0016021); MHC class I protein binding (GO:0042288); negative regulation of osteoclast differentiation (GO:0045671)	1.17823	1.17823	0.947196	1.17926	1	1.12854	1.12854	0.947196	1.04827	1	2.02491	2.02491	0.947196	1.9769	0.0550736	3.22276	3.22276	0.947196	3.28659	2.88956e-08	3.90558	3.90558	0.947196	3.52095	0.0114546
SCAMP1	24.0001	0	0	0	8.0001	16	Late (induced)	#N/A	3.52191	chr13:94,971,387-95,055,236	NM_029153	Scamp1, secretory carrier membrane protein 1, secretory carrier-associated membrane protein 1, Predicted to have protein domain specific binding activity. Involved in exocytosis. Localizes to synaptic vesicle membrane and zymogen granule membrane. Is expressed in neural retinal epithelium; retina inner nuclear layer; retina nuclear layer; and retina outer nuclear layer. Orthologous to human SCAMP…	protein binding (GO:0005515); endosome (GO:0005768); Golgi apparatus (GO:0005794); trans-Golgi network (GO:0005802); exocytosis (GO:0006887); endocytosis (GO:0006897); synaptic vesicle (GO:0008021); protein transport (GO:0015031); membrane (GO:0016020); integral component of membrane (GO:0016021); protein domain specific binding (GO:0019904); clathrin-coated vesicle (GO:0030136); integral compone…	0.870138	-1.14924	0.572423	0.52516	1	0.859457	-1.16352	0.572423	0.482898	1	0.966066	-1.03513	0.572423	0.56837	1	2.04707	2.04707	0.572423	1.25909	0.00041491	6.48288	6.48288	0.572423	3.52191	8.00928e-08
LSR	24.0001	0	0	0	8.0001	16	Late (induced)	#N/A	3.52356	chr7:31,742,788-31,758,488	NM_017405 NM_001164185 NM_001164184	Lsr, lipolysis stimulated lipoprotein receptor, lipolysis-stimulated lipoprotein receptor|lipolysis stimulated receptor|liver-specific bHLH-Zip transcription factor|liver-specific gene on mouse chromosome 7 protein, Predicted to have lipoprotein particle receptor activity and low-density lipoprotein particle binding activity. Involved in several processes, including establishment of skin barrier;…	liver development (GO:0001889); protein binding (GO:0005515); plasma membrane (GO:0005886); membrane (GO:0016020); integral component of membrane (GO:0016021); regulation of lipid metabolic process (GO:0019216); low-density lipoprotein particle binding (GO:0030169); lipoprotein particle receptor activity (GO:0030228); very-low-density lipoprotein particle (GO:0034361); low-density lipoprotein par…	0.839227	-1.19157	0.445687	0.397854	1	0.763064	-1.31051	0.445687	0.336301	1	0.824693	-1.21257	0.445687	0.380666	1	2.54359	2.54359	0.445687	1.23227	0.00836351	8.27953	8.27953	0.445687	3.52356	1.91736e-06
TBC1D9	24.0001	0	0	0	8.0001	16	Late (induced)	#N/A	3.5494	chr8:85,689,250-85,796,839	NM_027758 NM_001111304	Tbc1d9, TBC1 domain family, member 9, TBC1 domain family member 9, Predicted to have GTPase activator activity. Predicted to be involved in activation of GTPase activity and intracellular protein transport. Orthologous to human TBC1D9 (TBC1 domain family member 9).	GTPase activator activity (GO:0005096); calcium ion binding (GO:0005509); intracellular protein transport (GO:0006886); activation of GTPase activity (GO:0090630)	1.06603	1.06603	0.664045	0.745197	1	0.834317	-1.19859	0.664045	0.540874	1	1.22	1.22	0.664045	0.831246	1	2.63442	2.63442	0.664045	1.87524	3.65167e-08	5.61485	5.61485	0.664045	3.5494	9.80391e-08
FAM20C	24.0001	0	0	0	8.0001	16	Late (induced)	#N/A	3.56435	chr5:139,231,034-139,286,017	NM_030565	Fam20c, FAM20C, golgi associated secretory pathway kinase, extracellular serine/threonine protein kinase FAM20C|dentin matrix protein 4|family with sequence similarity 20, member C|golgi-enriched fraction casein kinase, Exhibits calcium ion binding activity and protein serine/threonine kinase activity. Involved in several processes, including odontoblast differentiation; odontogenesis of dentin-c…	nucleotide binding (GO:0000166); skeletal system development (GO:0001501); protein serine/threonine kinase activity (GO:0004674); calcium ion binding (GO:0005509); ATP binding (GO:0005524); extracellular region (GO:0005576); extracellular space (GO:0005615); cytoplasm (GO:0005737); Golgi apparatus (GO:0005794); protein phosphorylation (GO:0006468); kinase activity (GO:0016301); phosphorylation (G…	1.01592	1.01592	0.444124	0.476196	1	1.54081	1.54081	0.444124	0.673579	1	1.66103	1.66103	0.444124	0.759272	0.325133	2.52524	2.52524	0.444124	1.2071	4.49421e-06	8.42795	8.42795	0.444124	3.56435	3.18667e-09
RASSF5	24.0001	0	0	0	8.0001	16	Late (induced)	#N/A	3.61512	chr1:133,072,986-133,141,755	NM_018750	Rassf5, Ras association (RalGDS/AF-6) domain family member 5, ras association domain-containing protein 5|Rap1-binding protein|new ras effector 1|novel ras effector 1|regulator for cell adhesion and polarization enriched in lymphoid tissues, Predicted to have identical protein binding activity. Involved in negative regulation of cell population proliferation; positive regulation of protein ubiqui…	protein binding (GO:0005515); nucleus (GO:0005634); cytoplasm (GO:0005737); cytoskeleton (GO:0005856); microtubule (GO:0005874); apoptotic process (GO:0006915); signal transduction (GO:0007165); negative regulation of cell proliferation (GO:0008285); positive regulation of protein ubiquitination (GO:0031398); intracellular signal transduction (GO:0035556); identical protein binding (GO:0042802); …	1.01916	1.01916	1.34419	1.4463	1	0.886933	-1.12748	1.34419	1.16857	1	0.931157	-1.07393	1.34419	1.28784	1	2.48142	2.48142	1.34419	3.58805	6.22172e-09	2.83075	2.83075	1.34419	3.61512	0.00174756
PTGER4	24.0001	0	0	0	8.0001	16	Late (induced)	#N/A	3.61697	chr15:5,183,398-5,194,187	NM_008965 NM_001136079	Ptger4, prostaglandin E receptor 4 (subtype EP4), prostaglandin E2 receptor EP4 subtype|PGE2 receptor EP4 subtype|prostanoid EP4 receptor, Predicted to have prostaglandin E receptor activity. Involved in several processes, including cellular response to mechanical stimulus; regulation of cytokine production; and regulation of inflammatory response. Predicted to localize to several cellular compon…	negative regulation of cytokine production (GO:0001818); positive regulation of cytokine production (GO:0001819); positive regulation of protein phosphorylation (GO:0001934); negative regulation of peptide secretion (GO:0002792); G-protein coupled receptor activity (GO:0004930); prostaglandin receptor activity (GO:0004955); prostaglandin E receptor activity (GO:0004957); plasma membrane (GO:00058…	0.862134	-1.15991	0.547817	0.498783	1	0.851834	-1.17394	0.547817	0.458011	1	1.18617	1.18617	0.547817	0.669447	1	2.38153	2.38153	0.547817	1.40583	7.12451e-06	6.96004	6.96004	0.547817	3.61697	2.69976e-07
MILR1	24.0001	0	0	0	8.0001	16	Late (induced)	#N/A	3.62292	chr11:106,612,539-106,630,108 chr11:106,612,539-106,629,079	NM_001033435 NM_001271372 NM_001271373 NM_001271374 NM_001271375 NR_073165	Milr1, mast cell immunoglobulin like receptor 1, allergin-1|allergy inhibitory receptor 1|mast cell Ag-32|mast cell antigen 32|surface protein MCA-32, Predicted to have transmembrane signaling receptor activity. Involved in mast cell degranulation and negative regulation of mast cell activation. Predicted to localize to integral component of plasma membrane. Orthologous to human MILR1 (mast cell …	transmembrane signaling receptor activity (GO:0004888); protein binding (GO:0005515); extracellular region (GO:0005576); plasma membrane (GO:0005886); integral component of plasma membrane (GO:0005887); cell surface receptor signaling pathway (GO:0007166); membrane (GO:0016020); integral component of membrane (GO:0016021); negative regulation of mast cell activation (GO:0033004); mast cell degran…	1.10798	1.10798	1.08627	1.27002	1	0.982084	-1.01824	1.08627	1.04589	1	1.26853	1.26853	1.08627	1.41758	0.989351	2.54311	2.54311	1.08627	2.96774	1.02973e-07	3.49589	3.49589	1.08627	3.62292	0.0052385
PDGFC	24.0001	0	0	0	8.0001	16	Late (induced)	#N/A	3.63991	chr3:80,840,337-81,017,953	NM_019971	Pdgfc, platelet-derived growth factor, C polypeptide, platelet-derived growth factor C|fallotein|spinal cord-derived growth factor, Exhibits platelet-derived growth factor receptor binding activity. Involved in several processes, including positive regulation of cold-induced thermogenesis; regulation of peptidyl-tyrosine phosphorylation; and transmembrane receptor protein tyrosine kinase signalin…	platelet-derived growth factor receptor binding (GO:0005161); extracellular region (GO:0005576); extracellular space (GO:0005615); nucleus (GO:0005634); cytoplasm (GO:0005737); cytosol (GO:0005829); plasma membrane (GO:0005886); activation of transmembrane receptor protein tyrosine kinase activity (GO:0007171); multicellular organism development (GO:0007275); growth factor activity (GO:0008083); …	1.18339	1.18339	0.252344	0.313851	1	1.21705	1.21705	0.252344	0.299689	1	1.97357	1.97357	0.252344	0.510831	0.285999	3.4206	3.4206	0.252344	0.925955	3.60595e-06	15.1563	15.1563	0.252344	3.63991	7.49003e-12
ANG	24.0001	0	0	0	8.0001	16	Late (induced)	#N/A	3.65721	chr14:51,715,674-51,721,684 chr14:51,710,751-51,721,684	NM_007447 NM_001161731	Ang, angiogenin, ribonuclease, RNase A family, 5, angiogenin|RNase 5|angiogenin, ribonuclease A family, member 1|angiogenin-1|ribonuclease 5, Exhibits ribonuclease activity. Involved in antimicrobial humoral immune response mediated by antimicrobial peptide; defense response to other organism; and response to yeast. Localizes to growth cone and neuronal cell body. Is expressed in several structur…	angiogenesis (GO:0001525); response to hypoxia (GO:0001666); response to yeast (GO:0001878); positive regulation of endothelial cell proliferation (GO:0001938); nucleic acid binding (GO:0003676); DNA binding (GO:0003677); RNA binding (GO:0003723); actin binding (GO:0003779); nuclease activity (GO:0004518); endonuclease activity (GO:0004519); ribonuclease activity (GO:0004540); signaling receptor …	1.27366	1.27366	0.46153	0.620989	1	0.916633	-1.09095	0.46153	0.414907	1	1.01763	1.01763	0.46153	0.483169	1	3.2145	3.2145	0.46153	1.59704	7.8194e-05	8.30153	8.30153	0.46153	3.65721	1.77292e-06
DENND1C	24.0001	0	0	0	8.0001	16	Late (induced)	#N/A	3.67092	chr17:57,205,477-57,217,933	NM_153551	Dennd1c, DENN/MADD domain containing 1C, DENN domain-containing protein 1C|connecdenn 3, Predicted to have guanyl-nucleotide exchange factor activity and phosphatidylinositol phosphate binding activity. Predicted to be involved in endocytic recycling and endocytosis. Predicted to localize to centrosome; cytosol; and nucleoplasm. Orthologous to human DENND1C (DENN domain containing 1C).	guanyl-nucleotide exchange factor activity (GO:0005085); nucleoplasm (GO:0005654); cytoplasm (GO:0005737); centrosome (GO:0005813); cytosol (GO:0005829); endocytosis (GO:0006897); cytoplasmic vesicle (GO:0031410); endocytic recycling (GO:0032456); intracellular membrane-bounded organelle (GO:0043231); phosphatidylinositol phosphate binding (GO:1901981)	1.12461	1.12461	1.06131	1.25868	1	0.568853	-1.75792	1.06131	0.604049	1	0.920382	-1.08651	1.06131	1.00376	1	3.1753	3.1753	1.06131	3.622	2.19387e-11	3.63761	3.63761	1.06131	3.67092	0.000685102
RP2H	24.0001	0	0	0	8.0001	16	Late (induced)	#N/A	3.67498	chrX:19,941,606-19,982,779 chrX:19,941,606-19,977,984	NM_133669 NM_001290643 NM_001290644 NR_110966 NR_110967	Retinitis pigmentosa 2 homolog (human),	nucleotide binding (GO:0000166); magnesium ion binding (GO:0000287); cell morphogenesis (GO:0000902); GTPase activator activity (GO:0005096); GTP binding (GO:0005525); nucleoplasm (GO:0005654); cytoplasm (GO:0005737); Golgi apparatus (GO:0005794); centriole (GO:0005814); plasma membrane (GO:0005886); cilium (GO:0005929); post-Golgi vesicle-mediated transport (GO:0006892); protein transport (GO:00…	1.0756	1.0756	1.062	1.20284	1	0.920176	-1.08675	1.062	0.964593	1	0.981491	-1.01886	1.062	1.07011	1	2.10208	2.10208	1.062	2.39481	1.31037e-05	3.64465	3.64465	1.062	3.67498	1.3527e-05
SLC9A9	24.0001	0	0	0	8.0001	16	Late (induced)	#N/A	3.67883	chr9:94,570,310-95,130,871	NM_177909	Slc9a9, solute carrier family 9 (sodium/hydrogen exchanger), member 9, sodium/hydrogen exchanger 9|Na(+)/H(+) exchanger 9|solute carrier family 9 member 9, Predicted to have potassium:proton antiporter activity and sodium:proton antiporter activity. Predicted to be involved in potassium ion transmembrane transport; regulation of intracellular pH; and sodium ion import across plasma membrane. Pred…	endosome (GO:0005768); plasma membrane (GO:0005886); ion transport (GO:0006811); cation transport (GO:0006812); sodium ion transport (GO:0006814); regulation of pH (GO:0006885); antiporter activity (GO:0015297); solute:proton antiporter activity (GO:0015299); sodium:proton antiporter activity (GO:0015385); potassium:proton antiporter activity (GO:0015386); membrane (GO:0016020); integral componen…	0.973132	-1.02761	0.648826	0.666423	1	0.804869	-1.24244	0.648826	0.512701	1	0.945409	-1.05774	0.648826	0.630955	1	2.18868	2.18868	0.648826	1.52726	2.05126e-05	5.96361	5.96361	0.648826	3.67883	7.47961e-08
CORO2A	24.0001	0	0	0	8.0001	16	Late (induced)	#N/A	3.74853	chr4:46,549,808-46,579,312 chr4:46,549,808-46,614,801	NM_178893 NM_001164804	Coro2a, coronin, actin binding protein 2A, coronin-2A|coronin 4, Predicted to have actin filament binding activity. Localizes to brush border. Is expressed in several structures, including alimentary system; nervous system; nose; spleen; and testis. Orthologous to human CORO2A (coronin 2A).	actin binding (GO:0003779); brush border (GO:0005903); transcriptional repressor complex (GO:0017053); actin filament binding (GO:0051015)	0.925045	-1.08103	0.82473	0.803179	1	1.0956	1.0956	0.82473	0.885394	1	1.47209	1.47209	0.82473	1.24666	0.506246	3.21496	3.21496	0.82473	2.84495	4.4808e-12	4.78901	4.78901	0.82473	3.74853	1.00673e-06
MAN1C1	24.0001	0	0	0	8.0001	16	Late (induced)	#N/A	3.76422	chr4:134,117,604-134,260,205	NM_207237	Man1c1, mannosidase, alpha, class 1C, member 1, mannosyl-oligosaccharide 1,2-alpha-mannosidase IC, Predicted to have calcium ion binding activity and mannosyl-oligosaccharide 1,2-alpha-mannosidase activity. Predicted to be involved in N-glycan processing; mannose metabolic process; and proteoglycan biosynthetic process. Predicted to localize to Golgi membrane and endoplasmic reticulum. Is express…	Golgi membrane (GO:0000139); mannosyl-oligosaccharide 1,2-alpha-mannosidase activity (GO:0004571); calcium ion binding (GO:0005509); endoplasmic reticulum (GO:0005783); Golgi apparatus (GO:0005794); mannose metabolic process (GO:0006013); N-glycan processing (GO:0006491); proteoglycan biosynthetic process (GO:0030166)	1.18924	1.18924	0.675359	0.845218	1	0.906804	-1.10277	0.675359	0.599782	1	1.08835	1.08835	0.675359	0.754208	1	2.61213	2.61213	0.675359	1.88915	4.19236e-06	5.84745	5.84745	0.675359	3.76422	8.79022e-07
4930506M07RIK	24.0001	0	0	0	8.0001	16	Late (induced)	#N/A	3.77447	chr19:59,047,847-59,150,559	NM_001114312 NM_175172	RIKEN cDNA 4930506M07 gene,	protein binding (GO:0005515); cytoplasm (GO:0005737); cytoskeleton (GO:0005856); microtubule (GO:0005874); microtubule associated complex (GO:0005875); substrate-dependent cell migration, cell extension (GO:0006930); Ras protein signal transduction (GO:0007265); multicellular organism development (GO:0007275); axonogenesis (GO:0007409); microtubule cytoskeleton (GO:0015630); kinesin binding (GO:0…	0.980052	-1.02035	0.676459	0.696434	1	0.752056	-1.32969	0.676459	0.498071	1	1.02831	1.02831	0.676459	0.712579	1	3.74988	3.74988	0.676459	2.71338	1.17236e-10	5.87536	5.87536	0.676459	3.77447	4.79518e-07
KLRK1	24.0001	0	0	0	8.0001	16	Late (induced)	#N/A	3.77654	chr6:129,560,340-129,572,701 chr6:129,560,340-129,573,882	NM_001083322 NM_033078 NM_001286018	Klrk1, killer cell lectin-like receptor subfamily K, member 1, NKG2-D type II integral membrane protein|NK cell receptor D|NKG2-D-activating NK receptor|natural killer cell group 2D, Exhibits several functions, including MHC class I protein binding activity; MHC class Ib receptor activity; and identical protein binding activity. Involved in several processes, including positive regulation of inna…	stimulatory C-type lectin receptor signaling pathway (GO:0002223); adaptive immune response (GO:0002250); immune system process (GO:0002376); positive regulation of natural killer cell mediated cytotoxicity directed against tumor cell target (GO:0002860); protein binding (GO:0005515); plasma membrane (GO:0005886); external side of plasma membrane (GO:0009897); cell surface (GO:0009986); membrane …	1.07354	1.07354	0.607604	0.688074	1	0.84874	-1.17822	0.607604	0.504104	1	1.39263	1.39263	0.607604	0.870462	0.864144	5.77734	5.77734	0.607604	3.77654	1.77172e-26	5.93886	5.93886	0.607604	3.42874	2.87531e-07
DOCK2	24.0001	0	0	0	8.0001	16	Late (induced)	#N/A	3.80388	chr11:34,126,820-34,597,407	NM_033374	Dock2, dedicator of cyto-kinesis 2, dedicator of cytokinesis protein 2, Exhibits GTPase activator activity. Involved in several processes, including T cell activation; membrane raft polarization; and myeloid dendritic cell activation involved in immune response. Predicted to localize to cytoplasm; cytoskeleton; and membrane. Is expressed in central nervous system; paraxial mesenchyme; and retina.…	membrane raft polarization (GO:0001766); establishment of T cell polarity (GO:0001768); immunological synapse formation (GO:0001771); myeloid dendritic cell activation involved in immune response (GO:0002277); guanyl-nucleotide exchange factor activity (GO:0005085); GTPase activator activity (GO:0005096); cytoplasm (GO:0005737); cytoskeleton (GO:0005856); chemotaxis (GO:0006935); cytoskeleton org…	1.1147	1.1147	0.99157	1.15835	1	0.750888	-1.33176	0.99157	0.735966	1	1.08769	1.08769	0.99157	1.1027	1	3.59251	3.59251	0.99157	3.80388	2.43096e-11	3.73163	3.73163	0.99157	3.5133	7.0582e-05
1600010M07RIK	24.0001	0	0	0	8.0001	16	Late (induced)	#N/A	3.82533	chr7:117,141,890-117,150,160	NR_037959	1600010M07Rik, RIKEN cDNA 1600010M07 gene	molecular_function (GO:0003674); cellular_component (GO:0005575); biological_process (GO:0008150)	2.02759	2.02759	0.289216	0.623908	0.912872	1.89534	1.89534	0.289216	0.544267	1	2.32136	2.32136	0.289216	0.698742	0.523697	5.49467	5.49467	0.289216	1.72918	1.64371e-06	13.6719	13.6719	0.289216	3.82533	1.1465e-06
MERTK	24.0001	0	0	0	8.0001	16	Late (induced)	#N/A	3.84359	chr2:128,524,732-128,627,924	NM_008587	Mertk, MER proto-oncogene tyrosine kinase, tyrosine-protein kinase Mer|Tyro 12|c-mer proto-oncogene tyrosine kinase|proto-oncogene c-Mer|proto-oncogene tyrosine-protein kinase Mer|receptor tyrosine kinase MerTK, Predicted to have transmembrane receptor protein tyrosine kinase activity. Involved in several processes, including animal organ development; neutrophil clearance; and protein kinase B si…	nucleotide binding (GO:0000166); photoreceptor outer segment (GO:0001750); natural killer cell differentiation (GO:0001779); negative regulation of cytokine production (GO:0001818); protein kinase activity (GO:0004672); protein tyrosine kinase activity (GO:0004713); transmembrane receptor protein tyrosine kinase activity (GO:0004714); ATP binding (GO:0005524); extracellular space (GO:0005615); cy…	1.58836	1.58836	1.43799	2.3997	0.563057	1.07353	1.07353	1.43799	1.54609	1	1.20058	1.20058	1.43799	1.76798	1	2.21507	2.21507	1.43799	3.40589	6.82042e-05	2.80615	2.80615	1.43799	3.84359	0.0159843
SLC7A8	24.0001	0	0	0	8.0001	16	Late (induced)	#N/A	3.84845	chr14:55,341,051-55,400,723	NM_016972	Slc7a8, solute carrier family 7 (cationic amino acid transporter, y+ system), member 8, large neutral amino acids transporter small subunit 2|L-type amino acid transporter 2|mLAT2|solute carrier family 7 member 8|solute carrier family 8 (cationic amino acid transporter, y+ system), member 7, Exhibits glycine transmembrane transporter activity and thyroid hormone transmembrane transporter activity…	amino acid transmembrane transport (GO:0003333); amine transmembrane transporter activity (GO:0005275); cytoplasm (GO:0005737); plasma membrane (GO:0005886); amino acid transport (GO:0006865); basal plasma membrane (GO:0009925); organic cation transmembrane transporter activity (GO:0015101); amino acid transmembrane transporter activity (GO:0015171); neutral amino acid transmembrane transporter a…	1.18797	1.18797	1.15204	1.4382	1	0.859872	-1.16296	1.15204	0.974081	1	1.15478	1.15478	1.15204	1.36354	1	2.61468	2.61468	1.15204	3.22547	2.12015e-07	3.51169	3.51169	1.15204	3.84845	0.000593059
RCSD1	24.0001	0	0	0	8.0001	16	Late (induced)	#N/A	3.84901	chr1:167,579,075-167,638,225	NM_001038846 NM_178593	Rcsd1, RCSD domain containing 1, capZ-interacting protein|protein kinase substrate CapZIP, Predicted to have actin filament binding activity. Predicted to be involved in cellular hyperosmotic response. Is expressed in several structures, including brain meninges; chondrocranium; gut; metanephros; and smooth muscle tissue. Orthologous to human RCSD1 (RCSD domain containing 1).	cellular_component (GO:0005575); actin filament binding (GO:0051015); cellular hyperosmotic response (GO:0071474)	0.999325	-1.00068	0.901629	0.94825	1	0.580164	-1.72365	0.901629	0.516488	1	0.940735	-1.063	0.901629	0.869952	1	2.88524	2.88524	0.901629	2.78792	1.65985e-07	4.49489	4.49489	0.901629	3.84901	5.59887e-05
TNFRSF21	24.0001	0	0	0	8.0001	16	Late (induced)	#N/A	3.85932	chr17:43,153,503-43,226,137	NM_178589	Tnfrsf21, tumor necrosis factor receptor superfamily, member 21, tumor necrosis factor receptor superfamily member 21|Death receptor 6|TNFR-related death receptor-6, Involved in several processes, including negative regulation of cytokine production; negative regulation of lymphocyte proliferation; and oligodendrocyte apoptotic process. Localizes to axon and intrinsic component of plasma membrane…	B cell apoptotic process (GO:0001783); adaptive immune response (GO:0002250); immune system process (GO:0002376); cytoplasm (GO:0005737); plasma membrane (GO:0005886); integral component of plasma membrane (GO:0005887); apoptotic process (GO:0006915); humoral immune response (GO:0006959); signal transduction (GO:0007165); axonal fasciculation (GO:0007413); membrane (GO:0016020); integral componen…	0.974579	-1.02608	0.706793	0.72498	1	0.774072	-1.29187	0.706793	0.536949	1	1.12147	1.12147	0.706793	0.813423	1	2.25598	2.25598	0.706793	1.70951	7.70376e-05	5.74424	5.74424	0.706793	3.85932	5.24402e-07
PCTP	24.0001	0	0	0	8.0001	16	Late (induced)	#N/A	3.85972	chr11:89,844,730-89,864,208	NM_008796	Pctp, phosphatidylcholine transfer protein, phosphatidylcholine transfer protein|START domain-containing protein 2|stAR-related lipid transfer protein 2, Predicted to have phosphatidylcholine binding activity and phosphatidylcholine transporter activity. Involved in cholesterol metabolic process and negative regulation of cold-induced thermogenesis. Predicted to localize to cytoplasm. Is expresse…	cytoplasm (GO:0005737); lipid transport (GO:0006869); cholesterol metabolic process (GO:0008203); lipid binding (GO:0008289); phosphatidylcholine transporter activity (GO:0008525); phospholipid transport (GO:0015914); phosphatidylcholine binding (GO:0031210)	0.884932	-1.13003	0.574979	0.537633	1	1.0932	1.0932	0.574979	0.616149	1	1.1679	1.1679	0.574979	0.691681	1	2.88974	2.88975	0.574979	1.78913	1.93475e-07	7.04457	7.04457	0.574979	3.85972	5.98577e-07
EGR2	24.0001	0	0	0	8.0001	16	Late (induced)	#N/A	3.90472	chr10:67,000,616-67,004,936	NM_010118	Egr2, early growth response 2, E3 SUMO-protein ligase EGR2|E3 SUMO-protein transferase ERG2|early growth response protein 2|zinc finger protein Krox-20, Exhibits several functions, including DNA-binding transcription factor activity, RNA polymerase II-specific; RNA polymerase II activating transcription factor binding activity; and SUMO ligase activity. Involved in several processes, including ne…	transcription regulatory region sequence-specific DNA binding (GO:0000976); RNA polymerase II proximal promoter sequence-specific DNA binding (GO:0000978); RNA polymerase II transcription factor activity, sequence-specific DNA binding (GO:0000981); transcriptional activator activity, RNA polymerase II transcription regulatory region sequence-specific DNA binding (GO:0001228); DNA binding (GO:0003…	1.00846	1.00846	0.366559	0.389039	1	0.919788	-1.08721	0.366559	0.329874	1	1.77425	1.77425	0.366559	0.668457	0.239551	2.20035	2.20035	0.366559	0.866489	0.00341143	11.3065	11.3065	0.366559	3.90472	2.43089e-06
EVI2B	24.0001	0	0	0	8.0001	16	Late (induced)	#N/A	3.96674	chr11:79,326,886-79,337,264	NM_001077496	Evi2b, ecotropic viral integration site 2b, protein EVI2B|EVI-2B|ecotropic viral integration site 2B protein, Involved in several processes, including myeloid cell development; negative regulation of cell cycle arrest; and positive regulation of neutrophil differentiation. Orthologous to human EVI2B (ecotropic viral integration site 2B).	molecular_function (GO:0003674); positive regulation of granulocyte differentiation (GO:0030854); negative regulation of apoptotic process (GO:0043066); positive regulation of neutrophil differentiation (GO:0045660); regulation of cell cycle (GO:0051726); myeloid cell development (GO:0061515); regulation of stem cell division (GO:2000035)	1.23651	1.23651	0.97967	1.27038	1	0.799645	-1.25056	0.97967	0.764946	1	1.24864	1.24864	0.97967	1.25082	1	3.79117	3.79117	0.97967	3.96674	2.74546e-10	3.39683	3.39683	0.97967	3.15937	0.00326447
B4GALT6	24.0001	0	0	0	8.0001	16	Late (induced)	#N/A	3.96901	chr18:20,843,099-20,904,905	NM_019737	B4galt6, UDP-Gal:betaGlcNAc beta 1,4-galactosyltransferase, polypeptide 6, beta-1,4-galactosyltransferase 6|UDP-Gal:beta-GlcNAc beta-1,4-galactosyltransferase 6|UDP-Gal:glucosylceramide beta-1,4-galactosyltransferase|UDP-galactose:beta-N-acetylglucosamine beta-1,4-galactosyltransferase 6|b4Gal-T6|beta-1, 4-galactosyltransferase VI|beta-1,4-GalTase 6|beta4Gal-T6|glucosylceramide beta-1,4-galactosy…	lactosylceramide biosynthetic process (GO:0001572); Golgi apparatus (GO:0005794); carbohydrate metabolic process (GO:0005975); lipid metabolic process (GO:0006629); sphingolipid metabolic process (GO:0006665); glycosphingolipid biosynthetic process (GO:0006688); galactosyltransferase activity (GO:0008378); UDP-galactose:glucosylceramide beta-1,4-galactosyltransferase activity (GO:0008489); gangli…	1.04775	1.04775	0.617459	0.682151	1	1.04722	1.04722	0.617459	0.632803	1	1.15943	1.15943	0.617459	0.735983	1	2.74262	2.74262	0.617459	1.81816	3.88543e-10	6.76462	6.76462	0.617459	3.96901	9.6367e-12
SH2D1B1	24.0001	0	0	0	8.0001	16	Late (induced)	#N/A	4.01897	chr1:172,207,454-172,215,793	NM_012009	Sh2d1b1, SH2 domain containing 1B1, SH2 domain-containing protein 1B|EWS/FLI1 activated transcript 2|SH2 domain protein 1B1, Exhibits phosphotyrosine residue binding activity. Involved in several processes, including natural killer cell inhibitory signaling pathway; regulation of natural killer cell mediated cytotoxicity; and regulation of peptidyl-tyrosine phosphorylation. Orthologous to human S…	phosphotyrosine residue binding (GO:0001784); adaptive immune response (GO:0002250); leukocyte activation involved in immune response (GO:0002366); immune system process (GO:0002376); positive regulation of natural killer cell mediated immunity (GO:0002717); natural killer cell inhibitory signaling pathway (GO:0002769); protein binding (GO:0005515); positive regulation of signal transduction (GO:…	1.25069	1.25069	1.22212	1.60603	1	0.840881	-1.18923	1.22212	0.996901	1	1.29149	1.29149	1.22212	1.61681	1	3.06147	3.06147	1.22212	4.00103	1.30896e-05	3.46418	3.46418	1.22212	4.01897	0.00866967
PTPN22	24.0001	0	0	0	8.0001	16	Late (induced)	#N/A	4.06289	chr3:103,663,717-103,716,175 chr3:103,664,199-103,716,175	NM_008979 NR_104070	Ptpn22, protein tyrosine phosphatase, non-receptor type 22 (lymphoid), tyrosine-protein phosphatase non-receptor type 22|PEST domain-enriched tyrosine phosphatase|hematopoietic cell protein-tyrosine phosphatase 70Z-PEP|protein tyrosine phosphatase, non-receptor type 8, Exhibits SH3 domain binding activity and kinase binding activity. Involved in several processes, including dephosphorylation; reg…	positive regulation of defense response to virus by host (GO:0002230); immune system process (GO:0002376); regulation of antigen processing and presentation (GO:0002577); regulation of leukocyte migration (GO:0002685); phosphoprotein phosphatase activity (GO:0004721); protein tyrosine phosphatase activity (GO:0004725); non-membrane spanning protein tyrosine phosphatase activity (GO:0004726); prot…	1.20512	1.20512	0.905341	1.1526	1	0.88642	-1.12813	0.905341	0.78873	1	1.07866	1.07866	0.905341	1.00566	1	3.65634	3.65634	0.905341	3.56358	8.58251e-17	4.72205	4.72205	0.905341	4.06289	4.48882e-06
PRKCH	24.0001	0	0	0	8.0001	16	Late (induced)	#N/A	4.0861	chr12:74,686,027-74,879,171	NM_008856	Prkch, protein kinase C, eta, protein kinase C eta type|PKC-L|nPKC-eta, Exhibits small GTPase binding activity. Involved in positive regulation of keratinocyte differentiation and positive regulation of macrophage derived foam cell differentiation. Localizes to cell-cell junction; cytosol; and plasma membrane. Is expressed in several structures, including alimentary system; brain; genitourinary s…	nucleotide binding (GO:0000166); protein kinase activity (GO:0004672); protein serine/threonine kinase activity (GO:0004674); protein kinase C activity (GO:0004697); calcium-dependent protein kinase C activity (GO:0004698); calcium-independent protein kinase C activity (GO:0004699); protein binding (GO:0005515); ATP binding (GO:0005524); cytoplasm (GO:0005737); cytosol (GO:0005829); plasma membra…	0.861105	-1.1613	1.28423	1.17078	1	0.817516	-1.22322	1.28423	1.04403	1	1.05884	1.05884	1.28423	1.40315	1	2.49349	2.49349	1.28423	3.45471	4.82766e-09	3.34207	3.34207	1.28423	4.0861	0.000161958
CD3E	24.0001	0	0	0	8.0001	16	Late (induced)	#N/A	4.18368	chr9:44,806,825-44,817,673	NM_007648	Cd3e, CD3 antigen, epsilon polypeptide, T-cell surface glycoprotein CD3 epsilon chain|T-cell surface antigen T3/Leu-4 epsilon chain, Predicted to have several functions, including SH3 domain binding activity; identical protein binding activity; and protein heterodimerization activity. Involved in several processes, including positive regulation of cell adhesion; positive regulation of cytokine pr…	immunological synapse (GO:0001772); positive regulation of cell-matrix adhesion (GO:0001954); adaptive immune response (GO:0002250); immune system process (GO:0002376); positive regulation of T cell anergy (GO:0002669); transmembrane signaling receptor activity (GO:0004888); protein binding (GO:0005515); endoplasmic reticulum (GO:0005783); plasma membrane (GO:0005886); cell-cell junction (GO:0005…	0.837852	-1.19353	0.780167	0.687485	1	0.555681	-1.79959	0.780167	0.422925	1	0.934068	-1.07059	0.780167	0.748009	1	4.98575	4.98575	0.780167	4.18368	9.00204e-16	5.31398	5.31398	0.780167	3.94087	0.000103653
TNFRSF18	24.0001	0	0	0	8.0001	16	Late (induced)	#N/A	4.21333	chr4:155,400,450-155,403,000	NM_021985 NM_009400	Tnfrsf18, tumor necrosis factor receptor superfamily, member 18, tumor necrosis factor receptor superfamily member 18|glucocorticoid-induced TNFR-related protein, Predicted to have tumor necrosis factor-activated receptor activity. Involved in positive regulation of cell adhesion. Localizes to external side of plasma membrane. Is expressed in bladder; heart ventricle; intestine; lung; and skin. O…	positive regulation of leukocyte migration (GO:0002687); tumor necrosis factor-activated receptor activity (GO:0005031); protein binding (GO:0005515); extracellular region (GO:0005576); plasma membrane (GO:0005886); integral component of plasma membrane (GO:0005887); apoptotic process (GO:0006915); external side of plasma membrane (GO:0009897); membrane (GO:0016020); integral component of membran…	0.709143	-1.41015	1.05656	0.786258	1	0.600483	-1.66533	1.05656	0.617881	1	0.695932	-1.43692	1.05656	0.752348	0.932486	2.64699	2.64699	1.05656	3.00034	0.00352998	4.19931	4.19931	1.05656	4.21333	0.00280343
SLC28A2	24.0001	0	0	0	8.0001	16	Late (induced)	#N/A	4.21492	chr2:122,252,212-122,286,866	NM_172980	Slc28a2, solute carrier family 28 (sodium-coupled nucleoside transporter), member 2, sodium/nucleoside cotransporter 2|Na(+)/nucleoside cotransporter 2|concentrative nucleoside transporter 2|purine-selective Na+ nucleoside cotransporter|sodium/purine nucleoside cotransporter, Exhibits purine nucleoside transmembrane transporter activity. Predicted to be involved in several processes, including an…	retina homeostasis (GO:0001895); neurotransmitter transporter activity (GO:0005326); nucleoside transmembrane transporter activity (GO:0005337); purine nucleobase transmembrane transporter activity (GO:0005345); nucleoside:sodium symporter activity (GO:0005415); plasma membrane (GO:0005886); integral component of plasma membrane (GO:0005887); neurotransmitter transport (GO:0006836); vesicle membr…	1.07499	1.07499	1.79107	2.03591	1	0.920764	-1.08605	1.79107	1.63217	1	1.06834	1.06834	1.79107	1.97287	1	2.18598	2.18598	1.79107	4.21492	2.70643e-09	2.33968	2.33968	1.79107	3.98864	0.00778531
PSD4	24.0001	0	0	0	8.0001	16	Late (induced)	#N/A	4.21557	chr2:24,240,916-24,264,249	NM_177611	Psd4, pleckstrin and Sec7 domain containing 4, PH and SEC7 domain-containing protein 4|SEC7 homolog|exchange factor for ADP-ribosylation factor guanine nucleotide factor 6 B|exchange factor for ARF6 B|pleckstrin homology and SEC7 domain-containing protein 4, Predicted to have guanyl-nucleotide exchange factor activity and lipid binding activity. Predicted to be involved in regulation of ARF prote…	guanyl-nucleotide exchange factor activity (GO:0005085); plasma membrane (GO:0005886); lipid binding (GO:0008289); membrane (GO:0016020); regulation of ARF protein signal transduction (GO:0032012); ruffle membrane (GO:0032587); cell projection (GO:0042995)	1.16716	1.16716	1.44208	1.77612	1	0.917496	-1.08992	1.44208	1.30575	1	1.11188	1.11188	1.44208	1.64902	1	2.39275	2.39275	1.44208	3.70816	2.9207e-10	3.06877	3.06877	1.44208	4.21557	0.000339397
SIRPB1B	24.0001	0	0	0	8.0001	16	Late (induced)	#N/A	4.22577	chr3:15,495,753-15,575,065	NM_001173460	Sirpb1b, signal-regulatory protein beta 1B, Predicted to be involved in positive regulation of T cell activation and positive regulation of phagocytosis. Predicted to localize to plasma membrane.	molecular_function (GO:0003674); plasma membrane (GO:0005886); positive regulation of phagocytosis (GO:0050766); positive regulation of T cell activation (GO:0050870)	0.761901	-1.31251	1.44753	1.16315	1	0.763073	-1.31049	1.44753	1.07433	1	0.951406	-1.05108	1.44753	1.41648	1	2.47502	2.47502	1.44753	3.8462	3.35703e-05	3.07238	3.07238	1.44753	4.22577	0.00631059
NGP	24.0001	0	0	0	8.0001	16	Late (induced)	#N/A	4.23233	chr9:110,322,311-110,325,516	NM_008694	Ngp, neutrophilic granule protein, neutrophilic granule protein|clone B6|cystatin-like protein|myeloid bactenecin protein|myeloid granule protein|myeloid secondary granule protein, Exhibits cysteine-type endopeptidase inhibitor activity. Involved in negative regulation of angiogenesis and negative regulation of lymphangiogenesis. Localizes to cytoplasmic vesicle and extracellular space. Is expres…	cysteine-type endopeptidase inhibitor activity (GO:0004869); extracellular region (GO:0005576); extracellular space (GO:0005615); defense response (GO:0006952); negative regulation of peptidase activity (GO:0010466); negative regulation of angiogenesis (GO:0016525); peptidase inhibitor activity (GO:0030414); cytoplasmic vesicle (GO:0031410); negative regulation of lymphangiogenesis (GO:1901491)	0.193793	-5.16016	0.00967244	0	1	0.217116	-4.60584	0.00967244	0	1	0.20042	-4.98953	0.00967244	0	1	24.1942	24.1942	0.00967244	0.307613	0.00039911	347.436	347.436	0.00967244	4.23233	7.79762e-08
CCL22	24.0001	0	0	0	8.0001	16	Late (induced)	#N/A	4.30578	chr8:97,269,583-97,275,288	NM_009137	Ccl22, chemokine (C-C motif) ligand 22, C-C motif chemokine 22|CC chemokine ABCD-1|SMALL INDUCIBLE CYTOKINE A22 PRECURSOR (CC CHEMOKINE ABCD-1) (ACTIVATED B AND DENDRITIC CELL-DERIVED)|activated B and dendritic cell-derived|dendritic cell and B cell derived chemokine|small inducible cytokine subfamily A, member 22|small inducible cytokine subfamily A22|small-inducible cytokine A22, Predicted to h…	monocyte chemotaxis (GO:0002548); cytokine activity (GO:0005125); extracellular region (GO:0005576); extracellular space (GO:0005615); chemotaxis (GO:0006935); inflammatory response (GO:0006954); immune response (GO:0006955); G-protein coupled receptor signaling pathway (GO:0007186); chemokine activity (GO:0008009); neutrophil chemotaxis (GO:0030593); killing of cells of other organism (GO:003164…	0.926583	-1.07923	0.626018	0.612574	1	1.1285	1.1285	0.626018	0.694349	1	1.15007	1.15007	0.626018	0.741871	1	3.41066	3.41066	0.626018	2.30481	3.08197e-07	7.23352	7.23352	0.626018	4.30578	2.39689e-06
CCR7	24.0001	0	0	0	8.0001	16	Late (induced)	#N/A	4.35996	chr11:99,005,512-99,016,391	NM_007719 NM_001301713	Ccr7, chemokine (C-C motif) receptor 7, C-C chemokine receptor type 7|EBV-induced G-protein coupled receptor 1|MIP-3 beta receptor|chemokine (C-C) receptor 7|epstein-Barr virus-induced G-protein coupled receptor 1, Exhibits C-C chemokine receptor activity. Involved in several processes, including positive regulation of immune response; positive regulation of leukocyte chemotaxis; and regulation o…	establishment of T cell polarity (GO:0001768); myeloid dendritic cell chemotaxis (GO:0002408); lymphocyte chemotaxis across high endothelial venule (GO:0002518); positive regulation of dendritic cell antigen processing and presentation (GO:0002606); regulation of tolerance induction to self antigen (GO:0002649); positive regulation of hypersensitivity (GO:0002885); positive regulation of humoral …	0.607696	-1.64556	1.29524	0.832747	0.448996	0.634747	-1.57543	1.29524	0.806341	1	0.946673	-1.05633	1.29524	1.26451	1	2.53053	2.53053	1.29524	3.53707	7.3722e-07	3.54104	3.54104	1.29524	4.35996	0.00113321
HCAR2	24.0001	0	0	0	8.0001	16	Late (induced)	#N/A	4.36945	chr5:124,313,578-124,315,525	NM_030701	Hcar2, hydroxycarboxylic acid receptor 2, hydroxycarboxylic acid receptor 2|G protein-coupled receptor 109A|G protein-coupled receptor 109B|G-protein coupled receptor 109|G-protein coupled receptor HM74|interferon-gamma inducible gene, Puma-g|niacin receptor 1|nicotinic acid receptor|putative seven transmembrane spanning receptor, Exhibits G protein-coupled receptor activity; GTP binding activity…	purinergic nucleotide receptor activity (GO:0001614); neutrophil apoptotic process (GO:0001781); G-protein coupled receptor activity (GO:0004930); GTP binding (GO:0005525); plasma membrane (GO:0005886); apoptotic process (GO:0006915); signal transduction (GO:0007165); G-protein coupled receptor signaling pathway (GO:0007186); membrane (GO:0016020); integral component of membrane (GO:0016021); cel…	0.828449	-1.20708	0.497	0.435124	1	1.19589	1.19589	0.497	0.584572	1	1.50641	1.50641	0.497	0.772682	0.526134	2.2405	2.2405	0.497	1.20327	0.00485024	9.20695	9.20695	0.497	4.36945	1.0803e-08
LTB4R1	24.0001	0	0	0	8.0001	16	Late (induced)	#N/A	4.40803	chr14:56,384,798-56,387,329	NM_008519	Ltb4r1, leukotriene B4 receptor 1, leukotriene B4 receptor 1|LTB4 receptor|LTB4-R 1|LTB4-R1, Exhibits leukotriene B4 receptor activity. Involved in signal transduction. Predicted to localize to integral component of plasma membrane and membrane raft. Is expressed in brain and lateral ventricle. Orthologous to human LTB4R (leukotriene B4 receptor).	leukotriene B4 receptor activity (GO:0001632); G-protein coupled receptor activity (GO:0004930); leukotriene receptor activity (GO:0004974); plasma membrane (GO:0005886); integral component of plasma membrane (GO:0005887); inflammatory response (GO:0006954); signal transduction (GO:0007165); G-protein coupled receptor signaling pathway (GO:0007186); neuropeptide signaling pathway (GO:0007218); G-…	0.83383	-1.19929	0.806385	0.70959	1	0.536316	-1.86457	0.806385	0.42413	0.903691	1.45279	1.45279	0.806385	1.20766	0.595276	2.28112	2.28112	0.806385	1.9849	0.00231179	5.73246	5.73246	0.806385	4.40803	4.85072e-05
NFAM1	24.0001	0	0	0	8.0001	16	Late (induced)	#N/A	4.41841	chr15:82,827,165-82,853,568 chr15:82,827,165-82,860,380 chr15:82,827,165-82,863,827	NM_028728 NM_001271411 NM_001271412 NM_001271413 NM_001271414	Nfam1, Nfat activating molecule with ITAM motif 1, NFAT activation molecule 1|calcineurin/NFAT-activating ITAM-containing protein, Predicted to have transmembrane signaling receptor activity. Involved in B cell differentiation; positive regulation of immune response; and regulation of B cell differentiation. Localizes to cell surface and membrane raft. Orthologous to human NFAM1 (NFAT activating …	positive regulation of cytokine production (GO:0001819); transmembrane signaling receptor activity (GO:0004888); plasma membrane (GO:0005886); signal transduction (GO:0007165); cell surface (GO:0009986); membrane (GO:0016020); integral component of membrane (GO:0016021); B cell differentiation (GO:0030183); intracellular signal transduction (GO:0035556); membrane raft (GO:0045121); regulation of …	0.938769	-1.06523	0.956483	0.948121	1	0.727269	-1.37501	0.956483	0.685781	1	0.990435	-1.00966	0.956483	0.975531	1	3.30045	3.30045	0.956483	3.39355	1.07767e-15	4.85455	4.85455	0.956483	4.41841	7.01422e-08
LYSMD2	24.0001	0	0	0	8.0001	16	Late (induced)	#N/A	4.43893	chr9:75,473,538-75,485,580	NM_027309	Lysmd2, LysM, putative peptidoglycan-binding, domain containing 2, lysM and putative peptidoglycan-binding domain-containing protein 2, Is expressed in bladder and glans of male genital tubercle. Orthologous to human LYSMD2 (LysM domain containing 2).	molecular_function (GO:0003674); cellular_component (GO:0005575); biological_process (GO:0008150)	0.496412	-2.01446	0.492183	0.258735	0.771195	1.0902	1.0902	0.492183	0.529382	1	1.33716	1.33716	0.492183	0.680675	1	2.07418	2.07418	0.492183	1.10527	0.0400842	9.4532	9.4532	0.492183	4.43893	3.45089e-05
H2-T24	24.0001	0	0	0	8.0001	16	Late (induced)	#N/A	4.45278	chr17:36,142,639-36,157,505	NM_008207	H2-T24, histocompatibility 2, T region locus 24, Predicted to have peptide antigen binding activity and signaling receptor binding activity. Predicted to be involved in several processes, including antigen processing and presentation of endogenous peptide antigen via MHC class I via ER pathway, TAP-independent; antigen processing and presentation of endogenous peptide antigen via MHC class Ib; an…	positive regulation of T cell mediated cytotoxicity (GO:0001916); antigen processing and presentation of endogenous peptide antigen via MHC class Ib (GO:0002476); antigen processing and presentation of endogenous peptide antigen via MHC class I via ER pathway, TAP-independent (GO:0002486); signaling receptor binding (GO:0005102); extracellular space (GO:0005615); immune response (GO:0006955); ext…	0.97082	-1.03006	1.48777	1.52748	1	1.08169	1.08169	1.48777	1.60383	1	1.54071	1.54071	1.48777	2.36312	0.121111	2.66766	2.66766	1.48777	4.27246	1.29168e-09	3.13733	3.13733	1.48777	4.45278	0.00496958
HAVCR2	24.0001	0	0	0	8.0001	16	Late (induced)	#N/A	4.50211	chr11:46,268,432-46,294,756	NM_134250	Havcr2, hepatitis A virus cellular receptor 2, hepatitis A virus cellular receptor 2 homolog|HAVcr-2|T-cell immunoglobulin and mucin domain containing 3|T-cell immunoglobulin and mucin domain-containing protein 3|T-cell immunoglobulin mucin receptor 3|T-cell membrane protein 3|TIMD-3, Predicted to have metal ion binding activity. Involved in several processes, including regulation of cytokine pro…	immunological synapse (GO:0001772); positive regulation of cytokine production (GO:0001819); adaptive immune response (GO:0002250); macrophage activation involved in immune response (GO:0002281); immune system process (GO:0002376); natural killer cell tolerance induction (GO:0002519); regulation of tolerance induction dependent upon immune response (GO:0002652); negative regulation of T-helper 1 …	1.17375	1.17375	1.23708	1.525	1	0.556486	-1.79699	1.23708	0.67582	0.961998	0.878316	-1.13854	1.23708	1.11176	1	3.14735	3.14735	1.23708	4.16427	9.6188e-08	3.83307	3.83307	1.23708	4.50211	0.000484629
CXCL12	24.0001	0	0	0	8.0001	16	Late (induced)	#N/A	4.50497	chr6:117,118,552-117,125,087 chr6:117,118,552-117,131,386	NM_013655 NM_021704 NM_001012477	Cxcl12, chemokine (C-X-C motif) ligand 12, stromal cell-derived factor 1|12-O-tetradecanoylphorbol 13-acetate repressed protein 1|pre-B-cell growth-stimulating factor|thymic lymphoma cell-stimulating factor, Exhibits chemokine activity. Involved in several processes, including gamete generation; nervous system development; and positive regulation of intracellular signal transduction. Localizes to…	branching involved in blood vessel morphogenesis (GO:0001569); ameboidal-type cell migration (GO:0001667); neuron migration (GO:0001764); positive regulation of endothelial cell proliferation (GO:0001938); cytokine activity (GO:0005125); integrin binding (GO:0005178); extracellular region (GO:0005576); extracellular space (GO:0005615); nucleus (GO:0005634); cytoplasm (GO:0005737); plasma membrane…	1.14838	1.14838	0.309577	0.37365	1	1.12151	1.12151	0.309577	0.341375	1	1.41285	1.41285	0.309577	0.447235	0.883744	2.0545	2.0545	0.309577	0.680587	0.0100144	15.2947	15.2947	0.309577	4.50497	2.28925e-18
ITGAL	24.0001	0	0	0	8.0001	16	Late (induced)	#N/A	4.51171	chr7:134,439,773-134,478,651	NM_008400 NM_001253873 NM_001253874 NM_001253872	Itgal, integrin alpha L, integrin alpha-L|CD11 antigen-like family member A|alpha L integrin|leukocyte adhesion glycoprotein LFA-1 alpha chain|leukocyte function-associated molecule 1 alpha chain|lymphocyte antigen 15|lymphocyte function associated antigen 1, alpha polypeptide, Predicted to have ICAM-3 receptor activity and cell adhesion molecule binding activity. Involved in several processes, i…	immunological synapse (GO:0001772); T cell activation via T cell receptor contact with antigen bound to MHC molecule on antigen presenting cell (GO:0002291); plasma membrane (GO:0005886); cell-cell junction (GO:0005911); phagocytosis (GO:0006909); cell adhesion (GO:0007155); heterophilic cell-cell adhesion via plasma membrane cell adhesion molecules (GO:0007157); leukocyte cell-cell adhesion (GO:…	1.12863	1.12863	1.13213	1.34554	1	0.766105	-1.3053	1.13213	0.862391	1	0.922876	-1.08357	1.13213	1.07249	1	3.71664	3.71664	1.13213	4.51171	1.15835e-19	3.36769	3.36769	1.13213	3.62186	6.39471e-05
CMKLR1	24.0001	0	0	0	8.0001	16	Late (induced)	#N/A	4.52439	chr5:114,062,363-114,100,399	NM_008153	Cmklr1, chemokine-like receptor 1, chemokine-like receptor 1|G-protein coupled receptor 27|G-protein coupled receptor DEZ|chemerin receptor|chemokine receptor-like 1, Predicted to have G protein-coupled receptor activity and complement receptor activity. Involved in negative regulation of interleukin-12 production; positive regulation of cold-induced thermogenesis; and positive regulation of fat …	complement receptor mediated signaling pathway (GO:0002430); complement receptor activity (GO:0004875); G-protein coupled receptor activity (GO:0004930); plasma membrane (GO:0005886); chemotaxis (GO:0006935); inflammatory response (GO:0006954); signal transduction (GO:0007165); G-protein coupled receptor signaling pathway (GO:0007186); phospholipase C-activating G-protein coupled receptor signali…	1.16502	1.16502	1.30698	1.6042	1	0.860624	-1.16195	1.30698	1.11545	1	1.12935	1.12935	1.30698	1.51602	1	3.03935	3.03935	1.30698	4.26137	1.1443e-11	3.64672	3.64672	1.30698	4.52439	0.000131775
HSD11B1	24.0001	0	0	0	8.0001	16	Late (induced)	#N/A	4.53965	chr1:195,047,834-195,090,239 chr1:195,047,834-195,068,554	NM_001044751 NM_008288	Hsd11b1, hydroxysteroid 11-beta dehydrogenase 1, corticosteroid 11-beta-dehydrogenase isozyme 1|11-DH|11-beta-HSD1|11-beta-hydroxysteroid dehydrogenase 1|11beta-HSD-1|11beta-HSD1A|11beta-hydroxysteroid dehydrogenase type 1|Corticosteroid 11-beta-dehydrogenase, isozyme 1 (11-DH) (11-beta-hydroxysteroid dehydrogenase 1) (11-beta-HSD1) (11beta-HSD1A), Exhibits 11-beta-hydroxysteroid dehydrogenase [N…	11-beta-hydroxysteroid dehydrogenase [NAD(P)] activity (GO:0003845); steroid binding (GO:0005496); cytoplasm (GO:0005737); endoplasmic reticulum (GO:0005783); rough endoplasmic reticulum (GO:0005791); lipid metabolic process (GO:0006629); glucocorticoid biosynthetic process (GO:0006704); steroid catabolic process (GO:0006706); glucocorticoid catabolic process (GO:0006713); steroid metabolic proce…	1.02798	1.02798	0.431297	0.469057	1	1.42281	1.42281	0.431297	0.604607	1	1.41222	1.41222	0.431297	0.629118	0.916171	2.20628	2.20628	0.431297	1.02657	0.0103601	11.0955	11.0955	0.431297	4.53965	5.97317e-05
SAMSN1	24.0001	0	0	0	8.0001	16	Late (induced)	#N/A	4.55768	chr16:75,859,038-75,909,511	NM_023380	Samsn1, SAM domain, SH3 domain and nuclear localization signals, 1, SAM domain-containing protein SAMSN-1|SAM domain, SH3 domain and nuclear localisation signals, 1|SAM domain, SH3 domain and nuclear localization signals protein 1|SH3 protein expressed in lymphocytes 2|SH3-lymphocyte protein 2, Predicted to have phosphotyrosine residue binding activity. Involved in negative regulation of B cell a…	phosphotyrosine residue binding (GO:0001784); negative regulation of adaptive immune response (GO:0002820); nucleus (GO:0005634); cytoplasm (GO:0005737); cytosol (GO:0005829); cell projection (GO:0042995); negative regulation of peptidyl-tyrosine phosphorylation (GO:0050732); negative regulation of B cell activation (GO:0050869)	1.07353	1.07353	0.8735	0.991246	1	0.903831	-1.1064	0.8735	0.773293	1	1.26163	1.26163	0.8735	1.13614	1	3.31824	3.31824	0.8735	3.12304	3.47886e-12	5.47944	5.47944	0.8735	4.55768	4.33426e-06
SLC29A3	24.0001	0	0	0	8.0001	16	Late (induced)	#N/A	4.56672	chr10:60,174,819-60,215,530	NM_023596	Slc29a3, solute carrier family 29 (nucleoside transporters), member 3, equilibrative nucleoside transporter 3|mENT3|solute carrier family 29 member 3, Predicted to have nucleoside transmembrane transporter activity. Predicted to be involved in nucleoside transport. Predicted to localize to Golgi apparatus; integral component of membrane; and plasma membrane. Human ortholog(s) of this gene implica…	nucleoside transmembrane transporter activity (GO:0005337); lysosome (GO:0005764); lysosomal membrane (GO:0005765); endosome (GO:0005768); Golgi apparatus (GO:0005794); plasma membrane (GO:0005886); nucleoside transport (GO:0015858); membrane (GO:0016020); integral component of membrane (GO:0016021); intracellular membrane-bounded organelle (GO:0043231); nucleoside transmembrane transport (GO:190…	1.22771	1.22771	2.05317	2.65695	1	0.972275	-1.02852	2.05317	1.95603	1	1.06004	1.06004	2.05317	2.23535	1	2.07351	2.07351	2.05317	4.56672	1.20901e-07	2.25668	2.25668	2.05317	4.39361	0.00363765
SFRP2	24.0001	0	0	0	8.0001	16	Late (induced)	#N/A	4.61088	chr3:83,570,242-83,578,236	NM_009144	Sfrp2, secreted frizzled-related protein 2, secreted frizzled-related protein 2|SARP-1|sFRP-2|secreted apoptosis-related protein 1|secreted frizzled-related sequence protein 2|secreted frizzled-related sequence protein 5|stromal cell derived factor 5, Exhibits Wnt-protein binding activity; endopeptidase activator activity; and receptor ligand activity. Involved in several processes, including ani…	branching involved in blood vessel morphogenesis (GO:0001569); somitogenesis (GO:0001756); neural tube closure (GO:0001843); chondrocyte development (GO:0002063); outflow tract morphogenesis (GO:0003151); cardiac left ventricle morphogenesis (GO:0003214); protein binding (GO:0005515); extracellular region (GO:0005576); extracellular space (GO:0005615); apoptotic process (GO:0006915); multicellula…	1.62834	1.62834	0.21044	0.36156	1	1.19917	1.19917	0.21044	0.251535	1	1.13138	1.13138	0.21044	0.244688	1	3.41417	3.41417	0.21044	0.775426	0.000733772	22.8796	22.8796	0.21044	4.61088	8.65528e-13
SNX18	24.0001	0	0	0	8.0001	16	Late (induced)	#N/A	4.70322	chr13:114,382,386-114,408,772	NM_130796	Snx18, sorting nexin 18, sorting nexin-18|sorting nexin associated golgi protein 1|sorting nexin-associated Golgi protein 1, Exhibits phosphatidylinositol binding activity. Predicted to be involved in several processes, including cytoskeleton-dependent cytokinesis; endosomal transport; and positive regulation of GTPase activity. Localizes to growth cone and neuronal cell body. Predicted to coloca…	mitotic cell cycle (GO:0000278); mitotic cytokinesis (GO:0000281); protein binding (GO:0005515); phosphatidylinositol-4,5-bisphosphate binding (GO:0005546); endosome (GO:0005768); plasma membrane (GO:0005886); endocytosis (GO:0006897); cell cycle (GO:0007049); lipid binding (GO:0008289); protein transport (GO:0015031); membrane (GO:0016020); endosomal transport (GO:0016197); clathrin-coated vesic…	0.955935	-1.0461	0.935609	0.94726	1	0.776822	-1.2873	0.935609	0.718935	1	0.881992	-1.1338	0.935609	0.851896	1	2.14591	2.14591	0.935609	2.16538	9.51394e-07	5.26026	5.26026	0.935609	4.70322	1.55535e-07
POU2F2	24.0001	0	0	0	8.0001	16	Late (induced)	#N/A	4.70594	chr7:25,876,133-25,917,479	NM_001163554 NM_011138 NM_001163555 NM_001163556	Pou2f2, POU domain, class 2, transcription factor 2, POU domain, class 2, transcription factor 2|lymphoid-restricted immunoglobulin octamer-binding protein NF-A2|octamer-binding protein 2|octamer-binding transcription factor 2, Exhibits DNA-binding transcription activator activity, RNA polymerase II-specific; RNA polymerase II cis-regulatory region sequence-specific DNA binding activity; and prot…	transcription regulatory region sequence-specific DNA binding (GO:0000976); RNA polymerase II proximal promoter sequence-specific DNA binding (GO:0000978); RNA polymerase II transcription factor activity, sequence-specific DNA binding (GO:0000981); transcriptional activator activity, RNA polymerase II transcription regulatory region sequence-specific DNA binding (GO:0001228); mature B cell differ…	1.44231	1.44231	1.20806	1.83571	0.716305	1.13261	1.13261	1.20806	1.33691	1	1.39195	1.39195	1.20806	1.72759	0.871637	3.63378	3.63378	1.20806	4.70594	6.79977e-15	3.09012	3.09012	1.20806	3.54251	0.00112619
CSTF2T	24.0001	0	0	0	8.0001	16	Late (induced)	#N/A	4.71819	chr19:31,157,330-31,161,082	NM_031249	Cstf2t, cleavage stimulation factor, 3' pre-RNA subunit 2, tau, cleavage stimulation factor subunit 2 tau variant|CF-1 64 kDa subunit, tau|CSTF 64 kDa subunit, tau|cleavage stimulation factor 64 kDa subunit, tau|cleavage stimulation factor subunit 2 tau|cleavage stimulation factor, 3' pre-RNA subunit 2, 64 kDa, tau, Exhibits RNA binding activity. Predicted to be involved in pre-mRNA cleavage requ…	nucleic acid binding (GO:0003676); RNA binding (GO:0003723); mRNA binding (GO:0003729); nucleus (GO:0005634); nucleoplasm (GO:0005654); mRNA cleavage and polyadenylation specificity factor complex (GO:0005847); mRNA polyadenylation (GO:0006378); mRNA processing (GO:0006397); mRNA 3'-end processing (GO:0031124); intracellular membrane-bounded organelle (GO:0043231); pre-mRNA cleavage required for …	0.88062	-1.13556	0.587121	0.547449	1	1.07398	1.07398	0.587121	0.620611	1	1.28385	1.28385	0.587121	0.778978	1	2.43116	2.43116	0.587121	1.54067	1.58963e-06	8.47601	8.47601	0.587121	4.71819	2.75053e-09
SIGLECE	24.0001	0	0	0	8.0001	16	Late (induced)	#N/A	4.74029	chr7:50,906,439-50,915,531	NM_031181	Siglece, sialic acid binding Ig-like lectin E, sialic acid-binding Ig-like lectin 12|MIS|SIGLEC-like 1|myeloid inhibitory siglec|sialic acid binding Ig-like lectin 5|sialic acid-binding Ig-like lectin-like 1|sialic acid-binding immunoglobulin-like lectin E|siglec-12|siglec-5|siglec-E|siglec-L1, Exhibits monosaccharide binding activity and sialic acid binding activity. Involved in cell adhesion; n…	protein binding (GO:0005515); plasma membrane (GO:0005886); cell adhesion (GO:0007155); external side of plasma membrane (GO:0009897); membrane (GO:0016020); integral component of membrane (GO:0016021); carbohydrate binding (GO:0030246); sialic acid binding (GO:0033691); monosaccharide binding (GO:0048029); negative regulation of inflammatory response (GO:0050728); negative regulation of phagocyt…	1.1448	1.1448	2.03017	2.45246	1	0.923619	-1.0827	2.03017	1.84182	1	1.10382	1.10382	2.03017	2.30748	1	2.02908	2.02908	2.03017	4.41579	0.0153115	2.45853	2.45853	2.03017	4.74029	0.0181172
RASGEF1B	24.0001	0	0	0	8.0001	16	Late (induced)	#N/A	4.80092	chr5:99,646,438-99,681,946	NM_145839 NM_181318	Rasgef1b, RasGEF domain family, member 1B, ras-GEF domain-containing family member 1B|GPI-gamma 4, Predicted to have guanyl-nucleotide exchange factor activity. Predicted to be involved in regulation of catalytic activity. Is expressed in several structures, including brain; branchial arch; limb bud; vestibulo-cochlear ganglion; and vibrissa. Orthologous to human RASGEF1B (RasGEF domain family me…	guanyl-nucleotide exchange factor activity (GO:0005085); regulation of catalytic activity (GO:0050790)	1.00993	1.00993	1.83288	1.95544	1	0.890563	-1.12289	1.83288	1.61631	1	1.20764	1.20764	1.83288	2.28104	0.898851	2.14058	2.14058	1.83288	4.22261	7.05268e-08	2.75442	2.75442	1.83288	4.80092	0.00118377
RNF128	24.0001	0	0	0	8.0001	16	Late (induced)	#N/A	4.80517	chrX:136,145,158-136,207,684 chrX:136,097,878-136,207,684	NM_023270 NM_001254761	Rnf128, ring finger protein 128, E3 ubiquitin-protein ligase RNF128|RING-type E3 ubiquitin transferase RNF128|gene related to anergy in lymphocytes protein|goliath-related E3 ubiquitin-protein ligase 1, Exhibits ubiquitin protein ligase activity. Involved in negative regulation of cytokine production. Localizes to Golgi apparatus; endoplasmic reticulum; and late endosome. Is expressed in several …	negative regulation of cytokine production (GO:0001818); cytoplasm (GO:0005737); late endosome (GO:0005770); endoplasmic reticulum (GO:0005783); Golgi apparatus (GO:0005794); cytoskeleton (GO:0005856); ubiquitin-dependent protein catabolic process (GO:0006511); membrane (GO:0016020); integral component of membrane (GO:0016021); transferase activity (GO:0016740); regulation of protein stability (G…	0.956752	-1.0452	0.276916	0.280083	1	1.06521	1.06521	0.276916	0.290736	1	1.29808	1.29808	0.276916	0.371177	1	2.88673	2.88673	0.276916	0.861927	5.61619e-06	18.1627	18.1627	0.276916	4.80517	2.39746e-17
INHBA	24.0001	0	0	0	8.0001	16	Late (induced)	#N/A	4.83933	chr13:16,106,307-16,119,044	NM_008380	Inhba, inhibin beta-A, inhibin beta A chain|activin A|activin beta-A chain, Exhibits signaling receptor binding activity. Involved in several processes, including eyelid development in camera-type eye; hematopoietic progenitor cell differentiation; and positive regulation of ovulation. Localizes to perinuclear region of cytoplasm. Is expressed in several structures, including alimentary system; e…	G1/S transition of mitotic cell cycle (GO:0000082); ovarian follicle development (GO:0001541); mesoderm formation (GO:0001707); hair follicle development (GO:0001942); hematopoietic progenitor cell differentiation (GO:0002244); signaling receptor binding (GO:0005102); cytokine activity (GO:0005125); hormone activity (GO:0005179); extracellular region (GO:0005576); extracellular space (GO:0005615)…	1.07202	1.07202	0.305347	0.346355	1	0.734042	-1.36232	0.305347	0.220473	1	0.99346	-1.00658	0.305347	0.312439	1	2.14276	2.14276	0.305347	0.706461	0.0261675	16.475	16.475	0.305347	4.83933	4.13837e-08
ABCD2	24.0001	0	0	0	8.0001	16	Late (induced)	#N/A	4.84545	chr15:90,976,301-91,022,238	NM_011994	Abcd2, ATP-binding cassette, sub-family D (ALD), member 2, ATP-binding cassette sub-family D member 2|adrenoleukodystrophy related|adrenoleukodystrophy-related protein, Predicted to have several functions, including ATP binding activity; long-chain fatty acid transporter activity; and protein homodimerization activity. Involved in several processes, including fatty acid catabolic process; negativ…	very long-chain fatty acid metabolic process (GO:0000038); nucleotide binding (GO:0000166); long-chain fatty acid transporter activity (GO:0005324); protein binding (GO:0005515); ATP binding (GO:0005524); mitochondrion (GO:0005739); peroxisome (GO:0005777); peroxisomal membrane (GO:0005778); fatty acid beta-oxidation (GO:0006635); peroxisome organization (GO:0007031); response to bacterium (GO:00…	0.735103	-1.36035	0.124423	0.0967194	1	0.647218	-1.54507	0.124423	0.0787033	1	0.657676	-1.52051	0.124423	0.0841108	0.830959	2.26789	2.26789	0.124423	0.304881	0.00612663	41.3214	41.3214	0.124423	4.84545	2.98616e-12
TUSC1	24.0001	0	0	0	8.0001	16	Late (induced)	#N/A	4.85073	chr4:93,000,838-93,002,202	NM_026954	Tusc1, tumor suppressor candidate 1, tumor suppressor candidate gene 1 protein homolog|tumour suppressor candidate 1, Orthologous to human TUSC1 (tumor suppressor candidate 1).	molecular_function (GO:0003674); cellular_component (GO:0005575); biological_process (GO:0008150)	0.694972	-1.43891	0.553955	0.407102	1	1.19716	1.19716	0.553955	0.651426	1	1.00431	1.00431	0.553955	0.572999	1	2.46725	2.46725	0.553955	1.47443	0.000257993	9.18638	9.18638	0.553955	4.85073	1.73883e-07
TBC1D10C	24.0001	0	0	0	8.0001	16	Late (induced)	#N/A	4.85332	chr19:4,184,356-4,191,047	NM_178650	Tbc1d10c, TBC1 domain family, member 10c, carabin|EBP50-PDZ interactor of 64 kD, Predicted to have GTPase activator activity. Involved in negative regulation of B cell activation; negative regulation of ERK1 and ERK2 cascade; and negative regulation of calcineurin-NFAT signaling cascade. Predicted to localize to filopodium membrane. Is expressed in thymus primordium. Orthologous to human TBC1D10C…	GTPase activator activity (GO:0005096); plasma membrane (GO:0005886); intracellular protein transport (GO:0006886); filopodium membrane (GO:0031527); retrograde transport, endosome to Golgi (GO:0042147); negative regulation of B cell activation (GO:0050869); negative regulation of ERK1 and ERK2 cascade (GO:0070373); negative regulation of calcineurin-NFAT signaling cascade (GO:0070885); activatio…	0.84362	-1.18537	0.885765	0.791781	1	0.79575	-1.25668	0.885765	0.693658	1	0.900279	-1.11077	0.885765	0.823022	1	3.05689	3.05689	0.885765	2.92702	2.21538e-07	5.75789	5.75789	0.885765	4.85332	1.23577e-05
AMICA1	24.0001	0	0	0	8.0001	16	Late (induced)	#N/A	4.86534	chr9:44,887,265-44,916,614	NM_001005421	Adhesion molecule, interacts with CXADR antigen 1, junctional adhesion molecule-like precursor	immune system process (GO:0002376); integrin binding (GO:0005178); nucleoplasm (GO:0005654); plasma membrane (GO:0005886); bicellular tight junction (GO:0005923); cell adhesion (GO:0007155); heterophilic cell-cell adhesion via plasma membrane cell adhesion molecules (GO:0007157); membrane (GO:0016020); integral component of membrane (GO:0016021); cell junction (GO:0030054); neutrophil chemotaxis …	0.79693	-1.25482	0.602334	0.508517	1	1.15903	1.15903	0.602334	0.686558	1	1.42542	1.42542	0.602334	0.887198	0.619881	4.55131	4.55131	0.602334	2.96313	7.75052e-16	8.47395	8.47395	0.602334	4.86534	1.09997e-09
TLR1	24.0001	0	0	0	8.0001	16	Late (induced)	#N/A	4.94162	chr5:65,315,918-65,323,938 chr5:65,315,918-65,324,797	NM_030682 NM_001276445	Tlr1, toll-like receptor 1, toll-like receptor 1|TIL|toll/interleukin-1 receptor-like protein, Predicted to have several functions, including Toll-like receptor 2 binding activity; identical protein binding activity; and lipopeptide binding activity. Involved in defense response; positive regulation of interleukin-6 production; and positive regulation of tumor necrosis factor production. Predicte…	microglial cell activation (GO:0001774); cell activation (GO:0001775); toll-like receptor signaling pathway (GO:0002224); immune system process (GO:0002376); MyD88-dependent toll-like receptor signaling pathway (GO:0002755); transmembrane signaling receptor activity (GO:0004888); Golgi apparatus (GO:0005794); plasma membrane (GO:0005886); integral component of plasma membrane (GO:0005887); defens…	1.2288	1.2288	1.15856	1.49738	1	0.774534	-1.2911	1.15856	0.894014	1	1.39997	1.39997	1.15856	1.66323	0.748948	3.98187	3.98187	1.15856	4.94162	1.01754e-15	3.55487	3.55487	1.15856	3.91843	0.00138441
CD86	24.0001	0	0	0	8.0001	16	Late (induced)	#N/A	4.94437	chr16:36,603,954-36,666,163	NM_019388	Cd86, CD86 antigen, T-lymphocyte activation antigen CD86|activation B7-2 antigen|early T cell costimulatory molecule-1, Predicted to have signaling receptor binding activity. Involved in several processes, including CD40 signaling pathway; activation of phospholipase C activity; and activation of protein kinase C activity. Localizes to external side of plasma membrane and intracellular membrane-b…	toll-like receptor signaling pathway (GO:0002224); adaptive immune response (GO:0002250); immune system process (GO:0002376); positive regulation of immunoglobulin production (GO:0002639); negative regulation of T cell anergy (GO:0002668); signaling receptor binding (GO:0005102); protein binding (GO:0005515); plasma membrane (GO:0005886); immune response (GO:0006955); cell surface receptor signal…	0.986905	-1.01327	1.28053	1.33078	1	0.919166	-1.08794	1.28053	1.15269	1	1.43923	1.43923	1.28053	1.89212	0.487077	3.5994	3.5994	1.28053	4.94437	8.51378e-15	4.01534	4.01534	1.28053	4.892	0.000183896
HLX	24.0001	0	0	0	8.0001	16	Late (induced)	#N/A	4.98968	chr1:186,551,023-186,556,372	NM_008250	Hlx, H2.0-like homeobox, H2.0-like homeobox protein|H2.0-like homeo box 1|homeobox protein HLX1, Predicted to have sequence-specific DNA binding activity. Involved in several processes, including animal organ development; enteric nervous system development; and regulation of T-helper cell differentiation. Predicted to localize to nucleus. Is expressed in several structures, including branchial ar…	RNA polymerase II transcription factor activity, sequence-specific DNA binding (GO:0000981); liver development (GO:0001889); DNA binding (GO:0003677); nucleus (GO:0005634); regulation of transcription, DNA-templated (GO:0006355); skeletal muscle tissue development (GO:0007519); positive regulation of cell proliferation (GO:0008284); cell differentiation (GO:0030154); sequence-specific DNA binding…	1.1443	1.1443	1.26269	1.52632	1	1.02302	1.02302	1.26269	1.26854	1	1.31181	1.31181	1.26269	1.70562	0.692397	2.0457	2.0457	1.26269	2.77781	6.5341e-05	4.1559	4.1559	1.26269	4.98968	3.33966e-05
LOXL1	24.0001	0	0	0	8.0001	16	Late (induced)	#N/A	5.05826	chr9:58,135,529-58,161,019	NM_010729	Loxl1, lysyl oxidase-like 1, lysyl oxidase homolog 1|lysyl oxidase 2|lysyl oxidase-like protein 1, Exhibits oxidoreductase activity, acting on the CH-NH2 group of donors, oxygen as acceptor. Predicted to be involved in collagen fibril organization and peptidyl-lysine oxidation. Localizes to extracellular matrix. Is expressed in several structures, including brain; genitourinary system; heart; and…	acrosomal vesicle (GO:0001669); protein-lysine 6-oxidase activity (GO:0004720); copper ion binding (GO:0005507); protein binding (GO:0005515); extracellular region (GO:0005576); basement membrane (GO:0005604); extracellular space (GO:0005615); cytoplasm (GO:0005737); oxidoreductase activity (GO:0016491); oxidoreductase activity, acting on the CH-NH2 group of donors, oxygen as acceptor (GO:0016641…	1.42472	1.42472	0.533919	0.807879	0.953866	0.989081	-1.01104	0.533919	0.522975	1	0.602178	-1.66064	0.533919	0.332256	0.352705	2.39585	2.39585	0.533919	1.38552	0.00046195	9.93002	9.93002	0.533919	5.05826	1.61211e-12
SLC13A3	24.0001	0	0	0	8.0001	16	Late (induced)	#N/A	5.22656	chr2:165,230,794-165,298,697	NM_054055	Slc13a3, solute carrier family 13 (sodium-dependent dicarboxylate transporter), member 3, solute carrier family 13 member 3|Na(+)/dicarboxylate cotransporter 3|mNaDC3|sodium-dependent high-affinity dicarboxylate transporter 2, Exhibits high-affinity sodium:dicarboxylate symporter activity and succinate transmembrane transporter activity. Involved in succinate transmembrane transport. Localizes to…	dicarboxylic acid transmembrane transporter activity (GO:0005310); organic acid:sodium symporter activity (GO:0005343); plasma membrane (GO:0005886); ion transport (GO:0006811); sodium ion transport (GO:0006814); dicarboxylic acid transport (GO:0006835); citrate transmembrane transporter activity (GO:0015137); alpha-ketoglutarate transmembrane transporter activity (GO:0015139); succinate transmem…	1.37573	1.37573	1.66769	2.42231	0.693375	0.994876	-1.00515	1.66769	1.64484	1	0.96483	-1.03645	1.66769	1.65683	1	2.91553	2.91553	1.66769	5.22656	2.27835e-15	3.04206	3.04206	1.66769	4.82934	0.000654815
LYL1	24.0001	0	0	0	8.0001	16	Late (induced)	#N/A	5.23188	chr8:87,225,355-87,228,615	NM_008535	Lyl1, lymphoblastomic leukemia 1, protein lyl-1|lymphoblastic leukemia-derived sequence 1, Predicted to have DNA-binding transcription factor activity, RNA polymerase II-specific and RNA polymerase II cis-regulatory region sequence-specific DNA binding activity. Involved in B cell differentiation and definitive hemopoiesis. Predicted to localize to nucleus. Is expressed in brain; genitourinary sy…	RNA polymerase II proximal promoter sequence-specific DNA binding (GO:0000978); RNA polymerase II transcription factor activity, sequence-specific DNA binding (GO:0000981); blood vessel maturation (GO:0001955); DNA binding (GO:0003677); nucleus (GO:0005634); regulation of transcription, DNA-templated (GO:0006355); regulation of transcription by RNA polymerase II (GO:0006357); B cell differentiati…	0.751565	-1.33056	0.896285	0.71437	1	0.534939	-1.86937	0.896285	0.47162	0.733015	0.686458	-1.45675	0.896285	0.63503	0.629291	2.2326	2.2326	0.896285	2.15933	0.00193686	6.12063	6.12063	0.896285	5.23188	6.66966e-07
CD2	24.0001	0	0	0	8.0001	16	Late (induced)	#N/A	5.25818	chr3:101,079,830-101,091,862	NM_013486	Cd2, CD2 antigen, T-cell surface antigen CD2|LFA-3 receptor|T-cell surface antigen T11/Leu-5|lymphocyte antigen 37, Exhibits identical protein binding activity. Predicted to be involved in T cell activation; heterotypic cell-cell adhesion; and positive regulation of cytokine production. Localizes to several cellular components, including anchored component of plasma membrane; cytoplasmic side of …	signaling receptor binding (GO:0005102); protein binding (GO:0005515); extracellular region (GO:0005576); plasma membrane (GO:0005886); cell-cell junction (GO:0005911); cell adhesion (GO:0007155); external side of plasma membrane (GO:0009897); cytoplasmic side of plasma membrane (GO:0009898); cell surface (GO:0009986); membrane (GO:0016020); integral component of membrane (GO:0016021); protein ki…	0.623516	-1.60381	1.01046	0.665215	0.793988	0.535762	-1.8665	1.01046	0.530691	0.952882	0.843615	-1.18538	1.01046	0.877871	1	3.62341	3.62341	1.01046	3.95151	4.83394e-09	5.46225	5.46225	1.01046	5.25818	2.43171e-05
[truncated: 2,239 more rows]

## Sheet: S5B_Gene counts
Table S5B_Gene counts for CPA-treated E0771 tumors. Shown are the number of genes in each TFS group from Table S5A, column B; the number of genes up or down regulated at each time point; the number of genes in each E0771 gene response group, with group assignments based on the time course of response shown in Table S5A, column H, and with enrichment scores and Fisher exact test significance calcu…
[truncated: 39 more rows]

## Sheet: S5C_73_Early-Transient_up
S5C_73_Early-Transient_up
Annotation Cluster 1	Enrichment Score: 7.884394061099316
[truncated: 106 more rows]

## Sheet: S5D_56_Early-Sustained_up
S5D_56_Early-Sustained_up
[truncated: 127 more rows]

## Sheet: S5E_71_Transient_up
S5E_71_Transient_up
[truncated: 72 more rows]

[truncated: 4 more sheets: S5F_1666_Late_up, S5G_26_Early-Sustained_down, S5H_681_Late_down, S5I_7_Early Repressed_Late up]
